# Supplementary material for: A heterometallic σ-silane adduct from cooperative reactivity of an iron–aluminium complex
Source: Chem Commun (Camb). 2025 Dec 1;62(2):572–5. doi: 10.1039/d5cc06456b (PMC12679555; doi:10.1039/d5cc06456b)
Supplement: CC-062-D5CC06456B-s001 [file CC-062-D5CC06456B-s001.xyz]

97
complex 1
   H        0.82670653       5.52966518       2.71276947
   N        3.46592684       6.02743664       1.98780153
   C        4.40522402       6.21708928       1.05152113
   C        5.14734117       7.52824407       0.98564522
   H        5.74148716       7.67962680       1.89391020
   H        5.81665391       7.54544143       0.12443512
   H        4.45943371       8.37690280       0.92234182
   C        3.30393826       7.10205215       2.93185923
   C        4.11232980       7.12155563       4.07727677
   C        4.01133992       8.20620660       4.94794776
   H        4.63790470       8.22652078       5.83796766
   C        3.11483790       9.24992879       4.71824019
   C        2.31584163       9.19519581       3.57717522
   H        1.61098967      10.00114801       3.38022972
   C        2.39728268       8.13730226       2.66963975
   C        5.06205614       5.99339167       4.36590938
   H        5.66143701       6.20977012       5.25378013
   H        4.50634046       5.06367729       4.54422125
   H        5.74142070       5.79996999       3.52773534
   C        2.97825245      10.37841513       5.70350853
   H        3.92819538      10.58687792       6.20479097
   H        2.63378963      11.29475060       5.21514194
   H        2.24606566      10.12436027       6.48060685
   C        1.55043340       8.12905047       1.42895785
   H        0.89613803       9.00435631       1.40301218
   H        2.16223892       8.13262799       0.51875404
   H        0.92783990       7.22778036       1.39053300
   Fe       0.64345542       4.26285400       3.61659139
   Al       2.33979284       4.45730916       2.22760965
   H        2.15073039       4.52732073       4.09079410
   N        3.40587114       3.44458471       0.94705258
   C        4.34091870       3.90922494       0.10857045
   C        4.77527370       5.23591040       0.12623813
   H        5.52860095       5.51178390      -0.60054222
   C        4.99474915       2.97793836      -0.87944867
   H        5.58003648       2.21375192      -0.35520707
   H        5.65978623       3.52996758      -1.54544919
   H        4.25149489       2.44126484      -1.47696901
   C        3.12390170       2.03685345       0.88208354
   C        3.87640949       1.15689629       1.66940151
   C        3.61639255      -0.20981728       1.57669304
   H        4.19678216      -0.89871212       2.18806825
   C        2.61523086      -0.71028250       0.74443715
   C        1.87703655       0.19226246      -0.02125101
   H        1.09309861      -0.18006309      -0.67838525
   C        2.12022877       1.56542541       0.02680722
   C        4.91436214       1.68450279       2.61976700
   H        5.42090943       0.86503279       3.13595833
   H        4.44968230       2.33194018       3.37677421
   H        5.66997156       2.29428607       2.11152550
   C        2.31091056      -2.18345456       0.70659132
   H        1.88058776      -2.47675418      -0.25545170
   H        1.58553990      -2.44842943       1.48614908
   H        3.21096796      -2.78058936       0.88103000
   C        1.34500545       2.51984782      -0.83493787
   H        0.52859675       2.00801243      -1.35107919
   H        1.98358129       2.99298233      -1.59114064
   H        0.92344608       3.32941797      -0.22760839
   P       -0.11668934       5.64620388       5.09239412
   C       -0.93570287       7.19368632       4.45130233
   H       -0.21457767       7.73071243       3.82663292
   H       -1.26994145       7.85292464       5.26230941
   H       -1.79561203       6.93114887       3.82642733
   C        1.08707260       6.46529050       6.25218507
   H        1.59763571       5.70178634       6.84905537
   H        0.58816264       7.17434170       6.92547127
   H        1.84307657       6.99492049       5.66644282
   C       -1.39122996       5.19360179       6.38226156
   H       -2.27659949       4.75500637       5.91309664
   H       -1.69501757       6.07488330       6.96043148
   H       -0.96751901       4.45656100       7.07272960
   P        0.67952474       2.42088542       4.75534447
   C        1.73919410       2.42478908       6.28818498
   H        1.73268484       1.45127311       6.79340591
   H        1.37804924       3.19153715       6.98137438
   H        2.76687767       2.67997281       6.00860952
   C        1.30650373       0.82377074       4.02961482
   H        2.37512510       0.92400410       3.82456937
   H        0.81104159       0.62142720       3.07485236
   H        1.15155507      -0.02318986       4.71051673
   C       -0.88080535       1.72031403       5.50706231
   H       -1.40661518       2.48032829       6.08960270
   H       -0.65042306       0.86797021       6.15707112
   H       -1.55152668       1.37553711       4.71375235
   P       -1.10609761       3.80640520       2.44710079
   C       -1.44352831       4.90671566       0.98164549
   H       -0.58961923       4.89554875       0.29781270
   H       -1.57188076       5.93421925       1.33903480
   H       -2.34665310       4.60051030       0.44034967
   C       -1.34888068       2.13757634       1.64189104
   H       -1.50589319       1.38040154       2.41743692
   H       -0.45566206       1.85483924       1.07929186
   H       -2.21923307       2.13541753       0.97402144
   C       -2.82222858       3.91647337       3.19278526
   H       -3.00720034       4.93669569       3.54400569
   H       -2.90438184       3.24244160       4.05101738
   H       -3.59530554       3.65115194       2.46096117
15
PhSiH3
   Si      -0.88020737       1.14033540      -0.00415018
   H       -0.37116654      -0.24774768      -0.14325576
   H       -0.36360903       1.73845590       1.25362395
   H       -0.35949090       1.94496820      -1.14171141
   C       -2.75464172       1.12811415       0.01238843
   C       -3.47442694       0.07806733      -0.57491932
   C       -3.47378553       2.18337833       0.59251634
   C       -4.86695028       0.08377322      -0.58671398
   H       -2.94400555      -0.75797174      -1.02592481
   C       -4.86561419       2.19156150       0.58218291
   H       -2.94307523       3.00881708       1.06296480
   C       -5.56435728       1.14109844      -0.00835198
   H       -5.40803600      -0.73967296      -1.04473079
   H       -5.40595436       3.01638517       1.03859855
   H       -6.65090657       1.14526416      -0.01460850
25
Ph2SiH2
   Si      -1.22622585       0.30563667      -0.94935497
   H       -1.49959540      -0.91022265      -1.76393621
   H       -0.30817915      -0.08031702       0.15740464
   C       -2.86780587       0.93066368      -0.29014921
   C       -4.01696965       0.12919533      -0.32717075
   C       -2.97226029       2.21515214       0.26456467
   C       -5.22993344       0.59159315       0.17833108
   H       -3.96740794      -0.86823096      -0.75892237
   C       -4.18219832       2.68024174       0.77014873
   H       -2.09915570       2.86452546       0.29627270
   C       -5.31365303       1.86780093       0.72813966
   H       -6.11096493      -0.04325964       0.13920119
   H       -4.24444598       3.67832216       1.19527957
   H       -6.25961856       2.23109524       1.12049443
   C       -0.37008685       1.63076101      -1.96471461
   C        1.01043345       1.84750110      -1.85646055
   C       -1.09752411       2.42110792      -2.86716121
   C        1.64625653       2.81694968      -2.62870512
   H        1.59818259       1.25530919      -1.15815380
   C       -0.46562596       3.39046284      -3.64000265
   H       -2.17298293       2.28301847      -2.96272977
   C        0.90866049       3.58896029      -3.52221363
   H        2.71714012       2.97254634      -2.52989869
   H       -1.04517393       3.99367255      -4.33354651
   H        1.40259472       4.34718622      -4.12381247
35
Ph3SiH
Si -0.82657574358557261984 1.01644182553943474012 0.06407886062534906557
H  -0.32736929554343363602 1.55892843978603279353 1.34040836598661039503
C  -2.71772890113276410773 1.06793423690871791543 0.05410038065432487553
C  -3.42093234800295054043 1.87281037503401570632 0.94412328226202035797
C  -3.44725110650891064523 0.31084111926470736620 -0.85885049617926800813
C  -4.80331557226570549091 1.91973783547792220538 0.92916696565171752464
H  -2.87456069798666558057 2.46892125565453213198 1.66111892127071092418
C  -4.82928065696532282658 0.35230412798586291379 -0.88041689804864742275
H  -2.92365462276539567199 -0.32606907918420757753 -1.55839863105705944690
C  -5.51185359926532036923 1.15806619500415974855 0.01549286162707474990
H  -5.33063354084565332869 2.55024485992404414958 1.63104724613203977412
H  -5.37693399534463267742 -0.24515213703953531166 -1.59560282838885481027
H  -6.59176857774975477611 1.19135487454047339639 0.00207946816351156638
C  -0.16137619097927924372 2.05845149132564264605 -1.36795453676355505124
C  -0.20355689227320639123 1.58211096889373514784 -2.67571463394562014670
C  0.36918977205884861981 3.32575577807011191211 -1.15158248922133266134
C  0.27037112170857757754 2.34161643393282847825 -3.72961078877146379185
H  -0.60785268110964951749 0.59811283823982219765 -2.86923137243707104815
C  0.84549690013490641505 4.09170122404681624317 -2.20035312828865459167
H  0.41137799531693342026 3.71510554279536187039 -0.14432420051684646811
C  0.79740916782875048696 3.60039316295190259254 -3.49389270875209456690
H  0.23077588391548542468 1.95239455020960450682 -4.73723412898438045460
H  1.25601503059567853882 5.07332506369075275643 -2.01026832327267035438
H  1.16995219071426737045 4.19554544484584646113 -4.31517902500528016674
C  -0.25814363508234983158 -0.77274692035312697591 -0.16084120802166601560
C  0.94331821127143422601 -1.06867090816052612290 -0.79826918844237926276
C  -1.02263234059906915618 -1.83275661038637149858 0.31828307487668905384
C  1.36475390743566560303 -2.37609672643174629769 -0.95945853406822967369
H  1.55288951663166185924 -0.26014547246818175985 -1.17713101894396876546
C  -0.60779081136564383492 -3.14269821442298935565 0.16081785494344702503
H  -1.95882074969472297354 -1.62501299589167835791 0.81747684306607715232
C  0.58827686749637786434 -3.41797141965067607927 -0.48062795923160889222
H  2.29974862386192446806 -2.58448213289417205729 -1.46007156437905250002
H  -1.21773825154654224967 -3.95156108503989278447 0.53760201595262413488
H  0.91379574235476201949 -4.44050081775370486525 -0.60719218607078884187
15
tBuOH
   C       -0.65750362      -0.00082011      -4.44045460
   O        0.15350356       1.12487815      -4.03128720
   H        0.88683261       1.19834868      -4.65492726
   C        0.18362567      -1.27746562      -4.40271815
   H       -0.41899204      -2.15049031      -4.67619894
   H        1.01930505      -1.20927954      -5.10962248
   H        0.59009204      -1.43473642      -3.39848241
   C       -1.79016484      -0.06708885      -3.42355104
   H       -2.36704315       0.86321188      -3.43547511
   H       -2.46251737      -0.89822276      -3.65709008
   H       -1.38888208      -0.21428116      -2.41575699
   C       -1.20338404       0.24663845      -5.84735403
   H       -1.78047561       1.17660277      -5.87272946
   H       -0.38283593       0.32682649      -6.57058073
   H       -1.85306555      -0.57645296      -6.16440290
19
XylOH
   H        1.34478993      -0.03635321       2.23403585
   C        0.81156292       0.09460239       1.29538995
   C       -0.54373804      -0.22671923       1.24328334
   C       -1.28609273      -0.74620743       2.44060395
   C       -1.21403339      -0.05175645       0.02548577
   C       -0.56463320       0.43014290      -1.11882518
   C       -1.31991846       0.60510951      -2.40828781
   C        0.79311671       0.73940537      -1.02173339
   H        1.30998122       1.11426810      -1.90202368
   C        1.48309525       0.57516187       0.17430318
   O       -2.54678053      -0.37903453       0.01376351
   H       -2.90985735      -0.22522929      -0.86684844
   H       -1.74056436      -0.34329876      -2.76976621
   H       -0.65841798       0.98574875      -3.18978422
   H       -2.14843977       1.31927093      -2.30501103
   H       -2.11854241      -0.08570181       2.70892333
   H       -0.61788679      -0.82902078       3.30138312
   H       -1.72046508      -1.73234820       2.24082352
   H        2.53921238       0.82024019       0.23323450
13
PMe3
   C        0.53497581      -0.24224220       0.00148842
   H       -0.08741395      -1.14074886       0.06738426
   H        1.22010138      -0.36897326      -0.84322304
   H        1.12079274      -0.14643202       0.92386908
   C        0.73542448       2.57876996      -0.06792145
   H        0.24652446       3.55835698      -0.04849240
   H        1.30472089       2.44654269       0.86028754
   H        1.42889698       2.56566550      -0.91523404
   C       -1.35500033       1.34403627       1.38502675
   H       -1.93177298       2.27172463       1.46060689
   H       -2.04885628       0.50571427       1.50660266
   H       -0.61777304       1.31618561       2.19678801
   P       -0.54277195       1.24562766      -0.28475652
2
N2
   N       -2.56500872       0.27521627       0.00000000
   N       -1.47122190       0.30021382       0.00000000
99
2a
   Fe       6.36634288       5.94368728       4.61378564
   P        7.02949092       5.42504136       6.61696460
   Al       4.23572657       5.96267458       4.08786230
   P        7.68910834       7.61938532       4.17617560
   Si       7.81745282       4.50380119       3.63189392
   H        8.58780165       5.02770500       2.43453307
   H        8.96204345       3.94928378       4.46107592
   N        2.74554536       4.95603659       4.72285663
   N        3.19221370       7.01629170       2.88801412
   C        3.01169219       4.01303796       5.77796229
   C        3.37666510       2.70012276       5.45359410
   C        1.47977368       5.04361269       4.29107522
   C        3.61757730       1.80615021       6.49678058
   H        3.90414427       0.78435715       6.25485198
   C        3.87574815       8.04582045       2.14830045
   C        4.37108604       7.75828633       0.86921554
   C        1.87404714       6.89757625       2.66461334
   C        1.07328879       5.95407111       3.31243861
   H        0.02534885       5.93954858       3.04232211
   C        3.99306841       9.32564564       2.70433568
   C        3.51417328       2.19138644       7.83428893
   C        2.88862979       4.43112310       7.10806488
   C        3.50775667       2.27024158       4.02226747
   H        2.62351031       2.53350450       3.43104168
   H        3.66383047       1.19170967       3.95273919
   H        4.36905782       2.75553730       3.54562642
   C        4.96047782       8.79000837       0.13956685
   H        5.34626809       8.57572290      -0.85535018
   C        4.60068394      10.32603519       1.94351379
   H        4.69488655      11.32398510       2.36747166
   C        3.14629855       3.50560884       8.12068504
   H        3.05774059       3.82254680       9.15825364
   C        7.14046578       1.67149852       3.59366079
   H        7.63661304       1.62356178       4.56143054
   C        7.09610247       2.89159796       2.90171028
   C        0.43183366       4.13522010       4.87524471
   H        0.70265899       3.08453803       4.72625866
   H       -0.53843248       4.32104079       4.41326772
   H        0.34432459       4.28135707       5.95688157
   C        4.27304545       6.37092501       0.30282644
   H        4.72373959       6.32630072      -0.69145618
   H        3.23449452       6.02814755       0.22569724
   H        4.79375962       5.65426307       0.94920759
   C        5.08403432      10.07919844       0.65887397
   C        8.76172771       5.72388528       7.21198820
   H        9.48393262       5.32885045       6.49235131
   H        8.91717515       5.23783501       8.18193765
   H        8.93067855       6.79835958       7.33228743
   C        3.45130260       9.62364004       4.07456318
   H        3.88963096       8.95723177       4.82690911
   H        2.36472891       9.48065181       4.12097595
   H        3.67037263      10.65566833       4.36012452
   C        6.12989448       6.20846232       8.04163706
   H        6.17631446       7.29841801       7.94762832
   H        6.56215438       5.90784469       9.00367235
   H        5.08044828       5.90469191       8.01336382
   C        3.83837633       1.22275917       8.93850345
   H        3.32795799       1.49122418       9.86795185
   H        4.91675760       1.21980041       9.14229453
   H        3.55497857       0.20125137       8.66780918
   C        6.57768397       0.50954919       3.06858087
   H        6.63525221      -0.42155799       3.62800574
   C        1.20067485       7.82005275       1.68383018
   H        1.32752936       8.86537199       1.98561254
   H        0.13509030       7.59762779       1.61832446
   H        1.64545106       7.73093170       0.68743667
   C        2.46029073       5.83554511       7.43522431
   H        2.52270068       6.01852674       8.51104446
   H        1.42671783       6.02451464       7.11996807
   H        3.08500860       6.57589097       6.92172524
   C        6.45788542       2.89003356       1.65129426
   H        6.41587532       3.81299682       1.07372966
   C        5.77174750      11.16084332      -0.12806131
   H        6.85658405      11.12247171       0.03262373
   H        5.42867360      12.15414486       0.17511199
   H        5.59670170      11.04426462      -1.20175668
   C        5.89131318       1.73496198       1.11661956
   H        5.41171236       1.76653436       0.14085223
   C        5.94817644       0.53648721       1.82620752
   H        5.51126193      -0.36836132       1.41152499
   C        6.86952578       3.64393610       7.09658075
   H        7.56774431       3.04908527       6.49947955
   H        5.85345285       3.30072184       6.88370930
   H        7.09230963       3.49737113       8.16011974
   C        9.52992029       7.51979540       4.41659622
   H        9.78738779       7.50227332       5.47684549
   H       10.01379769       8.38719566       3.95365032
   H        9.91719800       6.60755906       3.95169416
   C        7.68682215       8.19518001       2.41950424
   H        8.35787395       9.05082528       2.27858792
   H        6.67206436       8.47859040       2.13498488
   H        8.00917900       7.37134333       1.77466289
   C        7.37144452       9.23705141       5.03461043
   H        6.35897219       9.57540091       4.79168180
   H        8.09052031      10.00666828       4.72937970
   H        7.43392928       9.09513292       6.11884973
   H        5.81409074       6.07118870       3.12214309
   H        5.17532039       6.92466411       5.22569587
   H        5.44081828       4.67549088       4.71913156
109
2c
   Fe       6.37811259       6.01698221       4.50909421
   P        7.04419476       5.23900624       6.44381510
   Al       4.28397811       6.01774895       3.83381327
   P        7.53690127       7.86058690       4.55351989
   Si       7.95061771       4.89054377       3.31797289
   H        9.37390423       5.42080965       3.30819315
   N        2.77656830       4.90175422       4.19455487
   N        3.31265898       7.18911643       2.67888960
   C        2.94618098       3.85473344       5.16859053
   C        3.36102860       2.58365791       4.75210033
   C        1.55771280       5.00740861       3.64191574
   C        3.47942364       1.57756016       5.71146128
   H        3.81050946       0.58931258       5.39738924
   C        4.00664929       8.35597730       2.19679389
   C        4.69480550       8.30253662       0.97717123
   C        2.03948299       7.04649271       2.28425324
   C        1.22158115       6.00152979       2.72134615
   H        0.21203057       5.98123257       2.33198016
   C        3.94325891       9.53538174       2.94811878
   C        3.17873143       1.80458631       7.05400489
   C        2.65049368       4.12108671       6.51180590
   C        3.62412548       2.29689169       3.30123133
   H        4.22948350       3.08420396       2.84123611
   H        2.68935925       2.24250397       2.72837875
   H        4.14665166       1.34430963       3.18171385
   C        5.31345206       9.46533876       0.51799330
   H        5.84916399       9.43324466      -0.42902394
   C        4.58848520      10.67193826       2.45727005
   H        4.54735556      11.59168403       3.03789885
   C        2.75762113       3.07961245       7.43350694
   H        2.52663058       3.27701810       8.47871025
   C        7.25682445       2.15236817       4.03736714
   H        6.23662776       2.52664009       4.09042641
   C        8.29392510       3.04605181       3.73499016
   C        0.47763053       4.03391005       4.03254869
   H        0.79892065       2.99964615       3.87608061
   H       -0.42925335       4.21733856       3.45533016
   H        0.24138619       4.12610121       5.09848532
   C        4.77183576       7.02904823       0.18780091
   H        5.40889027       6.29342089       0.69449974
   H        5.20283051       7.20958222      -0.79953044
   H        3.78894917       6.56267311       0.05928822
   C        5.27757589      10.65574256       1.24541250
   C        6.27571938       3.67920220       7.06967345
   H        6.55073330       2.85029435       6.41190573
   H        5.18791294       3.77466799       7.06466762
   H        6.61822873       3.45941460       8.08784602
   C        3.17708195       9.58292479       4.24138353
   H        3.30002280      10.55419531       4.72757373
   H        3.51697350       8.80549633       4.93646583
   H        2.10441573       9.41589504       4.08301931
   C        8.81672308       4.79047725       6.76667446
   H        9.48480885       5.62581427       6.55176263
   H        9.09594720       3.95529912       6.11661376
   H        8.94664251       4.48686361       7.81187168
   C        3.35569060       0.71724378       8.07770428
   H        4.37206993       0.74218718       8.49077500
   H        3.20473290      -0.27297257       7.63813499
   H        2.65890273       0.83851867       8.91230149
   C        7.49709031       0.80404829       4.29394536
   H        6.66740542       0.13880260       4.52436246
   C        1.43546753       8.05098551       1.34004949
   H        2.00629839       8.10535637       0.40717862
   H        1.45851248       9.05607047       1.77456980
   H        0.40233708       7.78819746       1.11003884
   C        2.23021766       5.49673486       6.94928261
   H        3.01706712       6.23113872       6.73558367
   H        2.02674794       5.51474405       8.02274348
   H        1.33081417       5.83726515       6.42309000
   C        9.59610364       2.52240041       3.70980748
   H       10.42998520       3.18249392       3.47619161
   C        6.00325762      11.87742522       0.75206216
   H        5.96260595      11.95075574      -0.33895684
   H        7.06213412      11.83680873       1.03711053
   H        5.58108891      12.79175002       1.17857603
   C        9.85125407       1.17857877       3.97763815
   H       10.87249804       0.80538517       3.95613957
   C        8.79991669       0.31145389       4.26926336
   H        8.99522625      -0.73747539       4.47689018
   C        6.72396931       6.32341690       7.92222486
   H        5.65327892       6.54910391       7.97209465
   H        7.26421919       7.27034426       7.82608947
   H        7.03412655       5.83329542       8.85262096
   C        9.21378058       7.97215348       5.34564050
   H        9.87450897       7.20732690       4.92724094
   H        9.14167017       7.82528446       6.42724421
   H        9.64981114       8.96013006       5.15934317
   C        7.96974898       8.61458896       2.92089774
   H        7.06569329       8.73062946       2.31751204
   H        8.65475311       7.94689968       2.38961729
   H        8.45012592       9.59158909       3.05061676
   C        6.75536429       9.33340611       5.37360598
   H        6.48330914       9.08199474       6.40341653
   H        5.84360869       9.59685145       4.83182525
   H        7.43108493      10.19710588       5.37580914
   H        5.89717060       6.47983974       3.07692146
   H        5.06384622       6.73747326       5.23951155
   H        5.53828197       4.69145219       4.26496978
   C        7.63683204       4.76005029       1.42804700
   C        8.31354492       5.56187467       0.49725992
   C        6.68660004       3.86171098       0.91745056
   C        8.04874157       5.48331116      -0.86982626
   H        9.07753888       6.25557215       0.84350219
   C        6.41730469       3.76974624      -0.44563300
   H        6.15545756       3.20303041       1.60275250
   C        7.09714794       4.58611280      -1.34820861
   H        8.59488710       6.11766412      -1.56442211
   H        5.68042975       3.05568629      -0.80664505
   H        6.89265611       4.51733219      -2.41360071
119
2c
   Fe       6.52991878       5.79898472       4.52230595
   P        7.54642179       5.14716989       6.35455840
   Al       4.38098539       5.40735948       4.24081567
   P        7.32978627       7.83961923       4.50190321
   Si       7.98329923       4.80011698       3.00712997
   N        3.08009318       4.46870810       5.29006519
   N        3.12442688       5.89867091       2.89206621
   C        3.42026787       4.14296354       6.65088912
   C        3.98452541       2.89886940       6.95597227
   C        1.84421131       4.13126162       4.89419680
   C        4.25256826       2.60254732       8.29432494
   H        4.69912913       1.64022797       8.53791074
   C        3.50188997       6.92743789       1.95506920
   C        4.11204069       6.57851768       0.74559545
   C        1.88800014       5.39506802       2.74624211
   C        1.31539111       4.50562055       3.65676915
   H        0.31872948       4.15118171       3.42822859
   C        3.20991330       8.26102469       2.26778857
   C        3.95501689       3.49785956       9.31978711
   C        3.11721678       5.07080735       7.65875020
   C        4.24570552       1.88181108       5.88166529
   H        4.69603371       2.33754958       4.99610633
   H        3.31491463       1.40290043       5.55127682
   H        4.91062279       1.09443883       6.24693139
   C        4.40884581       7.59709885      -0.16127361
   H        4.88114098       7.33337137      -1.10515550
   C        3.53253526       9.24783299       1.33805065
   H        3.31671274      10.28770641       1.57720883
   C        3.37979380       4.72432197       8.98284179
   H        3.14408976       5.43833802       9.76987032
   C        7.62836498       6.77140784       0.89797868
   H        6.68050500       6.96103618       1.39264248
   C        8.48991612       5.80774518       1.43690147
   C        0.94094533       3.36651713       5.82489594
   H        0.68285140       3.98295651       6.69405201
   H        1.42638489       2.46815607       6.21575222
   H        0.01947323       3.08361226       5.31464429
   C        4.45255609       5.15028538       0.44113416
   H        4.97880239       5.07203927      -0.51323984
   H        3.56297367       4.51001048       0.39740861
   H        5.10686626       4.73301076       1.21567023
   C        4.13369044       8.93455131       0.11814100
   C        7.69859509       3.32416152       6.63817017
   H        6.71015792       2.86334114       6.56517038
   H        8.11943974       3.11534236       7.62890988
   H        8.34958703       2.88876162       5.87527974
   C        2.56748205       8.61755425       3.57960278
   H        2.44732527       9.70006708       3.66999393
   H        3.17378003       8.26942567       4.42613602
   H        1.58021341       8.15284197       3.69144845
   C        9.28765729       5.63207958       6.77309034
   H        9.57955109       5.18206268       7.72884022
   H        9.38304879       6.71830688       6.85769527
   H        9.96786932       5.28428895       5.99166634
   C        4.28590747       3.17323816      10.75059706
   H        3.53791771       3.58468544      11.43513312
   H        5.25570535       3.60495002      11.02819660
   H        4.34766891       2.09314290      10.91013517
   C        7.94508528       7.48912012      -0.25406887
   H        7.25105739       8.23594587      -0.63371487
   C        1.03805905       5.83108365       1.58297604
   H        0.10841601       5.26142751       1.55574509
   H        1.56555305       5.70801766       0.63265874
   H        0.79415366       6.89642217       1.66635055
   C        2.52801979       6.41101710       7.31923781
   H        2.29272578       6.97046343       8.22782670
   H        1.61416685       6.32054212       6.72085542
   H        3.23629184       7.00431302       6.72652671
   C        9.68396266       5.57031962       0.73499707
   H       10.37461694       4.81192218       1.09545328
   C        4.51591138      10.02079975      -0.85044455
   H        3.76576067      10.81739352      -0.87288028
   H        4.63531328       9.62664142      -1.86357197
   H        5.46936838      10.47905417      -0.55871011
   C       10.01303248       6.27911686      -0.41881261
   H       10.94820581       6.07014837      -0.93319187
   C        9.14738454       7.25174857      -0.91488168
   H        9.40510188       7.81280954      -1.80965710
   C        6.73057150       5.60909726       7.95606361
   H        5.73245474       5.16608402       7.98106070
   H        6.62106952       6.69535682       8.02521878
   H        7.30520475       5.24791969       8.81774371
   C        9.08032125       8.23022783       4.03710323
   H        9.27246336       9.30675716       4.11306594
   H        9.26127134       7.90135595       3.00921983
   H        9.76792648       7.69642457       4.69912119
   C        6.45375404       9.09165033       3.45103007
   H        6.92232721      10.07743384       3.55333136
   H        5.40972661       9.15841974       3.77009697
   H        6.46540463       8.79797570       2.39919439
   C        7.23551245       8.78709589       6.10142734
   H        7.87055307       8.33212679       6.86617908
   H        6.20238996       8.77441830       6.46451749
   H        7.55306089       9.82646192       5.95781037
   H        5.80603031       6.07937347       3.16032696
   H        5.27108078       6.42732732       5.38557351
   H        5.83617289       4.35834130       4.49906625
   C        9.71335280       4.12325879       3.55214587
   C        9.93877131       2.77441774       3.86679458
   C       10.81698916       4.98477945       3.68264308
   C       11.17703141       2.31464309       4.31501283
   H        9.13244220       2.05431378       3.74532184
   C       12.06087880       4.53775934       4.11892409
   H       10.70753995       6.03491245       3.42388432
   C       12.24567557       3.19625541       4.44910007
   H       11.30872541       1.26067689       4.54896845
   H       12.88905624       5.23802109       4.20099341
   H       13.21373543       2.84155735       4.79315402
   C        7.23824462       3.21457725       2.18395570
   C        7.24041155       3.00344201       0.79691947
   C        6.68212655       2.19366175       2.97165983
   C        6.70011079       1.85091856       0.22623718
   H        7.66165251       3.76295353       0.14216382
   C        6.15161011       1.03188178       2.41657046
   H        6.66678360       2.31194855       4.05263556
   C        6.15133997       0.85840188       1.03358548
   H        6.70964265       1.72814051      -0.85447335
   H        5.73582380       0.26176257       3.06301358
   H        5.73115122      -0.04149092       0.59166937
114
4a
   O        9.22143973       6.10812043      14.92174483
   P       14.01387783       8.16000960      15.41608979
   H       11.39230052       5.79592389      16.70493084
   Fe      12.42381041       6.82041553      16.14937555
   Al      10.85499206       5.45023304      14.95137432
   Si      13.81091290       5.38974036      17.24122971
   C       13.53978038       4.99456742      19.08832209
   H       11.74701196       7.07345611      14.78256331
   C       14.28258647       3.96186753      19.67835939
   H       14.97855224       3.38691386      19.06829502
   P       11.07086238       8.39656430      16.91361237
   C       14.14626364       3.64835226      21.02719082
   H       14.73685351       2.84550252      21.46168202
   H       13.14729636       5.70642239      15.40072179
   H       12.99568198       6.98949693      17.55897529
   C       13.24193440       4.35421054      21.81968799
   H       13.12710049       4.10617540      22.87184528
   C       12.48695326       5.37755844      21.25333188
   H       11.77744558       5.93216487      21.86292992
   H       13.92154132       3.99890946      16.69046315
   H       15.24500830       5.83950854      17.18739283
   C       12.64348425       5.69164715      19.90397232
   H       12.04915126       6.49405284      19.47267009
   N       10.69107327       3.54503732      15.41953801
   C        7.86657837       5.98817091      14.52081594
   N       11.34601836       5.03479992      13.10416203
   C        7.21677420       4.72706189      15.10533929
   H        7.21413306       4.76528157      16.19785128
   H        7.75472628       3.83045674      14.78546784
   H        6.17847811       4.64206327      14.76493677
   C        7.74027091       5.95749143      12.99241204
   H        8.12460847       6.88545256      12.56017003
   H        6.68949693       5.85369117      12.69833367
   H        8.29986520       5.11483731      12.57603326
   C        7.09902525       7.21263236      15.04264706
   H        7.18773789       7.28750480      16.13163539
   H        6.03566404       7.13848785      14.78814175
   H        7.49124840       8.13308722      14.59799566
   C       10.04426125       2.77407513      14.53560764
   C        9.93542633       3.09218756      13.17337295
   H        9.33356649       2.42232991      12.57041426
   C       10.67984011       4.05771677      12.48115419
   C        9.41110936       1.47809277      14.98074093
   H        8.96509851       1.58298028      15.97452548
   H       10.15237066       0.67372837      15.04457081
   H        8.64448947       1.17222461      14.26519905
   C       10.72615897       3.95021549      10.97836148
   H       11.68984922       3.54605463      10.64720276
   H       10.61598158       4.93277308      10.50876426
   H        9.93873416       3.28413936      10.62044910
   C       11.07411813       2.90131054      16.65073327
   C       10.44943695       3.21507421      17.86694732
   C       10.83047877       2.53454825      19.02685719
   H       10.34480905       2.79846751      19.96509642
   C       11.79781441       1.53957444      19.01589530
   C       12.40641362       1.24070563      17.79705689
   H       13.17847924       0.47341661      17.76118368
   C       12.07203484       1.90330198      16.61907301
   C        9.32541592       4.20415901      17.97072453
   H        9.25834098       4.85431231      17.09949319
   H        9.44662997       4.82397942      18.86499188
   H        8.36619742       3.67799307      18.06483005
   C       12.16071559       0.78594176      20.26567852
   H       13.23319944       0.57003488      20.29950572
   H       11.63070522      -0.17396881      20.31050729
   H       11.89842325       1.35672976      21.16074936
   C       12.83345062       1.55303856      15.36940287
   H       13.71235748       2.20215321      15.27823315
   H       12.25137548       1.67644759      14.45407041
   H       13.19028019       0.52008523      15.41867842
   C       12.33722784       5.72894839      12.33040855
   C       13.56668321       5.08858581      12.08957546
   C       14.50638597       5.70829401      11.26902127
   H       15.45356024       5.20463749      11.08299132
   C       14.27935807       6.96871285      10.71472482
   C       13.07269882       7.60033016      11.00185651
   H       12.87450522       8.58704731      10.58636423
   C       12.08920245       6.99983831      11.79479124
   C       13.88711266       3.78060882      12.75035965
   H       13.16335172       2.99479317      12.50777013
   H       13.86122427       3.90088971      13.83946488
   H       14.88284682       3.43278030      12.46341791
   C       15.33268490       7.64116001       9.87708869
   H       14.90843206       8.45445067       9.28172848
   H       15.81459559       6.92973328       9.19880056
   H       16.11954591       8.06848498      10.51149076
   C       10.77317174       7.69161440      11.99638962
   H       10.01391884       7.27617130      11.32200719
   H       10.86027461       8.76086163      11.78216449
   H       10.39592557       7.55987144      13.01384336
   C       15.12016908       8.95607211      16.66765506
   H       15.63151540       8.17594967      17.23966813
   H       14.53883371       9.56426455      17.36505057
   H       15.86825077       9.58861050      16.17661158
   C       13.55728047       9.62724732      14.38522526
   H       12.89538942       9.30508913      13.57514970
   H       14.45199767      10.09250876      13.95656295
   H       13.03377096      10.37099425      14.99336729
   C       15.27735142       7.39016745      14.31851860
   H       15.72322172       6.52552273      14.81980800
   H       16.06485207       8.10913005      14.06491939
   H       14.79201081       7.04649640      13.40170537
   C       10.13500698       9.37963727      15.66508638
   H        9.44930253      10.08326244      16.15064457
   H        9.56811059       8.67494898      15.05188582
   H       10.82379757       9.92995655      15.01935113
   C       11.75182358       9.74995813      17.97607428
   H       10.93933607      10.37948653      18.35573268
   H       12.43891753      10.37847593      17.40201105
   H       12.29970278       9.31985166      18.82089073
   C        9.68238569       7.82834702      17.98487741
   H        9.04615094       8.66971443      18.28225836
   H       10.07604140       7.33798076      18.87971928
   H        9.09398204       7.10051437      17.42149962
124
4b
   O        9.36048463       5.39432451      14.68662874
   P       12.65034785       8.43118065      17.37076959
   H       11.47647999       4.95178573      16.49218390
   Fe      11.91691642       6.40175872      16.87318603
   Al      11.10848333       5.54749805      14.74148638
   Si      13.64660346       5.01876704      17.41295772
   C       13.36664319       3.62065478      18.68357779
   H       11.27193075       7.12879247      15.66937785
   C       14.28683818       2.56291772      18.73315338
   H       15.11202873       2.53983005      18.02248896
   P        9.96938714       6.59196798      17.92273805
   C       14.16531347       1.53677422      19.66442520
   H       14.89424438       0.73042603      19.68297614
   H       13.16465914       6.28550621      15.98954308
   H       12.39314576       5.98183121      18.27576595
   C       13.10370563       1.53679250      20.56905626
   H       13.00236523       0.73244560      21.29318177
   C       12.17976720       2.57748995      20.54176937
   H       11.35306889       2.59039906      21.24812699
   H       14.18012747       4.23659948      16.25643410
   C       12.32156702       3.60725709      19.61148135
   H       11.60295250       4.42332108      19.61047588
   N       11.77481910       3.84825037      14.01136973
   C        8.16315464       5.03919848      14.01788445
   N       11.69409137       6.55744886      13.16961732
   C        7.71763869       6.19627541      13.11682403
   H        6.79397599       5.94395203      12.58336028
   H        8.49760489       6.41312561      12.37864005
   H        7.53987288       7.09973389      13.70974321
   C        7.07875707       4.76984035      15.07265281
   H        7.34890214       3.90193746      15.68470046
   H        6.11659818       4.56075523      14.59199591
   H        6.95465898       5.63348482      15.73317218
   C        8.31181919       3.77703570      13.15754921
   H        8.98055347       3.95948317      12.31349826
   H        7.33387175       3.47738112      12.76383098
   H        8.71214564       2.94719851      13.74622412
   C       11.53567079       3.62006228      12.71315181
   C       11.31433462       4.63980783      11.77528580
   H       11.07575064       4.31954389      10.76794576
   C       11.52954233       6.01011788      11.95897066
   C       11.49313110       2.20453870      12.19098052
   H       10.96994351       2.17677241      11.23274809
   H       10.98578522       1.54687484      12.90348484
   H       12.49847622       1.79669694      12.04076934
   C       11.60493463       6.86940994      10.72215061
   H       11.22501075       6.32400092       9.85633897
   H       12.64110686       7.16123323      10.51547736
   H       11.03613571       7.79594882      10.84871304
   C       12.35889080       2.74676176      14.73320652
   C       11.63898936       2.01538572      15.68522664
   C       12.26086885       0.93262953      16.31876887
   H       11.69813571       0.38011108      17.06975769
   C       13.56196249       0.55220287      16.02805079
   C       14.26492542       1.30157828      15.08140458
   H       15.29821959       1.04230258      14.85618337
   C       13.69423528       2.39319709      14.43834823
   C       10.20555387       2.30107393      16.03255625
   H        9.86449966       3.26529175      15.65580264
   H       10.07356591       2.28571742      17.11968953
   H        9.54974097       1.52594778      15.61443898
   C       14.20869683      -0.62117144      16.71040040
   H       15.20777591      -0.36069260      17.07682134
   H       14.32650408      -1.46383836      16.01798083
   H       13.61188352      -0.96186252      17.56077865
   C       14.53727871       3.21661473      13.50617166
   H       14.71449396       4.20516119      13.94364692
   H       14.07306757       3.38552179      12.52943900
   H       15.50742563       2.73867218      13.34674105
   C       12.23804844       7.88762455      13.18623955
   C       13.61686462       8.05319327      12.96497075
   C       14.13903171       9.34197026      12.87128942
   H       15.20637236       9.46370450      12.69430109
   C       13.33841946      10.47300405      13.03428899
   C       11.98398835      10.28241017      13.29273081
   H       11.33912269      11.14926159      13.42830570
   C       11.41419367       9.00763944      13.36271886
   C       14.52988631       6.86482583      12.88912131
   H       15.54679404       7.17121607      12.63022791
   H       14.19575355       6.11500242      12.16425891
   H       14.55977728       6.36560693      13.86598058
   C       13.93485580      11.85320138      12.98653281
   H       14.36636122      12.12284344      13.95889793
   H       13.17950277      12.60523333      12.74096292
   H       14.73840807      11.91352052      12.24608711
   C        9.93430052       8.86311070      13.55790280
   H        9.69262443       8.03339390      14.22610893
   H        9.43329115       8.65174343      12.60497970
   H        9.50326021       9.78397237      13.96203322
   C       11.51665565       9.87467020      17.12702765
   H       10.69831308       9.85409253      17.85214657
   H       11.09722829       9.84152155      16.11686300
   H       12.06912483      10.81249611      17.25394834
   C       14.10348874       9.02881283      16.41340536
   H       14.39599842      10.03508041      16.73552500
   H       13.85081251       9.04708598      15.35099978
   H       14.94263224       8.34330644      16.56126660
   C       13.24977578       8.76593305      19.08743546
   H       13.50135154       9.82597303      19.20660654
   H       14.14457579       8.16401513      19.27009617
   H       12.49492952       8.48864672      19.82724961
   C        8.66772889       7.63495402      17.13074139
   H        9.01243312       8.66698240      17.03235013
   H        7.74063239       7.61683683      17.71515247
   H        8.48360643       7.23343133      16.13092763
   C        9.94159088       7.27719737      19.64440131
   H        8.93244443       7.20775183      20.06587255
   H       10.24575984       8.32769768      19.64698334
   H       10.63421502       6.71639685      20.28049108
   C        9.01113809       5.04107901      18.20017516
   H        9.58538045       4.34511602      18.81778042
   H        8.82697132       4.57333059      17.23212130
   H        8.05548378       5.25898884      18.69049346
   C       15.25641989       5.82686076      18.03535720
   C       16.24953468       6.21118345      17.12428181
   C       15.52363988       6.01307331      19.39829291
   C       17.44852296       6.78062509      17.54815456
   H       16.08209869       6.05988205      16.05772089
   C       16.71903043       6.58093425      19.83427436
   H       14.78533519       5.70047914      20.13599152
   C       17.68411670       6.97153180      18.90801952
   H       18.20145252       7.07073836      16.81941928
   H       16.90140853       6.71441469      20.89777368
   H       18.61867710       7.41249405      19.24478684
134
4c
   O        9.34304502       5.69725908      15.00105750
   P       13.66130352       8.45014018      15.64596487
   H       11.59122511       5.43015188      16.65927059
   Fe      12.45036761       6.69610772      16.31967923
   Al      11.03945946       5.25345490      14.90787440
   Si      14.08720793       5.58247478      17.53411894
   C       13.50429636       4.74921488      19.16084940
   H       11.81932107       6.92010943      14.91704602
   C       12.15661607       4.58225159      19.48546008
   H       11.40413186       4.85980221      18.75476655
   P       10.83052689       7.94138857      17.21603041
   C       11.75406198       4.06393515      20.71595075
   H       10.69485171       3.95204685      20.93627682
   H       13.42664880       5.79039536      15.58201715
   H       12.80557389       6.81708962      17.79734109
   C       12.70527178       3.68578790      21.65662972
   H       12.39814749       3.28139433      22.61786161
   C       14.05963838       3.83909521      21.35881900
   H       14.81305759       3.55584176      22.08970491
   C       14.44751128       4.37082966      20.13333430
   H       15.50828736       4.51457282      19.93648486
   N       11.06053886       3.29166727      15.06450771
   C        7.96915752       5.52755689      14.70003651
   N       11.52349797       5.18259911      13.00131865
   C        7.14034693       5.92501960      15.93235327
   H        6.06909187       5.86284126      15.71088930
   H        7.36810486       6.94884270      16.24411387
   H        7.35226454       5.25490288      16.77221665
   C        7.61717504       4.08302271      14.32289359
   H        6.53367470       3.98269512      14.19166955
   H        7.93476268       3.38501843      15.10167813
   H        8.10829655       3.80092323      13.38893279
   C        7.58234796       6.43209376      13.52180798
   H        8.14097763       6.14049713      12.62665621
   H        7.80182051       7.48217869      13.74229062
   H        6.51218308       6.34313086      13.30284200
   C       10.53761702       2.58112989      14.05713383
   C       10.40248792       3.07252656      12.75040655
   H        9.90152335       2.42176571      12.04364653
   C       10.97695634       4.23470318      12.22841694
   C       10.06921287       1.16660779      14.29480662
   H        9.53291786       1.08835735      15.24537787
   H       10.91310168       0.46980332      14.34809011
   H        9.41560722       0.84709988      13.48069492
   C       10.98332335       4.38378454      10.72669071
   H       10.71945690       5.40290596      10.42849817
   H       10.28119580       3.68062674      10.27467909
   H       11.97786188       4.18119909      10.31356926
   C       11.44798714       2.52133324      16.22130324
   C       10.64943455       2.48102684      17.37331968
   C       11.03832915       1.66862134      18.43902549
   H       10.41763520       1.65125483      19.33296975
   C       12.19709725       0.90198363      18.40022353
   C       12.96286355       0.93972568      17.23669747
   H       13.87186511       0.34457308      17.17523338
   C       12.61006499       1.73036464      16.14426057
   C        9.35937038       3.24065539      17.48211736
   H        9.17684717       3.53896319      18.51999685
   H        8.51257702       2.61260350      17.17381024
   H        9.34884822       4.13022292      16.85020448
   C       12.63372666       0.10061477      19.59532613
   H       13.17992697       0.73895764      20.30234415
   H       13.29757715      -0.71953907      19.30629433
   H       11.77567828      -0.31694413      20.13155161
   C       13.48343407       1.72668706      14.92336668
   H       14.21332312       0.91539923      14.97944582
   H       14.04213327       2.66531454      14.85849808
   H       12.91720583       1.62219014      13.99277397
   C       12.38307865       6.11455218      12.32580031
   C       13.66850745       5.68766403      11.94685299
   C       14.49161531       6.56051776      11.23665290
   H       15.48663061       6.22468090      10.94931178
   C       14.08170204       7.85259850      10.90737914
   C       12.80508363       8.25158243      11.29421625
   H       12.45699044       9.25127030      11.03889849
   C       11.94157725       7.40150271      11.99064546
   C       14.15595091       4.31691222      12.31188224
   H       14.07487074       4.16125307      13.39052073
   H       15.20139370       4.18653639      12.02106343
   H       13.56758633       3.52245328      11.83737823
   C       15.00904789       8.79917058      10.19539268
   H       15.67192599       8.26508212       9.50784860
   H       15.64497836       9.33221957      10.91383686
   H       14.45303381       9.55113298       9.62780731
   C       10.54074992       7.84312572      12.29319068
   H       10.22960934       7.56247060      13.30278435
   H        9.83078469       7.36402724      11.60781975
   H       10.43687384       8.92551880      12.17299898
   C       12.73191264       9.73287210      14.67854387
   H       12.13755866      10.35267704      15.35625681
   H       12.06637242       9.25551680      13.95762263
   H       13.43365231      10.38472549      14.14643875
   C       15.02636376       8.08823735      14.45955416
   H       15.43229172       9.01790599      14.04447674
   H       14.65493470       7.45983962      13.64647290
   H       15.82795821       7.55983897      14.98468585
   C       14.59060999       9.60133741      16.76671796
   H       15.48750384       9.10874884      17.14590986
   H       13.98771994       9.91034406      17.62285449
   H       14.88459001      10.48873768      16.19447554
   C       11.32612933       9.35718554      18.30210916
   H       11.76993167      10.16287030      17.71119453
   H       12.06132978       9.02048174      19.03966347
   H       10.44822398       9.75523627      18.82326373
   C        9.71535140       7.06865381      18.39850391
   H        8.90781041       7.73107576      18.73035076
   H       10.29823484       6.75122424      19.26853823
   H        9.28596200       6.18564233      17.92131106
   C        9.60327951       8.79089677      16.13097139
   H        9.16396849       8.04222402      15.46929550
   H       10.09670391       9.55280362      15.52329291
   H        8.82036782       9.26449362      16.73412667
   C       15.43353291       6.75064430      18.24560151
   C       16.74712134       6.83697835      17.77031849
   C       15.09201258       7.56214765      19.33948530
   C       17.67147012       7.71543190      18.33845182
   H       17.06465804       6.20611551      16.94302865
   C       16.00845054       8.42880810      19.92330352
   H       14.08295413       7.51060711      19.74704350
   C       17.30483737       8.51603272      19.41588032
   H       18.68291507       7.76612425      17.94281903
   H       15.71415134       9.04071091      20.77257461
   H       18.02421524       9.19638122      19.86411074
   C       15.19496518       4.25689013      16.68748543
   C       15.55717448       3.06657007      17.33286962
   C       15.81339867       4.52242079      15.45674840
   C       16.49783593       2.19550759      16.78725029
   H       15.08437721       2.79870482      18.27252085
   C       16.76616554       3.66650985      14.90897054
   H       15.54077389       5.41668694      14.90234894
   C       17.11646107       2.49668967      15.57741030
   H       16.74685905       1.27539667      17.31087501
   H       17.22840839       3.91167215      13.95585570
   H       17.85666763       1.82230645      15.15464091
118
4d
   O       10.66356273       5.45044076      13.04622893
   P       11.45860132       7.86603947      17.45629573
   H       11.20209526       6.77115742      15.18313782
   Fe      12.35454636       6.33612097      16.11540602
   Al      10.92122188       5.01943682      14.74726506
   Si      14.18057392       6.77838242      14.76396695
   C       15.44636333       8.11513990      15.26001862
   H       12.82859010       5.29284638      15.08105590
   C       16.77540963       7.78362017      15.55575823
   H       17.09641978       6.74556954      15.49027678
   P       13.74685759       5.56830398      17.66682703
   C       17.70407877       8.75633723      15.92446900
   H       18.72774071       8.47093159      16.15351555
   H       11.38975125       5.24247974      16.64667403
   H       12.91407174       7.66557150      15.58478070
   C       17.32184637      10.09308037      15.99307412
   H       18.04268536      10.85467737      16.27839690
   C       16.01000071      10.44984248      15.68379365
   H       15.70737561      11.49340831      15.72040547
   H       15.08303599       5.59261301      14.61086395
   H       13.78873100       7.10999439      13.35889093
   C       15.08879114       9.46952863      15.32709172
   H       14.06941226       9.76814142      15.08598750
   N        9.05396211       4.65626741      15.17960464
   N       11.37550472       3.13450809      14.56749268
   C        8.43220424       3.59189942      14.66311315
   C        9.10639140       2.54005615      14.02689880
   H        8.48517781       1.77957084      13.56987704
   C       10.47927547       2.27908737      14.05891925
   C        6.93489817       3.46328491      14.78912242
   H        6.63422682       3.49116268      15.84242445
   H        6.59250093       2.52505410      14.35107048
   H        6.42101838       4.29332837      14.29486290
   C       10.93763561       0.94640552      13.51942983
   H       11.81877529       1.06862832      12.88155781
   H       10.13855796       0.47677528      12.94293154
   H       11.22545331       0.26295377      14.32579622
   C        8.23573520       5.60066750      15.88691361
   C        7.53559668       6.60125898      15.19634790
   C        6.73231993       7.48124300      15.92966239
   H        6.19704506       8.26402616      15.39437978
   C        6.60697927       7.39171810      17.31215864
   C        7.30642374       6.37886209      17.97206194
   H        7.21422752       6.28247895      19.05273753
   C        8.11107278       5.47463324      17.28214700
   C        7.58737906       6.73655670      13.69828470
   H        6.66279127       6.35445498      13.24633324
   H        8.42776485       6.19361435      13.26313683
   H        7.66497188       7.79020965      13.41135220
   C        5.72452237       8.34099808      18.07685613
   H        5.56627381       9.26985378      17.52173902
   H        6.15819246       8.58863296      19.05076221
   H        4.73968517       7.89468926      18.26276841
   C        8.79724819       4.35500304      18.01245859
   H        9.88569042       4.42298867      17.90621070
   H        8.50525029       3.37839450      17.60821015
   H        8.54798222       4.37556100      19.07699208
   C       12.65452048       2.57868727      14.90274176
   C       12.74575654       1.79747911      16.06983058
   C       13.95884545       1.18841696      16.38495872
   H       14.02565565       0.58393210      17.28816124
   C       15.08522132       1.33925239      15.57516417
   C       14.97249599       2.13044521      14.43475300
   H       15.84171982       2.26878128      13.79379062
   C       13.77532254       2.75906888      14.07914964
   C       11.54322462       1.59025385      16.94942193
   H       11.83651949       1.16017237      17.91114401
   H       10.81659401       0.90931342      16.48855150
   H       11.01239294       2.53055347      17.12604974
   C       16.40005906       0.71663971      15.95811177
   H       17.01162267       0.50402110      15.07646548
   H       16.25303168      -0.21490160      16.51282126
   H       16.97585401       1.39460093      16.60142309
   C       13.71169285       3.54001481      12.79655285
   C       10.79238544       7.42080422      19.12315305
   H       10.08398353       6.59376610      19.02509574
   H       10.27509303       8.28091677      19.56288403
   H       11.59859551       7.11431022      19.79590870
   C       10.00855496       8.74320727      16.73926148
   H        9.65310009       9.52951161      17.41541435
   H        9.20129590       8.03396599      16.54931849
   H       10.30480239       9.19073302      15.78519584
   C       12.48274331       9.35111975      17.87143968
   H       12.61069321       9.94040654      16.95877653
   H       13.47483414       9.08234593      18.23666153
   H       11.97164325       9.96652875      18.62028788
   C       14.64449325       6.73621966      18.79470709
   H       13.94702684       7.27207348      19.44434631
   H       15.20703899       7.46534023      18.20188234
   H       15.34388729       6.17567015      19.42514305
   C       15.18569908       4.50970021      17.19447704
   H       15.57290179       3.99708709      18.08229445
   H       15.98015658       5.12535952      16.76542637
   H       14.88188532       3.77180543      16.45003024
   C       12.97386992       4.44544130      18.91962029
   H       12.06043224       4.88359456      19.32916969
   H       13.67568725       4.23517667      19.73459854
   H       12.71121029       3.50672256      18.42467499
   H       11.10153014       5.06060860       8.58449552
   C       11.09711238       5.71705739       9.45251664
   C       10.86687608       5.16478627      10.71052395
   C       10.87421048       6.00308107      11.85147415
   C       11.02337477       7.39952692      11.68898290
   C       10.92326453       8.33525226      12.85830724
   C       11.24399294       7.91012677      10.40772178
   H       11.36539228       8.98542936      10.29110260
   C       11.30168844       7.08437447       9.29128684
   H       14.68953765       3.96712695      12.55974569
   H       12.97882764       4.34910534      12.82857788
   H       13.42921648       2.88365107      11.96309540
   H       10.73369003       9.35628254      12.51226402
   H       11.84346817       8.34155397      13.45262946
   H       10.11882260       8.03853226      13.53769167
   C       10.55856838       3.70397347      10.86401192
   H        9.55620788       3.55899171      11.28497810
   H       11.24735428       3.21239709      11.55581830
   H       10.60855258       3.19390704       9.89751494
   H       11.48050407       7.50300671       8.30515667
128
4e
   P       12.65590314       8.38406086      17.27888686
   H       11.43245519       4.86775149      16.60705822
   Fe      11.92454466       6.31536821      16.92350933
   Al      11.08999256       5.46376890      14.84219828
   Si      13.81600552       5.03822049      17.26577316
   C       13.65356249       3.49886151      18.37903922
   H       10.95179507       6.98685801      15.91696595
   C       14.80490800       2.79279550      18.75860453
   H       15.77766368       3.11696564      18.39128215
   P       10.26168197       6.37291131      18.40710398
   C       14.73475862       1.69347101      19.60934941
   H       15.64279099       1.16566049      19.89075079
   H       12.90522721       6.27030694      15.75981216
   H       12.63529111       5.89782720      18.21671644
   C       13.50229145       1.27282344      20.10732282
   H       13.44607252       0.41939168      20.77833888
   C       12.34571880       1.95174730      19.73537744
   H       11.37770990       1.62537047      20.10895224
   H       14.39406202       4.51158661      15.99666892
   C       12.42966503       3.04700238      18.87826953
   H       11.51900760       3.55377671      18.57066151
   N       11.74058678       3.74445557      14.15252821
   N       11.54171954       6.42586226      13.19827737
   C       11.51287878       3.45752573      12.86219171
   C       11.26575463       4.42834071      11.88559257
   H       11.07218394       4.05942651      10.88585610
   C       11.42630849       5.81193811      12.01371937
   C       11.53275155       2.02226153      12.39153545
   H       11.05136509       1.94442617      11.41486595
   H       11.01396531       1.37322250      13.10373115
   H       12.55332597       1.63816268      12.29907406
   C       11.51944277       6.60872659      10.73717972
   H       11.41448754       5.95634097       9.86953218
   H       12.48567720       7.12197529      10.67637359
   H       10.74918093       7.38427539      10.69425838
   C       12.36114690       2.68002998      14.90052975
   C       11.63937561       1.89337806      15.80614920
   C       12.28169860       0.81139103      16.41823060
   H       11.71586073       0.20506927      17.12308246
   C       13.61081119       0.50080405      16.17035641
   C       14.31628056       1.31296836      15.27971954
   H       15.36721744       1.10456439      15.08397348
   C       13.71592028       2.38778770      14.63512963
   C       10.18201871       2.11207996      16.10373810
   H        9.84910436       3.12861992      15.88909050
   H        9.97755489       1.89149092      17.15680553
   H        9.56055655       1.43227661      15.50609623
   C       14.28228582      -0.66798349      16.83750138
   H       15.21219067      -0.35666673      17.32513896
   H       14.53868838      -1.44482025      16.10689738
   H       13.63526339      -1.11475276      17.59723018
   C       14.51702368       3.20695934      13.66068920
   H       14.25884887       4.26549268      13.72365864
   H       14.33934819       2.89584266      12.62288426
   H       15.58653621       3.09403189      13.85902077
   C       11.91317527       7.81612997      13.15645027
   C       13.28025367       8.15030888      13.19108857
   C       13.65069310       9.49125273      13.11557433
   H       14.70914797       9.74522927      13.14207155
   C       12.70586188      10.51234848      12.99971589
   C       11.36467326      10.15363972      12.93121132
   H       10.60817237      10.92859870      12.81570890
   C       10.94774502       8.81999043      12.99863346
   C       14.33509712       7.08308319      13.25968343
   H       15.33432432       7.52385471      13.20609971
   H       14.23099777       6.36386175      12.43852972
   H       14.26247352       6.50965031      14.19081177
   C       13.13056735      11.95503258      12.97355441
   H       13.28387262      12.33209858      13.99272243
   H       12.37232491      12.58475797      12.49950196
   H       14.07457690      12.08201894      12.43455103
   C        9.48713352       8.51284209      12.83204657
   H        9.24922608       7.47638932      13.06887335
   H        9.17251617       8.69960862      11.79738731
   H        8.87809563       9.16055852      13.46970510
   C       11.61891145       9.73719044      16.57259439
   H       10.59494639       9.67369175      16.94917584
   H       11.59013101       9.62593675      15.48471509
   H       12.03541763      10.71969151      16.82313814
   C       14.30859256       8.87701017      16.62115292
   H       14.44473624       9.95972354      16.72427021
   H       14.38516912       8.60595370      15.56655293
   H       15.09397048       8.35806989      17.17535478
   C       12.87952668       8.98371940      19.01797601
   H       13.26608088      10.00910318      19.01505329
   H       13.59719492       8.33746451      19.53182673
   H       11.93771475       8.96595868      19.57094224
   C        9.26496592       7.91404338      18.67742016
   H        9.88211116       8.67734045      19.15887224
   H        8.41238327       7.69804719      19.33087585
   H        8.89679408       8.31847362      17.73436554
   C       10.71522288       6.04267499      20.17068160
   H        9.82682952       6.06598852      20.81209542
   H       11.42528148       6.80140709      20.51396501
   H       11.19819227       5.06529207      20.25630180
   C        8.92438042       5.12126638      18.17066909
   H        9.34152861       4.12510902      18.34646963
   H        8.56322633       5.15269149      17.13929952
   H        8.09648671       5.29039481      18.86818874
   C       15.34693092       5.90703170      17.98388328
   C       16.48592470       6.12846833      17.19929096
   C       15.39020306       6.32195599      19.32207846
   C       17.61392644       6.76285859      17.71788252
   H       16.48647515       5.80689501      16.15859389
   C       16.51106281       6.95579462      19.85095808
   H       14.53253012       6.13527793      19.96836500
   C       17.62595417       7.18458330      19.04504283
   H       18.48402430       6.92794198      17.08733359
   H       16.52020755       7.26896142      20.89208150
   H       18.50226681       7.68090218      19.45354026
   H        5.52905619       7.58505378      14.08416815
   C        6.11073195       6.69694878      13.84380346
   H        4.66306745       5.93173794      12.43947409
   C        5.61968778       5.77224761      12.92837795
   C        7.33612573       6.50817479      14.47928788
   C        6.36323766       4.62823899      12.67215807
   C        8.12720858       5.37551901      14.16226986
   C        7.60168039       4.40435128      13.27822299
   H        5.97836230       3.87337718      11.98836974
   H        9.13026621       2.95901171      13.70814975
   H        8.76898617       3.12422296      11.99150565
   C        8.32558046       3.12032403      12.99375956
   H        7.63247308       2.27303656      13.04435171
   H        7.32828425       8.46457659      15.37240106
   H        8.87088650       7.59025874      15.54843150
   C        7.78326107       7.48134069      15.52834478
   H        7.47457304       7.13104224      16.52054187
   O        9.32285960       5.21182999      14.74582281
138
4f
   P       13.49731428       8.46171799      15.64479159
   H       11.48986204       5.43579881      16.73377817
   Fe      12.34853291       6.69194866      16.36299506
   Al      11.04372933       5.25734274      14.92270527
   Si      14.11203433       5.60143253      17.53084679
   C       13.58517018       4.74762037      19.16215476
   H       11.47215732       7.04470881      15.13222996
   C       12.24709536       4.60520731      19.53853014
   H       11.47090259       4.90801225      18.84124216
   P       10.88412549       7.84277744      17.62924255
   C       11.88270132       4.08145443      20.77828917
   H       10.83118262       3.99071368      21.04056594
   H       13.13271907       5.78962488      15.40376224
   H       12.91059509       6.78876664      17.76723327
   C       12.86248689       3.67076731      21.67492061
   H       12.58505813       3.26081607      22.64272664
   C       14.20686577       3.79873703      21.32547052
   H       14.98217947       3.49020889      22.02229499
   C       14.55749842       4.33842512      20.09237346
   H       15.61245459       4.46547870      19.85712512
   N       11.10301847       3.30021912      15.08215931
   N       11.40021892       5.22493576      13.00161210
   C       10.53521561       2.58908926      14.09970465
   C       10.28379541       3.10094984      12.81854822
   H        9.74820070       2.44755156      12.14098146
   C       10.81258036       4.26962638      12.26543117
   C       10.15405921       1.14716097      14.33196161
   H        9.70299009       1.01216744      15.31961310
   H       11.03402916       0.49557803      14.29127091
   H        9.45316469       0.81721277      13.56320585
   C       10.75048241       4.41071341      10.76590932
   H       10.29806869       5.36625763      10.48244433
   H       10.16914159       3.59775570      10.32874973
   H       11.75553060       4.39344467      10.32937130
   C       11.54985403       2.53630954      16.22056592
   C       10.78956508       2.49529124      17.40122403
   C       11.22724631       1.69766006      18.45862051
   H       10.63823298       1.67822952      19.37356894
   C       12.39173777       0.94138530      18.38446730
   C       13.10811318       0.96851689      17.19091980
   H       14.01311152       0.37124714      17.09657154
   C       12.70849874       1.74575242      16.10389807
   C        9.47784484       3.21495699      17.55112311
   H        9.31018464       3.48076096      18.59999336
   H        8.64741100       2.56284605      17.24973628
   H        9.41011344       4.11890187      16.94397711
   C       12.87834387       0.15421759      19.56982143
   H       13.43538892       0.80533229      20.25637110
   H       13.54591963      -0.65688946      19.26447916
   H       12.04415553      -0.27386842      20.13472361
   C       13.53638217       1.70829533      14.85016948
   H       14.09678811       0.77054061      14.79611870
   H       14.26728882       2.52311181      14.85470223
   H       12.94143737       1.81116167      13.94003406
   C       12.26687141       6.12314509      12.28439309
   C       13.58755553       5.69445478      12.04446015
   C       14.45977637       6.52648855      11.34980162
   H       15.48053846       6.18971436      11.17513426
   C       14.05438152       7.77422476      10.86823930
   C       12.73145512       8.14931871      11.06612837
   H       12.37874361       9.09813432      10.66372390
   C       11.82027303       7.33785207      11.75480584
   C       14.02262945       4.33295837      12.49106411
   H       13.80712103       4.18328229      13.55073279
   H       15.09261495       4.18742788      12.32735705
   H       13.48244485       3.54574118      11.94937595
   C       15.02785091       8.68166516      10.16724636
   H       15.64660645       9.22251586      10.89450886
   H       14.50945649       9.42555512       9.55566845
   H       15.70696140       8.11479901       9.52241577
   C       10.38476184       7.76836730      11.83303238
   H        9.78170043       7.08462294      12.43052792
   H        9.94878847       7.80916988      10.82708899
   H       10.29443460       8.77316751      12.25876254
   C       12.57130616       9.57250755      14.49345727
   H       11.66281321       9.95847696      14.95858127
   H       12.29000103       8.99120634      13.61222151
   H       13.20025585      10.41379724      14.18067635
   C       15.00719398       8.21366908      14.61072343
   H       15.36838043       9.17937920      14.23835192
   H       14.76842708       7.56889871      13.75918532
   H       15.79866751       7.74953186      15.20479594
   C       14.17316569       9.70517202      16.84044763
   H       14.98815803       9.25470220      17.41188969
   H       13.40644234      10.03398852      17.54704277
   H       14.55291328      10.57715239      16.29636623
   C       11.41185682       8.15269105      19.37425447
   H       12.30037485       8.79221791      19.38258585
   H       11.66488918       7.20535758      19.86029227
   H       10.61006723       8.64515933      19.93573404
   C        9.26148570       7.02146266      17.93819513
   H        8.58756829       7.68941240      18.48608970
   H        9.43772299       6.12265969      18.53738616
   H        8.80944486       6.71236246      16.99322223
   C       10.34122737       9.57279071      17.23582039
   H        9.90058902       9.64360362      16.24143337
   H       11.19540293      10.25381835      17.28866061
   H        9.59849033       9.89159634      17.97546371
   C       15.47067039       6.78450818      18.20844216
   C       16.73040079       6.96480101      17.62545854
   C       15.19563286       7.52195290      19.37230580
   C       17.65724679       7.86694915      18.14933057
   H       17.00792963       6.38440152      16.74850498
   C       16.11603546       8.41460999      19.91086631
   H       14.24138791       7.38737458      19.87767401
   C       17.35143583       8.60015884      19.29145283
   H       18.62458979       7.98740834      17.66798879
   H       15.87131197       8.96691098      20.81484572
   H       18.07297340       9.30002599      19.70459292
   C       15.20139296       4.33811573      16.59507334
   C       15.62334740       3.14988830      17.20788270
   C       15.77797213       4.65944819      15.35876136
   C       16.58667969       2.33151170      16.62287152
   H       15.18136019       2.84221810      18.15004297
   C       16.75651301       3.85740678      14.77568546
   H       15.45167061       5.55252832      14.83310992
   C       17.16876203       2.68892786      15.40978169
   H       16.88341609       1.41040307      17.11877090
   H       17.19200899       4.14315006      13.82139125
   H       17.92945518       2.05776671      14.95784583
   H        8.42962917       9.13600555      13.91260932
   H        9.60288869       8.01786740      14.65260963
   C        8.54068151       8.24176129      14.53376769
   H        8.14509433       8.48114242      15.52893295
   H        6.42037242       8.34884408      12.89932712
   C        7.78325943       7.08252444      13.95810111
   C        6.66489941       7.32105849      13.16146037
   O        9.26398013       5.51532376      14.99252598
   C        8.14764524       5.75215980      14.28474821
   C        5.85703288       6.27920633      12.71885710
   H        4.99336181       6.47632035      12.09049766
   C        7.26604163       4.70473700      13.92658916
   C        6.15263604       4.98702181      13.13185492
   H        8.34778061       3.22217580      15.04158036
   C        7.44347189       3.30635681      14.44535399
   H        5.49790173       4.16439755      12.84820605
   H        7.49494855       2.57549048      13.63134093
   H        6.58976273       3.03201635      15.07819892
101
5a
   Fe       0.28294207       5.50294503      15.18373595
   Al      -0.01520792       4.58935087      13.02873016
   P       -0.71234654       4.81375406      17.02901473
   P       -0.19181361       7.65624627      15.29417212
   O       -0.69033915       5.67349103      11.81865866
   N        1.63705534       3.85979471      12.27711570
   C       -1.63550181       1.33320320      14.55874602
   N       -0.99858707       2.91829419      12.81334851
   C       -3.26445100       2.98373712      13.82757647
   C       -1.76992881       1.13589446      11.30263069
   H       -1.53732323       0.75714520      10.30576035
   H       -2.77829525       1.56388606      11.30146697
   H       -1.78720250       0.28835688      11.99677364
   C       -4.19069205       2.41616282      14.70969605
   H       -5.18519889       2.85576280      14.76932732
   C        3.44643167       5.53175329      12.33534698
   C       -2.58372352       0.80770153      15.43283765
   H       -2.30386855      -0.03221520      16.06685290
   C        5.42787671       5.15707423      13.70588622
   C        4.68458043       5.94408622      12.82899123
   H        5.07851357       6.90789014      12.51092470
   C       -1.98337782       2.42306511      13.73444077
   C       -0.75953488       2.17377067      11.72493788
   C       -3.87550003       1.33013346      15.51801833
   C        4.90060684       3.92456292      14.08149578
   H        5.46045049       3.29103231      14.76755711
   C        3.65903343       3.48062165      13.62423021
   C       -3.68301759       4.16142479      12.99794165
   H       -4.41394179       4.76977090      13.54029467
   H       -4.16020970       3.83510243      12.06463200
   H       -2.83140561       4.78861198      12.72976858
   N        1.88824331       5.58899485      15.97596937
   C       -0.25370832       0.74935711      14.51200192
   H        0.49140759       1.53053515      14.68345794
   H       -0.01930356       0.30740725      13.53629740
   H       -0.13432828      -0.02530224      15.27424997
   C       -4.87296546       0.76467457      16.49198089
   H       -4.66894413       1.12137704      17.50943314
   H       -4.82797257      -0.32886524      16.51708146
   H       -5.89305314       1.06306388      16.23444865
   C        2.92852072       4.29110969      12.74056787
   C        1.58220635       2.97688142      11.28335990
   C       -0.17154944       3.15231453      17.62855364
   H       -0.45031712       2.39991098      16.88485135
   H       -0.63659517       2.90199133      18.58897778
   H        0.91791330       3.14411146      17.73973526
   C        2.70507953       6.39436578      11.35972256
   H        3.18062483       7.37500154      11.26866240
   H        1.66133889       6.52938024      11.65579355
   H        2.68524583       5.93490574      10.36359132
   C        2.82757469       2.63900305      10.50460345
   H        3.40512510       3.53905307      10.27328213
   H        2.57305528       2.11865502       9.57920297
   H        3.48208000       1.98533313      11.09371676
   C        6.74045694       5.63938521      14.26075261
   H        7.22798967       6.34139632      13.57773782
   H        7.42399557       4.80560534      14.44800502
   H        6.58820932       6.15895161      15.21518708
   C       -1.29681738       5.99184730      10.58641422
   C        3.11909102       2.17526456      14.13371488
   H        3.92782952       1.54718604      14.51770634
   H        2.57172860       1.61403703      13.37155960
   H        2.42093399       2.36300686      14.95899427
   N        2.89193234       5.64023365      16.47273908
   C       -2.54105934       4.61183277      17.05163263
   H       -3.02464011       5.54954012      16.76227560
   H       -2.89209141       4.31195535      18.04574562
   H       -2.82171820       3.84604791      16.32299472
   C        0.39971686       2.29217847      10.94553069
   H        0.44165200       1.67635522      10.05480821
   C       -0.44593189       5.80792207      18.56857449
   H        0.62570091       5.97491892      18.72036178
   H       -0.85446311       5.29036383      19.44382602
   H       -0.93716704       6.78158744      18.47654085
   C       -1.93526168       8.17408538      15.61917407
   H       -2.58848831       7.69977099      14.87920009
   H       -2.04199381       9.26248992      15.55220288
   H       -2.25025496       7.84786149      16.61521361
   C        0.73485855       8.70241859      16.50503132
   H        0.51950624       8.38696496      17.52976926
   H        0.47016120       9.75969178      16.39186245
   H        1.80926647       8.58308312      16.33124213
   C        0.15415255       8.57731814      13.73464941
   H        1.23312678       8.55528152      13.54812690
   H       -0.18625324       9.61746291      13.79232647
   H       -0.33908621       8.05883708      12.90701714
   H       -1.08247990       5.36676042      14.45214576
   H        0.94496723       5.91169887      13.84235464
   H        0.48854133       4.00703821      14.83488682
   C       -1.87047673       4.75771091       9.87638054
   C       -0.26464999       6.63922143       9.65207396
   C       -2.42567031       7.00363544      10.84613026
   H       -3.19226801       6.57363198      11.49870389
   H       -2.90404222       7.30824050       9.90822399
   H       -2.02396975       7.89812835      11.33431111
   H       -1.06969520       4.05186635       9.63585193
   H       -2.36710162       5.05196661       8.94451871
   H       -2.59942210       4.24413167      10.50714364
   H        0.53788743       5.92888831       9.42970926
   H        0.17519317       7.52827348      10.11713099
   H       -0.73278689       6.93784485       8.70710970
105
5b
   Fe       0.09907469       5.65180780      15.05708143
   Al       0.10696717       4.38039258      13.06933331
   P       -1.26239576       5.35229813      16.77265318
   P       -0.10143129       7.84999163      14.83780693
   O       -0.38074249       5.20011687      11.56987184
   N        1.85252627       3.62673116      12.63753510
   C       -1.88171360       1.62014892      14.87950611
   N       -0.80115361       2.66475874      12.95083318
   C       -3.23649889       2.86369474      13.28049851
   C       -1.24623462       0.50389056      11.85867783
   H       -0.80238298      -0.12453764      11.08496494
   H       -2.23334080       0.84173321      11.52581301
   H       -1.40933981      -0.11192589      12.74955044
   C       -4.36598076       2.56958129      14.04709833
   H       -5.33606356       2.92823962      13.70705880
   C        3.57206368       5.39707891      12.52570282
   C       -3.03451211       1.35677093      15.62057959
   H       -2.94954398       0.76139769      16.52821131
   C        5.34460609       5.47155129      14.20131847
   C        4.71334293       5.98923149      13.07305972
   H        5.12060649       6.87734319      12.59291224
   C       -1.98771217       2.39198691      13.71035827
   C       -0.35050351       1.67992000      12.16123754
   C       -4.28567305       1.82830571      15.22493436
   C        4.80402921       4.32865324      14.78860746
   H        5.27319203       3.91294654      15.67876919
   C        3.65635364       3.71741491      14.28820837
   C       -3.36900720       3.64828365      12.00923995
   H       -4.41469177       3.70929147      11.69625204
   H       -2.78099854       3.21347059      11.19454775
   H       -2.99528529       4.66770749      12.13797818
   N        1.55058985       5.72097754      16.10813429
   C       -0.55544324       1.06620126      15.31792591
   H       -0.63391890       0.60737915      16.30730867
   H        0.20423800       1.85243257      15.35104564
   H       -0.18390145       0.30298457      14.62296512
   C       -5.51103991       1.56579236      16.05767166
   H       -5.40302868       0.65062822      16.64717199
   H       -6.40405679       1.47244129      15.43228620
   H       -5.68869936       2.39057461      16.75964434
   C        3.04415076       4.25415327      13.14342547
   C        1.99913101       2.52240334      11.90713111
   C       -1.20406972       6.57290429      18.16403294
   H       -1.84866892       6.25016199      18.98916151
   H       -1.52787159       7.56277570      17.83228409
   H       -0.17419771       6.65191806      18.52879697
   C        2.96109759       5.96783390      11.27787472
   H        3.37808809       6.95579473      11.06417932
   H        1.87290179       6.05064423      11.35508790
   H        3.16793491       5.32549383      10.41229814
   C       -2.35438644       6.35626759       8.10221547
   H       -2.86379496       6.66092881       7.19263664
   C       -0.67088359       5.00159148       9.21444992
   C        3.36560584       2.13311082      11.40478740
   H        3.28985748       1.34163006      10.65700827
   H        3.99313125       1.77017283      12.22719618
   H        3.88242927       2.99570901      10.97243539
   C        6.55426480       6.14063610      14.79581277
   H        7.30576059       5.40456990      15.09935018
   H        6.28048282       6.71264899      15.69105517
   H        7.01593561       6.83331099      14.08642836
   C       -1.02989836       5.56567729      10.46448847
   C       -2.70530111       6.90600876       9.32748345
   H       -3.50032447       7.64815153       9.38174145
   C       -2.06082969       6.53327019      10.50914262
   C        3.06497067       2.54055936      15.01154649
   H        2.77442198       1.72797488      14.33793401
   H        2.15661793       2.85305275      15.54060113
   H        3.76935977       2.14684279      15.74901495
   N        2.44649487       5.74523392      16.78082576
   C       -1.33532765       5.40861725       8.05976162
   H       -1.04536199       4.96711802       7.10820896
   C       -0.98007267       3.80676945      17.74033840
   H        0.06424773       3.77488822      18.06906366
   H       -1.16939311       2.94324149      17.09948901
   H       -1.63655540       3.75799461      18.61662894
   C        0.93074673       1.66522797      11.59929554
   H        1.15313050       0.84209305      10.93122236
   C       -3.06612275       5.25346453      16.42448346
   H       -3.64226090       5.09704052      17.34371359
   H       -3.24771393       4.42185754      15.73572621
   H       -3.39787076       6.17732110      15.94006083
   C       -2.48275340       7.17115531      11.80328622
   H       -1.99345046       6.69373503      12.65420303
   H       -3.56873300       7.10135716      11.94100917
   H       -2.22594730       8.23794157      11.81825165
   C        0.40052401       3.95689012       9.14074641
   H        1.30845920       4.27235593       9.66322366
   H        0.65127894       3.73211626       8.09999729
   H        0.08276003       3.02832393       9.62800187
   C       -1.74775914       8.68735475      14.96112774
   H       -1.66150116       9.74592627      14.69172549
   H       -2.12591710       8.61773332      15.98534215
   H       -2.47085738       8.20686734      14.29835713
   C        0.88062122       8.88255828      16.01594898
   H        0.76359217       9.94819231      15.78982784
   H        1.93869245       8.61439170      15.93518365
   H        0.55910956       8.69662752      17.04497177
   C        0.54577328       8.50466388      13.23707504
   H        0.09291484       7.96559236      12.40126759
   H        1.62460820       8.31686548      13.21074180
   H        0.36024397       9.57966744      13.13297947
   H       -1.14264640       5.45923115      14.14198233
   H        0.97389320       5.82392728      13.78614808
   H        0.21604031       4.10884783      14.97534848
112
5c
   Fe       0.12030009       1.39267897       0.30492775
   Al      -0.00268949      -0.96600413       0.26427642
   H        1.23266566       0.35566164       0.64796785
   H       -1.02276420       0.47470341       0.84442190
   N        1.34167331      -1.99148036      -0.76831866
   C        1.10381223      -3.28354200      -1.02451040
   C       -0.17940499      -3.84102626      -1.02122798
   H       -0.23952322      -4.90901932      -1.19308267
   C       -1.39888198      -3.14764376      -0.99424384
   N       -1.49923978      -1.85597784      -0.66980474
   C        2.24434512      -4.20620918      -1.38381915
   H        3.11113515      -4.02652891      -0.74009138
   H        2.57604642      -4.04417799      -2.41573187
   H        1.93127172      -5.24785685      -1.28840904
   C       -2.63042823      -3.92687573      -1.38596344
   H       -3.04227967      -3.55610720      -2.33161994
   H       -3.42082929      -3.81689725      -0.63625461
   H       -2.39267997      -4.98513375      -1.50466317
   C        2.61742138      -1.50268568      -1.20930703
   C        2.82305006      -1.29625589      -2.58799809
   C        4.07809233      -0.88780874      -3.03642479
   H        4.22721282      -0.73152352      -4.10372375
   C        5.13574433      -0.65673542      -2.15734934
   C        4.90921534      -0.86362870      -0.80069166
   H        5.72004102      -0.69814878      -0.09265771
   C        3.67083182      -1.28695383      -0.30868865
   C       -2.76519978      -1.23931282      -0.96239598
   C       -3.77967645      -1.16513058       0.00118781
   C       -5.03167945      -0.66826826      -0.37214092
   H       -5.81784571      -0.62085518       0.37978869
   C       -5.29120516      -0.21291658      -1.66107304
   C       -4.25159688      -0.25481426      -2.59177565
   H       -4.42346690       0.11112352      -3.60276890
   C       -2.99530766      -0.76257046      -2.26524691
   P        0.33044811       2.03769785       2.38625254
   C       -1.18263280       1.90656572       3.45119655
   H       -1.94992912       2.59924905       3.09038142
   H       -0.95914500       2.13722497       4.49928096
   H       -1.58055764       0.88958549       3.37860147
   C        0.89702321       3.73595594       2.89699835
   H        0.90570349       3.82420212       3.98967868
   H        0.24138868       4.50730883       2.48455118
   H        1.91125259       3.91449630       2.52666921
   C        1.51848469       1.04293649       3.39814949
   H        1.25417402      -0.01286176       3.29000936
   H        1.49680081       1.33321353       4.45524483
   H        2.53089781       1.18227184       3.00481002
   P       -1.48169170       2.76009978      -0.30319119
   C       -1.66391944       3.10835506      -2.11811107
   H       -0.76698806       3.60182916      -2.50499159
   H       -2.53442462       3.74389226      -2.31848978
   H       -1.78295139       2.15663072      -2.64602844
   C       -3.22147892       2.26020014       0.06173510
   H       -3.33029582       2.04459787       1.12937246
   H       -3.45426382       1.34944209      -0.49014033
   H       -3.92962254       3.04709798      -0.22435691
   C       -1.60357805       4.49764943       0.35905875
   H       -0.66906989       5.04818752       0.23954961
   H       -1.84292556       4.45480648       1.42667946
   H       -2.40682002       5.04156536      -0.15121762
   P        1.76587149       2.54421053      -0.57354813
   C        1.76039624       4.40463608      -0.67304509
   H        0.95043479       4.75218869      -1.32136254
   H        2.71079174       4.75764627      -1.08926115
   H        1.62480145       4.84540051       0.31850274
   C        2.18624550       2.20026546      -2.34301333
   H        2.46974696       1.15000319      -2.44323816
   H        3.01378771       2.83014814      -2.69109096
   H        1.30568004       2.37803891      -2.96849598
   C        3.44194792       2.33919833       0.19233603
   H        4.20997274       2.87277212      -0.38003794
   H        3.69297290       1.27608640       0.22557275
   H        3.43093600       2.72518052       1.21651247
   H       -0.05507601       0.63479182      -1.04690967
   C       -3.55380657      -1.61449901       1.41425648
   H       -4.21057894      -1.06951247       2.09929116
   H       -3.77273645      -2.68365104       1.53390536
   H       -2.51499081      -1.45961464       1.71504011
   C       -1.90315054      -0.81011935      -3.29265812
   H       -2.22524397      -0.34426101      -4.22792102
   H       -1.01764065      -0.28553828      -2.91935649
   H       -1.58921277      -1.83870211      -3.50866511
   C       -6.63167919       0.36445978      -2.02673494
   H       -7.42191826      -0.02389789      -1.37774310
   H       -6.62585706       1.45688849      -1.92226426
   H       -6.89309693       0.13809522      -3.06511993
   C        3.52101168      -1.56231103       1.15778688
   H        2.51867667      -1.32693322       1.52022411
   H        3.69141905      -2.62599640       1.36862131
   H        4.25402072      -0.99094843       1.73583109
   C        1.70797983      -1.46527820      -3.58108157
   H        1.13386825      -2.38402597      -3.42804335
   H        0.99672196      -0.63589555      -3.49225240
   H        2.09975781      -1.46395064      -4.60180508
   C        6.46590784      -0.16554627      -2.66059753
   H        7.27362204      -0.42579434      -1.97034282
   H        6.69930940      -0.58748213      -3.64305798
   H        6.46200990       0.92664048      -2.76707292
   O        0.02348754      -1.73725540       1.85250976
   C       -0.08638722      -2.74836960       2.82294656
   C       -0.84018894      -3.98071424       2.30299751
   H       -0.28200982      -4.45221804       1.48954939
   H       -0.97795589      -4.71451482       3.10590758
   H       -1.82391525      -3.70061544       1.91787858
   C       -0.82988720      -2.17989355       4.04477704
   H       -1.84600873      -1.87657289       3.77235227
   H       -0.89792747      -2.92411945       4.84674895
   H       -0.30327469      -1.30133260       4.43267488
   C        1.31249432      -3.20058085       3.26808759
   H        1.24308283      -3.95854445       4.05703220
   H        1.85442169      -3.63335243       2.42116647
   H        1.88980284      -2.35232322       3.65243005
116
5d
   Fe       0.22052136       1.34522721       0.29062094
   Al       0.16000884      -1.01185298       0.16885351
   H        1.39589025       0.32821155       0.51640078
   H       -0.77974641       0.38168244       1.01580046
   N        1.51662521      -1.98068046      -0.89248822
   C        1.29931465      -3.24056043      -1.28839876
   C        0.02799479      -3.81620033      -1.36775839
   H       -0.00829657      -4.85178902      -1.68281836
   C       -1.20369444      -3.16337321      -1.23931198
   N       -1.33103314      -1.92663645      -0.74778274
   C        2.46336890      -4.11326454      -1.69685047
   H        3.27943080      -4.03061553      -0.97195326
   H        2.87272824      -3.81751157      -2.66841419
   H        2.14786400      -5.15618374      -1.76303520
   C       -2.41576330      -3.90784159      -1.74605473
   H       -2.81973362      -3.41880310      -2.64012998
   H       -3.22297712      -3.92257384      -1.00860526
   H       -2.15093989      -4.93361437      -2.00652774
   C        2.80124817      -1.44728702      -1.24659917
   C        3.01732244      -1.09006436      -2.59160382
   C        4.27376837      -0.62883040      -2.98076164
   H        4.43183926      -0.34773853      -4.02081620
   C        5.32966966      -0.52628537      -2.07509877
   C        5.09349994      -0.89101167      -0.75269039
   H        5.90213679      -0.81620153      -0.02702101
   C        3.84501867      -1.34245215      -0.31442190
   C       -2.63501397      -1.33863249      -0.88740078
   C       -3.59687619      -1.50754897       0.11969922
   C       -4.87469618      -0.97957047      -0.07482610
   H       -5.61920003      -1.11114742       0.70859227
   C       -5.21644452      -0.28689196      -1.23482704
   C       -4.24527190      -0.14467553      -2.22554715
   H       -4.49503735       0.37888366      -3.14700952
   C       -2.95982170      -0.66755017      -2.07673887
   P        0.74076651       2.10170578       2.29307346
   C       -0.59933969       2.42905419       3.54605852
   H       -1.03773564       3.41399908       3.36253060
   H       -0.18547103       2.42476513       4.56079783
   H       -1.39215028       1.68392115       3.48034034
   C        1.66811005       3.68982084       2.57776773
   H        1.87267528       3.82048579       3.64693407
   H        1.06738924       4.53702383       2.23200914
   H        2.61836060       3.69283060       2.03670250
   C        1.84580842       0.95724380       3.23922041
   H        1.42050160      -0.05043140       3.23112948
   H        1.99734405       1.29355044       4.27140448
   H        2.81162888       0.91495411       2.72450251
   P       -1.51297867       2.64674867      -0.07114465
   C       -2.03141669       2.95582690      -1.82510589
   H       -1.25138595       3.51568164      -2.35072278
   H       -2.96558429       3.52801421      -1.86557403
   H       -2.17511657       2.00000016      -2.33410598
   C       -3.12170265       2.08356172       0.63882515
   H       -3.02974527       2.00176594       1.72644526
   H       -3.35871629       1.09503500       0.24153621
   H       -3.93307122       2.77982075       0.39542180
   C       -1.56768826       4.40949995       0.52960474
   H       -0.72238765       4.98578063       0.14936538
   H       -1.53452135       4.43846022       1.62151918
   H       -2.49795010       4.88668850       0.20053943
   P        1.64473362       2.52612510      -0.90034088
   C        1.62722188       4.38839451      -0.95697164
   H        0.72286650       4.73934573      -1.46314424
   H        2.49525738       4.74650751      -1.52187892
   H        1.65740287       4.82220246       0.04510622
   C        1.65573834       2.24583576      -2.73185331
   H        1.93779439       1.21120875      -2.92997854
   H        2.37184960       2.91134235      -3.22842756
   H        0.65666725       2.41693418      -3.14360410
   C        3.44417832       2.26638846      -0.55919002
   H        4.06929273       2.89958625      -1.19966281
   H        3.68528270       1.21754121      -0.74545924
   H        3.67161000       2.48044430       0.48946978
   H       -0.10338711       0.55603673      -1.01382258
   C       -3.27643161      -2.27538646       1.36709050
   H       -4.03624949      -2.10929889       2.13531489
   H       -3.22383239      -3.35503154       1.17620100
   H       -2.30341049      -1.99269586       1.76815485
   C       -1.95697121      -0.54597348      -3.18908384
   H       -2.38789029      -0.01959498      -4.04519901
   H       -1.06878499      -0.00072549      -2.85127358
   H       -1.60942757      -1.52894261      -3.52904837
   C       -6.58189867       0.32338144      -1.39736935
   H       -7.34230306      -0.25445000      -0.86355116
   H       -6.60078914       1.34314183      -0.99219164
   H       -6.86825007       0.38433673      -2.45159408
   C        3.68743075      -1.75104075       1.12331551
   H        2.65628899      -1.66785388       1.47004970
   H        3.99826781      -2.79500767       1.26235859
   H        4.32743405      -1.13706835       1.76439039
   C        1.92137423      -1.23548493      -3.61239957
   H        1.76052313      -2.28598013      -3.88542603
   H        0.96666087      -0.86736899      -3.22732880
   H        2.17060172      -0.69012783      -4.52700795
   C        6.66832545       0.00955727      -2.50435438
   H        7.47795891      -0.41434338      -1.90285247
   H        6.86596373      -0.21074929      -3.55765278
   H        6.70664472       1.09981985      -2.38407774
   O        0.29996939      -1.97193272       1.68708233
   H       -1.17099769      -0.39484552       2.89252252
   H       -2.28987293      -0.82108875       4.20772035
   C       -1.25179063      -0.88813682       3.86257359
   H       -0.63680300      -0.32064979       4.57215879
   H       -1.73560180      -2.80399090       5.64858841
   C       -1.12304766      -3.18301217       4.83196880
   C       -0.79340147      -2.31495315       3.79055648
   H       -0.94099226      -5.16133771       5.67049569
   C       -0.67966531      -4.49873283       4.85053269
   C       -0.01432369      -2.78092643       2.70155712
   C        0.12147985      -4.94483154       3.80553710
   C        0.46465626      -4.11640325       2.73722073
   H        0.49965129      -5.96563189       3.81115564
   C        1.33490598      -4.66017826       1.64368682
   H        1.95491537      -5.48042945       2.01907001
   H        1.98027294      -3.88545860       1.23002729
   H        0.73427599      -5.04297271       0.81051823
