# Supplementary material for: A heterometallic σ-silane adduct from cooperative reactivity of an iron–aluminium complex
Source: Chem Commun (Camb). 2025 Dec 1;62(2):572–5. doi: 10.1039/d5cc06456b (PMC12679555; doi:10.1039/d5cc06456b)
Supplement: CC-062-D5CC06456B-s003 [file CC-062-D5CC06456B-s003.cif]

# Supplementary Information (SI) for ChemComm.
# This journal is © The Royal Society of Chemistry 2025

####################################################################### 
# 
# This file contains crystal structure data downloaded from the 
# Cambridge Structural Database (CSD) hosted by the Cambridge 
# Crystallographic Data Centre (CCDC).
# 
# Full information about CCDC data access policies and citation 
# guidelines are available at http://www.ccdc.cam.ac.uk/access/V1 
# 
# Audit and citation data items may have been added by the CCDC. 
# Please retain this information to preserve the provenance of 
# this file and to allow appropriate attribution of the data. 
# 
#######################################################################

data_2a
_audit_block_doi                 10.5517/ccdc.csd.cc2p9zmm
_database_code_depnum_ccdc_archive 'CCDC 2482251'
loop_
_citation_id
_citation_doi
_citation_year
1 10.26434/chemrxiv-2025-zq0jf 2025
loop_
_audit_author_name
_audit_author_address
'Benedek Stadler'
;Imperial College London
United Kingdom
;
_audit_update_record             
;
2025-08-22 deposited with the CCDC.	2025-11-30 downloaded from the CCDC.
;
_audit_creation_date             2024-10-11
_audit_creation_method           
;
Olex2 1.5
(compiled 2024.02.16 svn.r378c4104 for OlexSys, GUI svn.r6928)
;
_shelx_SHELXL_version_number     2018/3
loop_
_audit_author_email
benedek.stadler17@imperial.ac.uk
_chemical_name_common            ?
_chemical_name_systematic        ?
_chemical_formula_moiety         'C35 H57 Al Fe N2 P2 Si'
_chemical_formula_sum            'C35 H57 Al Fe N2 P2 Si'
_chemical_formula_weight         678.68
_chemical_melting_point          ?
_chemical_oxdiff_formula         'C35 H57 Al1 Fe1 N2 P2 Si1'
_chemical_oxdiff_usercomment     BS171-B
loop_
_atom_type_symbol
_atom_type_description
_atom_type_scat_dispersion_real
_atom_type_scat_dispersion_imag
_atom_type_scat_source
C C 0.0181 0.0091 'International Tables Vol C Tables 4.2.6.8 and 6.1.1.4'
H H 0.0000 0.0000 'International Tables Vol C Tables 4.2.6.8 and 6.1.1.4'
N N 0.0311 0.0180 'International Tables Vol C Tables 4.2.6.8 and 6.1.1.4'
Al Al 0.2130 0.2455 'International Tables Vol C Tables 4.2.6.8 and 6.1.1.4'
Si Si 0.2541 0.3302 'International Tables Vol C Tables 4.2.6.8 and 6.1.1.4'
P P 0.2955 0.4335 'International Tables Vol C Tables 4.2.6.8 and 6.1.1.4'
Fe Fe -1.1336 3.1974 'International Tables Vol C Tables 4.2.6.8 and 6.1.1.4'

_shelx_space_group_comment       
;
The symmetry employed for this shelxl refinement is uniquely defined
by the following loop, which should always be used as a source of
symmetry information in preference to the above space-group names.
They are only intended as comments.
;
_space_group_crystal_system      triclinic
_space_group_IT_number           2
_space_group_name_H-M_alt        'P -1'
_space_group_name_Hall           '-P 1'
loop_
_space_group_symop_operation_xyz
'x, y, z'
'-x, -y, -z'

_cell_length_a                   10.8871(7)
_cell_length_b                   11.7522(7)
_cell_length_c                   16.8494(9)
_cell_angle_alpha                75.091(5)
_cell_angle_beta                 80.271(5)
_cell_angle_gamma                71.666(6)
_cell_volume                     1968.4(2)
_cell_formula_units_Z            2
_cell_measurement_reflns_used    4970
_cell_measurement_temperature    172.95(10)
_cell_measurement_theta_max      73.1950
_cell_measurement_theta_min      4.0570
_shelx_estimated_absorpt_T_max   ?
_shelx_estimated_absorpt_T_min   ?
_exptl_absorpt_coefficient_mu    4.519
_exptl_absorpt_correction_T_max  0.578
_exptl_absorpt_correction_T_min  0.416
_exptl_absorpt_correction_type   analytical
_exptl_absorpt_process_details   
;
CrysAlisPro 1.171.39.46 (Rigaku Oxford Diffraction, 2018)
Analytical numeric absorption correction using a multifaceted crystal
			model based on expressions derived by R.C. Clark & J.S. Reid.
(Clark, R. C. & Reid, J. S. (1995). Acta Cryst. A51, 887-897)
Empirical absorption correction using spherical harmonics,
 implemented in SCALE3 ABSPACK scaling algorithm.
;
_exptl_absorpt_special_details   ?
_exptl_crystal_colour            orange
_exptl_crystal_colour_primary    orange
_exptl_crystal_density_diffrn    1.145
_exptl_crystal_density_meas      ?
_exptl_crystal_density_method    ?
_exptl_crystal_description       block
_exptl_crystal_F_000             728
loop_
_exptl_crystal_face_index_h
_exptl_crystal_face_index_k
_exptl_crystal_face_index_l
_exptl_crystal_face_perp_dist
2 0 -1 0.0697
-2 0 1 0.0937
2 7 -2 0.1037
-2 -7 2 0.1257
1 1 5 0.1235
-1 -1 -5 0.1145
-3 -3 -5 0.1224
1 5 5 0.1365
-1 -1 5 0.1054
0 -3 -5 0.1300
1 -5 0 0.1385
5 0 4 0.1298
0 3 -5 0.1217
-4 4 1 0.1000
-5 -4 2 0.1079
1 1 1 0.1584
1 0 -5 0.1151
-5 -2 -2 0.1310
-2 1 5 0.0986

_exptl_crystal_size_max          0.265
_exptl_crystal_size_mid          0.246
_exptl_crystal_size_min          0.163
loop_
_exptl_oxdiff_crystal_face_indexfrac_h
_exptl_oxdiff_crystal_face_indexfrac_k
_exptl_oxdiff_crystal_face_indexfrac_l
_exptl_oxdiff_crystal_face_x
_exptl_oxdiff_crystal_face_y
_exptl_oxdiff_crystal_face_z
2.0036 -0.0020 -0.9967 -0.0836 -0.2873 0.1224
-2.0036 0.0020 0.9967 0.0836 0.2873 -0.1224
2.0150 7.0125 -1.9786 0.8504 -0.2086 0.5160
-2.0150 -7.0125 1.9786 -0.8504 0.2086 -0.5160
0.9977 0.9906 4.9870 -0.2040 0.2678 0.3144
-0.9977 -0.9906 -4.9870 0.2040 -0.2678 -0.3144
-3.0032 -2.9903 -4.9916 0.0880 -0.0942 -0.5941
1.0036 4.9978 4.9956 0.2998 0.3533 0.5593
-1.0079 -1.0091 4.9824 -0.3199 0.4415 0.0347
0.0006 -2.9962 -4.9912 -0.1159 -0.4188 -0.3582
0.9939 -5.0110 -0.0106 -0.6977 -0.2151 -0.2275
5.0023 -0.0171 3.9885 -0.5494 -0.2572 0.5328
0.0096 3.0147 -4.9783 0.6398 -0.2905 0.0091
-4.0002 4.0132 1.0049 0.7233 0.5892 -0.0348
-5.0144 -4.0012 1.9846 -0.2687 0.5973 -0.5682
1.0017 0.9980 0.9992 0.0056 -0.0159 0.1748
1.0064 0.0073 -4.9846 0.1940 -0.4629 -0.0959
-5.0073 -1.9902 -1.9989 0.1927 0.3564 -0.5854
-2.0062 0.9964 4.9866 -0.0001 0.5924 0.0785

_exptl_transmission_factor_max   ?
_exptl_transmission_factor_min   ?
_diffrn_reflns_av_R_equivalents  0.0472
_diffrn_reflns_av_unetI/netI     0.0625
_diffrn_reflns_Laue_measured_fraction_full 0.987
_diffrn_reflns_Laue_measured_fraction_max 0.942
_diffrn_reflns_limit_h_max       13
_diffrn_reflns_limit_h_min       -8
_diffrn_reflns_limit_k_max       14
_diffrn_reflns_limit_k_min       -13
_diffrn_reflns_limit_l_max       20
_diffrn_reflns_limit_l_min       -18
_diffrn_reflns_number            11702
_diffrn_reflns_point_group_measured_fraction_full 0.987
_diffrn_reflns_point_group_measured_fraction_max 0.942
_diffrn_reflns_theta_full        67.684
_diffrn_reflns_theta_max         73.789
_diffrn_reflns_theta_min         4.061
_diffrn_ambient_environment      N~2~
_diffrn_ambient_temperature      172.95(10)
_diffrn_detector                 'CCD plate'
_diffrn_detector_area_resol_mean 10.4115
_diffrn_detector_type            Atlas
_diffrn_measured_fraction_theta_full 0.987
_diffrn_measured_fraction_theta_max 0.942
_diffrn_measurement_details      
;
List of Runs (angles in degrees, time in seconds):

  # Type    Start    End  Width  t~exp~   \w     \q     \k     \f   Frames
#--------------------------------------------------------------------------
  1  \w     17.00 116.00   1.00    1.02    --   41.98  38.00  60.00   99
  2  \w     78.00 112.00   1.00    3.06    --  105.13  30.00  90.00   34
  3  \w    141.00 174.00   1.00    3.06    --  105.13  30.00  90.00   33
  4  \w     89.00 159.00   1.00    3.06    --  105.13  30.00   0.00   70
  5  \w     35.00 109.00   1.00    3.06    --  105.13 -95.00  60.00   74
  6  \w     36.00 109.00   1.00    3.06    --  105.13 -95.00 -60.00   73
  7  \w     37.00 130.00   1.00    3.06    --  105.13 -45.00 -90.00   93
  8  \w     34.00 109.00   1.00    3.06    --  105.13 -95.00-180.00   75
  9  \w     29.00 122.00   1.00    3.06    --  105.13 -30.00  30.00   93
 10  \w     29.00 122.00   1.00    3.06    --  105.13 -30.00 150.00   93
 11  \w    -24.00  67.00   1.00    1.02    --   41.98 -38.00-120.00   91
 12  \w    -98.00  -2.00   1.00    1.02    --  -41.98 125.00 120.00   96
;
_diffrn_measurement_device       'four-circle diffractometer'
_diffrn_measurement_device_type  'Xcalibur, Atlas, Ultra'
_diffrn_measurement_method       '\w scans'
_diffrn_orient_matrix_type       
'CrysAlisPro convention (1999,Acta A55,543-557)'
_diffrn_orient_matrix_UB_11      -0.0676312000
_diffrn_orient_matrix_UB_12      0.1259260000
_diffrn_orient_matrix_UB_13      -0.0523836000
_diffrn_orient_matrix_UB_21      -0.1080246000
_diffrn_orient_matrix_UB_22      0.0213445000
_diffrn_orient_matrix_UB_23      0.0710783000
_diffrn_orient_matrix_UB_31      0.0786461000
_diffrn_orient_matrix_UB_32      0.0609170000
_diffrn_orient_matrix_UB_33      0.0352052000
_diffrn_radiation_monochromator  mirror
_diffrn_radiation_probe          x-ray
_diffrn_radiation_type           'Cu K\a'
_diffrn_radiation_wavelength     1.54184
_diffrn_source                   'fine-focus sealed X-ray tube'
_diffrn_source_type              'Enhance Ultra (Cu) X-ray Source'
_reflns_Friedel_coverage         0.000
_reflns_Friedel_fraction_full    .
_reflns_Friedel_fraction_max     .
_reflns_number_gt                6001
_reflns_number_total             7517
_reflns_special_details          
;
 Reflections were merged by SHELXL according to the crystal
 class for the calculation of statistics and refinement.
 
 _reflns_Friedel_fraction is defined as the number of unique
 Friedel pairs measured divided by the number that would be
 possible theoretically, ignoring centric projections and
 systematic absences.
;
_reflns_threshold_expression     'I > 2\s(I)'
_computing_cell_refinement       'CrysAlisPro 1.171.39.46 (Rigaku OD, 2018)'
_computing_data_collection       'CrysAlisPro 1.171.39.46 (Rigaku OD, 2018)'
_computing_data_reduction        'CrysAlisPro 1.171.39.46 (Rigaku OD, 2018)'
_computing_molecular_graphics    'Olex2 1.5 (Dolomanov et al., 2009)'
_computing_publication_material  'Olex2 1.5 (Dolomanov et al., 2009)'
_computing_structure_refinement  'SHELXL 2018/3 (Sheldrick, 2015)'
_computing_structure_solution    'SHELXT 2018/2 (Sheldrick, 2018)'
_refine_diff_density_max         0.682
_refine_diff_density_min         -0.716
_refine_diff_density_rms         0.068
_refine_ls_extinction_coef       .
_refine_ls_extinction_method     none
_refine_ls_goodness_of_fit_ref   1.064
_refine_ls_hydrogen_treatment    mixed
_refine_ls_matrix_type           full
_refine_ls_number_parameters     431
_refine_ls_number_reflns         7517
_refine_ls_number_restraints     95
_refine_ls_R_factor_all          0.0669
_refine_ls_R_factor_gt           0.0536
_refine_ls_restrained_S_all      1.061
_refine_ls_shift/su_max          0.000
_refine_ls_shift/su_mean         0.000
_refine_ls_structure_factor_coef Fsqd
_refine_ls_weighting_details     
'w=1/[\s^2^(Fo^2^)+(0.0810P)^2^+0.3929P] where P=(Fo^2^+2Fc^2^)/3'
_refine_ls_weighting_scheme      calc
_refine_ls_wR_factor_gt          0.1442
_refine_ls_wR_factor_ref         0.1623
_refine_special_details          ?
_olex2_refinement_description    
;
1. Fixed Uiso
 At 1.2 times of:
  All C(H) groups, All Si(H,H) groups
 At 1.5 times of:
  All C(H,H,H) groups
2. Restrained distances
 Si1-H1A \\sim Si1-H1B
 with sigma of 0.02
 Fe1-P1 \\sim Fe1-P1A
 with sigma of 0.02
 P1-C30 \\sim P1A-C30A
 with sigma of 0.02
 P1-C32 \\sim P1A-C32A
 with sigma of 0.02
 P1-C31 \\sim P1A-C31A
 with sigma of 0.02
 Fe1-C30 \\sim Fe1-C30A
 with sigma of 0.04
 Fe1-C32 \\sim Fe1-C32A
 with sigma of 0.04
 Fe1-C31 \\sim Fe1-C31A
 with sigma of 0.04
 C30-C32 \\sim C30A-C32A
 with sigma of 0.04
 C30-C31 \\sim C30A-C31A
 with sigma of 0.04
 C32-C31 \\sim C32A-C31A
 with sigma of 0.04
3. Uiso/Uaniso restraints and constraints
P1 \\sim H1A \\sim C30 \\sim C32 \\sim C31 \\sim P1A \\sim C30A \\sim C32A
\\sim C31A: within 2A with sigma of 0.04 and sigma for terminal atoms of 0.08
within 2A
4. Rigid body (RIGU) restrains
 P1, C30, C32, C31
 with sigma for 1-2 distances of 0.004 and sigma for 1-3 distances of 0.004
 P1A, C30A, C32A, C31A
 with sigma for 1-2 distances of 0.004 and sigma for 1-3 distances of 0.004
 P1, C30, C32, C31, P1A, C30A, C32A, C31A
 with sigma for 1-2 distances of 0.004 and sigma for 1-3 distances of 0.004
5. Others
 Sof(P1A)=Sof(C30A)=Sof(H30D)=Sof(H30E)=Sof(H30F)=Sof(C32A)=Sof(H32D)=
 Sof(H32E)=Sof(H32F)=Sof(C31A)=Sof(H31E)=Sof(H31F)=Sof(H31D)=1-FVAR(1)
 Sof(P1)=Sof(C30)=Sof(H30A)=Sof(H30B)=Sof(H30C)=Sof(C32)=Sof(H32A)=Sof(H32B)=
 Sof(H32C)=Sof(C31)=Sof(H31A)=Sof(H31B)=Sof(H31C)=FVAR(1)
6.a Aromatic/amide H refined with riding coordinates:
 C23(H23), C8(H8), C16(H16), C14(H14), C25(H25), C2(H2), C3(H3), C6(H6),
 C5(H5), C4(H4)
6.b Idealised Me refined as rotating group:
 C27(H27A,H27B,H27C), C11(H11A,H11B,H11C), C20(H20A,H20B,H20C), C33(H33A,H33B,
 H33C), C18(H18A,H18B,H18C), C35(H35A,H35B,H35C), C28(H28A,H28B,H28C), C10(H10A,
 H10B,H10C), C29(H29A,H29B,H29C), C19(H19A,H19B,H19C), C34(H34A,H34B,H34C),
 C30(H30A,H30B,H30C), C32(H32A,H32B,H32C), C31(H31A,H31B,H31C), C30A(H30D,H30E,
 H30F), C32A(H32D,H32E,H32F), C31A(H31E,H31F,H31D)
;
_atom_sites_solution_hydrogens   mixed
_atom_sites_solution_primary     dual
_atom_sites_solution_secondary   ?
loop_
_atom_site_label
_atom_site_type_symbol
_atom_site_fract_x
_atom_site_fract_y
_atom_site_fract_z
_atom_site_U_iso_or_equiv
_atom_site_adp_type
_atom_site_occupancy
_atom_site_site_symmetry_order
_atom_site_calc_flag
_atom_site_refinement_flags_posn
_atom_site_refinement_flags_adp
_atom_site_refinement_flags_occupancy
_atom_site_disorder_assembly
_atom_site_disorder_group
Fe1 Fe 0.36673(5) 0.43598(4) 0.28479(3) 0.03758(15) Uani 1 1 d D . . . .
P2 P 0.41954(8) 0.33434(8) 0.40683(5) 0.0439(2) Uani 1 1 d . . . . .
Al1 Al 0.18388(9) 0.44428(8) 0.24180(5) 0.0348(2) Uani 1 1 d . . . . .
P1 P 0.4227(3) 0.60052(14) 0.27478(19) 0.0530(8) Uani 0.860(10) 1 d D U P A 1
Si1 Si 0.55812(10) 0.33624(13) 0.22702(7) 0.0598(3) Uani 1 1 d D . . . .
H1A H 0.617(4) 0.416(4) 0.162(3) 0.072 Uiso 1 1 d D U . . .
H1B H 0.657(4) 0.266(4) 0.284(3) 0.072 Uiso 1 1 d D U . . .
N2 N 0.0867(2) 0.3298(2) 0.26556(16) 0.0357(5) Uani 1 1 d . . . . .
N1 N 0.0696(3) 0.5620(2) 0.16645(16) 0.0389(6) Uani 1 1 d . . . . .
C21 C 0.1060(3) 0.2369(3) 0.3421(2) 0.0387(6) Uani 1 1 d . . . . .
C22 C 0.1928(3) 0.1198(3) 0.3430(2) 0.0406(7) Uani 1 1 d . . . . .
C9 C -0.0034(3) 0.3308(3) 0.2204(2) 0.0405(7) Uani 1 1 d . . . . .
C23 C 0.2049(3) 0.0351(3) 0.4184(2) 0.0475(8) Uani 1 1 d . . . . .
H23 H 0.261500 -0.045372 0.419774 0.057 Uiso 1 1 calc R U . . .
C12 C 0.0875(3) 0.6847(3) 0.1391(2) 0.0410(7) Uani 1 1 d . . . . .
C17 C 0.1648(3) 0.7130(3) 0.0667(2) 0.0434(7) Uani 1 1 d . . . . .
C7 C -0.0239(3) 0.5417(3) 0.1344(2) 0.0434(7) Uani 1 1 d . . . . .
C8 C -0.0520(3) 0.4289(3) 0.1562(2) 0.0441(7) Uani 1 1 d . . . . .
H8 H -0.109669 0.417876 0.124262 0.053 Uiso 1 1 calc R U . . .
C13 C 0.0235(4) 0.7717(3) 0.1863(2) 0.0473(8) Uani 1 1 d . . . . .
C24 C 0.1376(3) 0.0639(3) 0.4915(2) 0.0511(9) Uani 1 1 d . . . . .
C26 C 0.0355(3) 0.2678(3) 0.4145(2) 0.0488(8) Uani 1 1 d . . . . .
C27 C 0.2725(4) 0.0857(3) 0.2663(2) 0.0506(8) Uani 1 1 d . . . . .
H27A H 0.226793 0.135057 0.217967 0.076 Uiso 1 1 calc R U . . .
H27B H 0.285837 -0.001623 0.269097 0.076 Uiso 1 1 calc R U . . .
H27C H 0.356912 0.101403 0.261853 0.076 Uiso 1 1 calc R U . . .
C16 C 0.1781(4) 0.8315(3) 0.0405(2) 0.0498(8) Uani 1 1 d . . . . .
H16 H 0.230770 0.851597 -0.008964 0.060 Uiso 1 1 calc R U . . .
C14 C 0.0407(4) 0.8898(3) 0.1577(2) 0.0537(9) Uani 1 1 d . . . . .
H14 H -0.000830 0.950272 0.189240 0.064 Uiso 1 1 calc R U . . .
C25 C 0.0531(4) 0.1803(4) 0.4881(2) 0.0547(9) Uani 1 1 d . . . . .
H25 H 0.005513 0.201168 0.537560 0.066 Uiso 1 1 calc R U . . .
C2 C 0.4826(4) 0.2433(4) 0.1055(2) 0.0527(8) Uani 1 1 d . . . . .
H2 H 0.434918 0.326269 0.085975 0.063 Uiso 1 1 calc R U . . .
C1 C 0.5591(3) 0.2149(4) 0.1709(2) 0.0518(8) Uani 1 1 d . . . . .
C11 C -0.0617(4) 0.2247(3) 0.2404(3) 0.0522(9) Uani 1 1 d . . . . .
H11A H 0.008099 0.147292 0.244127 0.078 Uiso 1 1 calc R U . . .
H11B H -0.115502 0.233504 0.196854 0.078 Uiso 1 1 calc R U . . .
H11C H -0.115597 0.224321 0.293288 0.078 Uiso 1 1 calc R U . . .
C20 C 0.2379(4) 0.6178(4) 0.0173(2) 0.0547(9) Uani 1 1 d . . . . .
H20A H 0.313787 0.562510 0.045091 0.082 Uiso 1 1 calc R U . . .
H20B H 0.266745 0.658673 -0.037936 0.082 Uiso 1 1 calc R U . . .
H20C H 0.180838 0.570443 0.012564 0.082 Uiso 1 1 calc R U . . .
C15 C 0.1153(4) 0.9206(3) 0.0859(2) 0.0537(9) Uani 1 1 d . . . . .
C33 C 0.4586(4) 0.1668(4) 0.4249(3) 0.0632(11) Uani 1 1 d . . . . .
H33A H 0.382382 0.144212 0.417978 0.095 Uiso 1 1 calc R U . . .
H33B H 0.483415 0.129954 0.481202 0.095 Uiso 1 1 calc R U . . .
H33C H 0.530994 0.136510 0.385348 0.095 Uiso 1 1 calc R U . . .
C18 C -0.0609(4) 0.7416(4) 0.2647(3) 0.0611(10) Uani 1 1 d . . . . .
H18A H -0.125156 0.706396 0.253704 0.092 Uiso 1 1 calc R U . . .
H18B H -0.105768 0.816752 0.284824 0.092 Uiso 1 1 calc R U . . .
H18C H -0.006675 0.682171 0.306451 0.092 Uiso 1 1 calc R U . . .
C35 C 0.5595(5) 0.3436(4) 0.4506(3) 0.0615(10) Uani 1 1 d . . . . .
H35A H 0.636775 0.329279 0.410982 0.092 Uiso 1 1 calc R U . . .
H35B H 0.575263 0.281143 0.501903 0.092 Uiso 1 1 calc R U . . .
H35C H 0.540782 0.425293 0.462094 0.092 Uiso 1 1 calc R U . . .
C28 C 0.1548(4) -0.0283(4) 0.5727(3) 0.0683(12) Uani 1 1 d . . . . .
H28A H 0.192995 -0.111236 0.562362 0.102 Uiso 1 1 calc R U . . .
H28B H 0.070056 -0.023080 0.604784 0.102 Uiso 1 1 calc R U . . .
H28C H 0.212558 -0.010555 0.603637 0.102 Uiso 1 1 calc R U . . .
C3 C 0.4746(5) 0.1533(4) 0.0684(3) 0.0655(11) Uani 1 1 d . . . . .
H3 H 0.421676 0.174563 0.024377 0.079 Uiso 1 1 calc R U . . .
C10 C -0.1049(4) 0.6420(4) 0.0733(3) 0.0592(10) Uani 1 1 d . . . . .
H10A H -0.145002 0.714537 0.097080 0.089 Uiso 1 1 calc R U . . .
H10B H -0.173022 0.613633 0.060055 0.089 Uiso 1 1 calc R U . . .
H10C H -0.049571 0.663322 0.022844 0.089 Uiso 1 1 calc R U . . .
C29 C -0.0597(5) 0.3932(4) 0.4134(3) 0.0709(13) Uani 1 1 d . . . . .
H29A H -0.012645 0.455515 0.397805 0.106 Uiso 1 1 calc R U . . .
H29B H -0.106258 0.395434 0.468334 0.106 Uiso 1 1 calc R U . . .
H29C H -0.122169 0.410019 0.373229 0.106 Uiso 1 1 calc R U . . .
C6 C 0.6291(4) 0.0924(5) 0.1955(3) 0.0737(13) Uani 1 1 d . . . . .
H6 H 0.683465 0.069572 0.238882 0.088 Uiso 1 1 calc R U . . .
C19 C 0.1326(5) 1.0485(4) 0.0564(3) 0.0686(12) Uani 1 1 d . . . . .
H19A H 0.208614 1.051382 0.078939 0.103 Uiso 1 1 calc R U . . .
H19B H 0.054912 1.108371 0.075285 0.103 Uiso 1 1 calc R U . . .
H19C H 0.145356 1.068464 -0.003991 0.103 Uiso 1 1 calc R U . . .
C5 C 0.6216(6) 0.0030(5) 0.1585(3) 0.0812(15) Uani 1 1 d . . . . .
H5 H 0.670804 -0.079849 0.176745 0.097 Uiso 1 1 calc R U . . .
C4 C 0.5448(6) 0.0318(4) 0.0963(3) 0.0749(13) Uani 1 1 d . . . . .
H4 H 0.539129 -0.030726 0.072090 0.090 Uiso 1 1 calc R U . . .
C34 C 0.2971(5) 0.3610(6) 0.4936(3) 0.0913(18) Uani 1 1 d . . . . .
H34A H 0.278189 0.445937 0.499125 0.137 Uiso 1 1 calc R U . . .
H34B H 0.329820 0.304615 0.544336 0.137 Uiso 1 1 calc R U . . .
H34C H 0.217442 0.346690 0.483863 0.137 Uiso 1 1 calc R U . . .
C30 C 0.5828(8) 0.5937(7) 0.3016(5) 0.075(2) Uani 0.860(10) 1 d D U P A 1
H30A H 0.651685 0.543265 0.269265 0.112 Uiso 0.860(10) 1 calc R U P A 1
H30B H 0.589494 0.557396 0.360562 0.112 Uiso 0.860(10) 1 calc R U P A 1
H30C H 0.592072 0.676941 0.289323 0.112 Uiso 0.860(10) 1 calc R U P A 1
C32 C 0.4289(10) 0.6986(7) 0.1715(4) 0.104(3) Uani 0.860(10) 1 d D U P A 1
H32A H 0.343551 0.723767 0.150494 0.156 Uiso 0.860(10) 1 calc R U P A 1
H32B H 0.494229 0.653066 0.134690 0.156 Uiso 0.860(10) 1 calc R U P A 1
H32C H 0.452095 0.771593 0.174049 0.156 Uiso 0.860(10) 1 calc R U P A 1
C31 C 0.3181(8) 0.7127(5) 0.3322(6) 0.095(3) Uani 0.860(10) 1 d D U P A 1
H31A H 0.353501 0.782689 0.322324 0.142 Uiso 0.860(10) 1 calc R U P A 1
H31B H 0.313935 0.674680 0.391218 0.142 Uiso 0.860(10) 1 calc R U P A 1
H31C H 0.230632 0.741062 0.313865 0.142 Uiso 0.860(10) 1 calc R U P A 1
H H 0.330(5) 0.488(4) 0.197(3) 0.074(14) Uiso 1 1 d . . . . .
HA H 0.214(4) 0.512(4) 0.315(3) 0.056(11) Uiso 1 1 d . . . . .
HB H 0.327(5) 0.324(5) 0.279(3) 0.077(15) Uiso 1 1 d . . . . .
P1A P 0.4616(8) 0.5884(7) 0.2467(7) 0.036(2) Uiso 0.140(10) 1 d D U P A 2
C30A C 0.617(2) 0.571(3) 0.283(2) 0.044(8) Uiso 0.140(10) 1 d D U P A 2
H30D H 0.684636 0.505104 0.261654 0.066 Uiso 0.140(10) 1 calc R U P A 2
H30E H 0.609847 0.550994 0.343036 0.066 Uiso 0.140(10) 1 calc R U P A 2
H30F H 0.640867 0.648281 0.262244 0.066 Uiso 0.140(10) 1 calc R U P A 2
C32A C 0.489(3) 0.652(3) 0.1391(12) 0.055(8) Uiso 0.140(10) 1 d D U P A 2
H32D H 0.407880 0.673174 0.113252 0.083 Uiso 0.140(10) 1 calc R U P A 2
H32E H 0.556350 0.591220 0.113311 0.083 Uiso 0.140(10) 1 calc R U P A 2
H32F H 0.516478 0.725755 0.131791 0.083 Uiso 0.140(10) 1 calc R U P A 2
C31A C 0.359(3) 0.723(2) 0.284(2) 0.060(8) Uiso 0.140(10) 1 d D U P A 2
H31E H 0.395357 0.791989 0.260967 0.090 Uiso 0.140(10) 1 calc R U P A 2
H31F H 0.354396 0.704854 0.344474 0.090 Uiso 0.140(10) 1 calc R U P A 2
H31D H 0.271220 0.743856 0.267080 0.090 Uiso 0.140(10) 1 calc R U P A 2

loop_
_atom_site_aniso_label
_atom_site_aniso_U_11
_atom_site_aniso_U_22
_atom_site_aniso_U_33
_atom_site_aniso_U_23
_atom_site_aniso_U_13
_atom_site_aniso_U_12
Fe1 0.0436(3) 0.0349(3) 0.0392(3) -0.00905(19) -0.0140(2) -0.0121(2)
P2 0.0465(4) 0.0408(4) 0.0422(4) -0.0128(3) -0.0161(3) -0.0004(3)
Al1 0.0406(5) 0.0295(4) 0.0364(4) -0.0041(3) -0.0117(3) -0.0113(3)
P1 0.0712(14) 0.0438(6) 0.0560(12) -0.0015(6) -0.0301(12) -0.0281(7)
Si1 0.0418(5) 0.0970(9) 0.0574(6) -0.0383(6) -0.0002(4) -0.0283(5)
N2 0.0370(13) 0.0299(12) 0.0388(13) -0.0011(10) -0.0087(10) -0.0103(10)
N1 0.0457(14) 0.0308(12) 0.0426(14) -0.0021(10) -0.0137(11) -0.0142(11)
C21 0.0361(15) 0.0316(14) 0.0429(16) 0.0002(12) -0.0073(12) -0.0070(12)
C22 0.0376(15) 0.0296(14) 0.0525(18) -0.0040(13) -0.0045(13) -0.0102(12)
C9 0.0392(16) 0.0362(15) 0.0461(17) -0.0041(13) -0.0045(13) -0.0145(12)
C23 0.0413(17) 0.0319(15) 0.062(2) 0.0034(14) -0.0137(15) -0.0061(13)
C12 0.0521(18) 0.0293(14) 0.0433(17) 0.0004(12) -0.0179(14) -0.0140(13)
C17 0.0557(19) 0.0393(16) 0.0393(16) -0.0019(13) -0.0153(14) -0.0190(14)
C7 0.0483(18) 0.0362(16) 0.0465(18) -0.0010(13) -0.0129(14) -0.0152(13)
C8 0.0482(18) 0.0416(17) 0.0469(17) 0.0020(14) -0.0187(14) -0.0206(14)
C13 0.054(2) 0.0355(16) 0.0511(19) -0.0060(14) -0.0138(15) -0.0095(14)
C24 0.0465(18) 0.0458(18) 0.052(2) 0.0119(15) -0.0118(15) -0.0153(15)
C26 0.0449(18) 0.0433(18) 0.0461(18) 0.0002(14) -0.0028(14) -0.0044(14)
C27 0.0502(19) 0.0371(16) 0.063(2) -0.0149(15) -0.0009(16) -0.0096(14)
C16 0.065(2) 0.0396(17) 0.0468(18) 0.0019(14) -0.0179(16) -0.0207(16)
C14 0.067(2) 0.0330(16) 0.060(2) -0.0072(15) -0.0165(18) -0.0107(15)
C25 0.056(2) 0.054(2) 0.0431(18) 0.0009(16) 0.0000(15) -0.0110(17)
C2 0.055(2) 0.055(2) 0.052(2) -0.0185(16) -0.0060(16) -0.0150(17)
C1 0.0393(17) 0.070(2) 0.0488(19) -0.0222(17) -0.0002(14) -0.0133(16)
C11 0.0453(18) 0.0451(18) 0.066(2) 0.0054(16) -0.0122(16) -0.0228(15)
C20 0.076(3) 0.052(2) 0.0413(18) -0.0098(15) -0.0090(17) -0.0246(18)
C15 0.071(2) 0.0348(17) 0.057(2) 0.0058(15) -0.0247(18) -0.0218(16)
C33 0.069(3) 0.047(2) 0.075(3) 0.0004(19) -0.037(2) -0.0138(18)
C18 0.070(3) 0.047(2) 0.060(2) -0.0095(17) 0.0007(19) -0.0118(18)
C35 0.080(3) 0.049(2) 0.061(2) -0.0154(17) -0.038(2) -0.0075(19)
C28 0.068(3) 0.060(2) 0.061(2) 0.025(2) -0.015(2) -0.021(2)
C3 0.085(3) 0.069(3) 0.054(2) -0.027(2) -0.005(2) -0.027(2)
C10 0.067(2) 0.050(2) 0.063(2) 0.0116(17) -0.0320(19) -0.0253(18)
C29 0.072(3) 0.054(2) 0.058(2) -0.0056(18) 0.006(2) 0.010(2)
C6 0.060(3) 0.083(3) 0.065(3) -0.024(2) -0.007(2) 0.004(2)
C19 0.093(3) 0.0382(19) 0.080(3) 0.0012(19) -0.024(2) -0.029(2)
C5 0.094(4) 0.062(3) 0.071(3) -0.018(2) 0.000(3) 0.001(2)
C4 0.102(4) 0.059(3) 0.067(3) -0.027(2) 0.006(3) -0.025(2)
C34 0.069(3) 0.130(5) 0.052(2) -0.023(3) -0.010(2) 0.008(3)
C30 0.084(4) 0.068(4) 0.090(5) -0.010(4) -0.040(4) -0.037(4)
C32 0.159(8) 0.104(5) 0.083(4) 0.034(4) -0.061(5) -0.103(6)
C31 0.113(5) 0.050(3) 0.137(7) -0.037(4) -0.054(5) -0.011(3)

_geom_special_details            
;
 All esds (except the esd in the dihedral angle between two l.s. planes)
 are estimated using the full covariance matrix.  The cell esds are taken
 into account individually in the estimation of esds in distances, angles
 and torsion angles; correlations between esds in cell parameters are only
 used when they are defined by crystal symmetry.  An approximate (isotropic)
 treatment of cell esds is used for estimating esds involving l.s. planes.
;
loop_
_geom_bond_atom_site_label_1
_geom_bond_atom_site_label_2
_geom_bond_distance
_geom_bond_site_symmetry_2
_geom_bond_publ_flag
Fe1 P2 2.1654(10) . ?
Fe1 Al1 2.1968(10) . ?
Fe1 P1 2.1628(12) . ?
Fe1 Si1 2.2423(12) . ?
Fe1 H 1.52(5) . ?
Fe1 HA 1.69(4) . ?
Fe1 HB 1.54(5) . ?
Fe1 P1A 2.245(7) . ?
P2 C33 1.833(4) . ?
P2 C35 1.844(4) . ?
P2 C34 1.824(5) . ?
Al1 N2 1.888(3) . ?
Al1 N1 1.903(3) . ?
Al1 H 1.81(5) . ?
Al1 HA 1.75(4) . ?
Al1 HB 1.82(5) . ?
P1 C30 1.846(5) . ?
P1 C32 1.827(6) . ?
P1 C31 1.819(7) . ?
Si1 H1A 1.45(3) . ?
Si1 H1B 1.47(3) . ?
Si1 C1 1.900(4) . ?
N2 C21 1.457(4) . ?
N2 C9 1.335(4) . ?
N1 C12 1.460(4) . ?
N1 C7 1.338(4) . ?
C21 C22 1.402(4) . ?
C21 C26 1.395(5) . ?
C22 C23 1.395(5) . ?
C22 C27 1.500(5) . ?
C9 C8 1.395(4) . ?
C9 C11 1.511(4) . ?
C23 H23 0.9500 . ?
C23 C24 1.386(6) . ?
C12 C17 1.389(5) . ?
C12 C13 1.396(5) . ?
C17 C16 1.393(5) . ?
C17 C20 1.508(5) . ?
C7 C8 1.397(5) . ?
C7 C10 1.502(5) . ?
C8 H8 0.9500 . ?
C13 C14 1.408(5) . ?
C13 C18 1.505(5) . ?
C24 C25 1.381(5) . ?
C24 C28 1.509(5) . ?
C26 C25 1.390(5) . ?
C26 C29 1.510(5) . ?
C27 H27A 0.9800 . ?
C27 H27B 0.9800 . ?
C27 H27C 0.9800 . ?
C16 H16 0.9500 . ?
C16 C15 1.391(6) . ?
C14 H14 0.9500 . ?
C14 C15 1.372(6) . ?
C25 H25 0.9500 . ?
C2 H2 0.9500 . ?
C2 C1 1.402(5) . ?
C2 C3 1.391(5) . ?
C1 C6 1.392(6) . ?
C11 H11A 0.9800 . ?
C11 H11B 0.9800 . ?
C11 H11C 0.9800 . ?
C20 H20A 0.9800 . ?
C20 H20B 0.9800 . ?
C20 H20C 0.9800 . ?
C15 C19 1.519(5) . ?
C33 H33A 0.9800 . ?
C33 H33B 0.9800 . ?
C33 H33C 0.9800 . ?
C18 H18A 0.9800 . ?
C18 H18B 0.9800 . ?
C18 H18C 0.9800 . ?
C35 H35A 0.9800 . ?
C35 H35B 0.9800 . ?
C35 H35C 0.9800 . ?
C28 H28A 0.9800 . ?
C28 H28B 0.9800 . ?
C28 H28C 0.9800 . ?
C3 H3 0.9500 . ?
C3 C4 1.391(7) . ?
C10 H10A 0.9800 . ?
C10 H10B 0.9800 . ?
C10 H10C 0.9800 . ?
C29 H29A 0.9800 . ?
C29 H29B 0.9800 . ?
C29 H29C 0.9800 . ?
C6 H6 0.9500 . ?
C6 C5 1.381(7) . ?
C19 H19A 0.9800 . ?
C19 H19B 0.9800 . ?
C19 H19C 0.9800 . ?
C5 H5 0.9500 . ?
C5 C4 1.358(8) . ?
C4 H4 0.9500 . ?
C34 H34A 0.9800 . ?
C34 H34B 0.9800 . ?
C34 H34C 0.9800 . ?
C30 H30A 0.9800 . ?
C30 H30B 0.9800 . ?
C30 H30C 0.9800 . ?
C32 H32A 0.9800 . ?
C32 H32B 0.9800 . ?
C32 H32C 0.9800 . ?
C31 H31A 0.9800 . ?
C31 H31B 0.9800 . ?
C31 H31C 0.9800 . ?
P1A C30A 1.829(16) . ?
P1A C32A 1.786(16) . ?
P1A C31A 1.817(17) . ?
C30A H30D 0.9800 . ?
C30A H30E 0.9800 . ?
C30A H30F 0.9800 . ?
C32A H32D 0.9800 . ?
C32A H32E 0.9800 . ?
C32A H32F 0.9800 . ?
C31A H31E 0.9800 . ?
C31A H31F 0.9800 . ?
C31A H31D 0.9800 . ?

loop_
_geom_angle_atom_site_label_1
_geom_angle_atom_site_label_2
_geom_angle_atom_site_label_3
_geom_angle
_geom_angle_site_symmetry_1
_geom_angle_site_symmetry_3
_geom_angle_publ_flag
P2 Fe1 Al1 121.32(4) . . ?
Fe1 H Al1 82(2) . . yes
Fe1 HA Al1 79.5(17) . . yes
P2 Fe1 Si1 91.06(4) . . ?
Fe1 HB Al1 81(2) . . yes
P2 Fe1 H 171.0(18) . . ?
P2 Fe1 HA 96.4(14) . . ?
P2 Fe1 HB 86.4(18) . . ?
P2 Fe1 P1A 107.8(3) . . ?
Al1 Fe1 Si1 120.40(4) . . ?
Al1 Fe1 H 54.8(18) . . ?
Al1 Fe1 HA 51.6(14) . . ?
Al1 Fe1 HB 54.9(18) . . ?
Al1 Fe1 P1A 124.2(2) . . ?
P1 Fe1 P2 101.27(6) . . ?
P1 Fe1 Al1 121.43(6) . . ?
P1 Fe1 Si1 94.52(12) . . ?
P1 Fe1 H 87.2(18) . . ?
P1 Fe1 HA 88.4(14) . . ?
P1 Fe1 HB 171.9(18) . . ?
Si1 Fe1 H 85.2(17) . . ?
Si1 Fe1 HA 171.3(14) . . ?
Si1 Fe1 HB 82.6(18) . . ?
Si1 Fe1 P1A 80.6(3) . . ?
H Fe1 HA 87(2) . . ?
H Fe1 HB 85(2) . . ?
HA Fe1 HB 93(2) . . ?
P1A Fe1 H 79.7(18) . . ?
P1A Fe1 HA 101.1(14) . . ?
P1A Fe1 HB 158.2(18) . . ?
C33 P2 Fe1 116.17(14) . . ?
C33 P2 C35 98.56(18) . . ?
C35 P2 Fe1 122.42(15) . . ?
C34 P2 Fe1 117.41(16) . . ?
C34 P2 C33 99.5(3) . . ?
C34 P2 C35 98.6(2) . . ?
Fe1 Al1 H 43.3(15) . . ?
Fe1 Al1 HA 49.0(13) . . ?
Fe1 Al1 HB 43.8(15) . . ?
N2 Al1 Fe1 131.54(9) . . ?
N2 Al1 N1 94.20(11) . . ?
N2 Al1 H 150.1(15) . . ?
N2 Al1 HA 124.5(13) . . ?
N2 Al1 HB 91.0(15) . . ?
N1 Al1 Fe1 134.23(9) . . ?
N1 Al1 H 97.2(15) . . ?
N1 Al1 HA 110.8(14) . . ?
N1 Al1 HB 159.2(15) . . ?
H Al1 HA 76(2) . . ?
H Al1 HB 69(2) . . ?
HA Al1 HB 82(2) . . ?
C30 P1 Fe1 121.8(2) . . ?
C32 P1 Fe1 115.9(2) . . ?
C32 P1 C30 98.0(3) . . ?
C31 P1 Fe1 117.4(3) . . ?
C31 P1 C30 99.8(3) . . ?
C31 P1 C32 100.1(4) . . ?
Fe1 Si1 H1A 113.1(19) . . ?
Fe1 Si1 H1B 115.4(18) . . ?
H1A Si1 H1B 107(3) . . ?
C1 Si1 Fe1 117.75(12) . . ?
C1 Si1 H1A 100.9(19) . . ?
C1 Si1 H1B 100.9(19) . . ?
C21 N2 Al1 117.3(2) . . ?
C9 N2 Al1 125.5(2) . . ?
C9 N2 C21 117.1(3) . . ?
C12 N1 Al1 117.4(2) . . ?
C7 N1 Al1 125.8(2) . . ?
C7 N1 C12 116.8(3) . . ?
C22 C21 N2 120.9(3) . . ?
C26 C21 N2 118.1(3) . . ?
C26 C21 C22 120.9(3) . . ?
C21 C22 C27 121.9(3) . . ?
C23 C22 C21 117.7(3) . . ?
C23 C22 C27 120.4(3) . . ?
N2 C9 C8 123.0(3) . . ?
N2 C9 C11 119.9(3) . . ?
C8 C9 C11 117.0(3) . . ?
C22 C23 H23 118.7 . . ?
C24 C23 C22 122.6(3) . . ?
C24 C23 H23 118.7 . . ?
C17 C12 N1 119.9(3) . . ?
C17 C12 C13 121.6(3) . . ?
C13 C12 N1 118.5(3) . . ?
C12 C17 C16 119.0(3) . . ?
C12 C17 C20 121.6(3) . . ?
C16 C17 C20 119.3(3) . . ?
N1 C7 C8 122.4(3) . . ?
N1 C7 C10 120.4(3) . . ?
C8 C7 C10 117.1(3) . . ?
C9 C8 C7 126.3(3) . . ?
C9 C8 H8 116.8 . . ?
C7 C8 H8 116.8 . . ?
C12 C13 C14 117.3(3) . . ?
C12 C13 C18 121.8(3) . . ?
C14 C13 C18 120.9(3) . . ?
C23 C24 C28 121.6(3) . . ?
C25 C24 C23 118.0(3) . . ?
C25 C24 C28 120.4(4) . . ?
C21 C26 C29 120.9(3) . . ?
C25 C26 C21 118.8(3) . . ?
C25 C26 C29 120.2(3) . . ?
C22 C27 H27A 109.5 . . ?
C22 C27 H27B 109.5 . . ?
C22 C27 H27C 109.5 . . ?
H27A C27 H27B 109.5 . . ?
H27A C27 H27C 109.5 . . ?
H27B C27 H27C 109.5 . . ?
C17 C16 H16 119.6 . . ?
C15 C16 C17 120.9(4) . . ?
C15 C16 H16 119.6 . . ?
C13 C14 H14 118.9 . . ?
C15 C14 C13 122.3(4) . . ?
C15 C14 H14 118.9 . . ?
C24 C25 C26 122.0(4) . . ?
C24 C25 H25 119.0 . . ?
C26 C25 H25 119.0 . . ?
C1 C2 H2 119.1 . . ?
C3 C2 H2 119.1 . . ?
C3 C2 C1 121.8(4) . . ?
C2 C1 Si1 121.4(3) . . ?
C6 C1 Si1 122.0(3) . . ?
C6 C1 C2 116.5(4) . . ?
C9 C11 H11A 109.5 . . ?
C9 C11 H11B 109.5 . . ?
C9 C11 H11C 109.5 . . ?
H11A C11 H11B 109.5 . . ?
H11A C11 H11C 109.5 . . ?
H11B C11 H11C 109.5 . . ?
C17 C20 H20A 109.5 . . ?
C17 C20 H20B 109.5 . . ?
C17 C20 H20C 109.5 . . ?
H20A C20 H20B 109.5 . . ?
H20A C20 H20C 109.5 . . ?
H20B C20 H20C 109.5 . . ?
C16 C15 C19 119.8(4) . . ?
C14 C15 C16 118.9(3) . . ?
C14 C15 C19 121.3(4) . . ?
P2 C33 H33A 109.5 . . ?
P2 C33 H33B 109.5 . . ?
P2 C33 H33C 109.5 . . ?
H33A C33 H33B 109.5 . . ?
H33A C33 H33C 109.5 . . ?
H33B C33 H33C 109.5 . . ?
C13 C18 H18A 109.5 . . ?
C13 C18 H18B 109.5 . . ?
C13 C18 H18C 109.5 . . ?
H18A C18 H18B 109.5 . . ?
H18A C18 H18C 109.5 . . ?
H18B C18 H18C 109.5 . . ?
P2 C35 H35A 109.5 . . ?
P2 C35 H35B 109.5 . . ?
P2 C35 H35C 109.5 . . ?
H35A C35 H35B 109.5 . . ?
H35A C35 H35C 109.5 . . ?
H35B C35 H35C 109.5 . . ?
C24 C28 H28A 109.5 . . ?
C24 C28 H28B 109.5 . . ?
C24 C28 H28C 109.5 . . ?
H28A C28 H28B 109.5 . . ?
H28A C28 H28C 109.5 . . ?
H28B C28 H28C 109.5 . . ?
C2 C3 H3 120.3 . . ?
C4 C3 C2 119.3(4) . . ?
C4 C3 H3 120.3 . . ?
C7 C10 H10A 109.5 . . ?
C7 C10 H10B 109.5 . . ?
C7 C10 H10C 109.5 . . ?
H10A C10 H10B 109.5 . . ?
H10A C10 H10C 109.5 . . ?
H10B C10 H10C 109.5 . . ?
C26 C29 H29A 109.5 . . ?
C26 C29 H29B 109.5 . . ?
C26 C29 H29C 109.5 . . ?
H29A C29 H29B 109.5 . . ?
H29A C29 H29C 109.5 . . ?
H29B C29 H29C 109.5 . . ?
C1 C6 H6 119.1 . . ?
C5 C6 C1 121.7(5) . . ?
C5 C6 H6 119.1 . . ?
C15 C19 H19A 109.5 . . ?
C15 C19 H19B 109.5 . . ?
C15 C19 H19C 109.5 . . ?
H19A C19 H19B 109.5 . . ?
H19A C19 H19C 109.5 . . ?
H19B C19 H19C 109.5 . . ?
C6 C5 H5 119.5 . . ?
C4 C5 C6 120.9(5) . . ?
C4 C5 H5 119.5 . . ?
C3 C4 H4 120.2 . . ?
C5 C4 C3 119.7(4) . . ?
C5 C4 H4 120.2 . . ?
P2 C34 H34A 109.5 . . ?
P2 C34 H34B 109.5 . . ?
P2 C34 H34C 109.5 . . ?
H34A C34 H34B 109.5 . . ?
H34A C34 H34C 109.5 . . ?
H34B C34 H34C 109.5 . . ?
P1 C30 H30A 109.5 . . ?
P1 C30 H30B 109.5 . . ?
P1 C30 H30C 109.5 . . ?
H30A C30 H30B 109.5 . . ?
H30A C30 H30C 109.5 . . ?
H30B C30 H30C 109.5 . . ?
P1 C32 H32A 109.5 . . ?
P1 C32 H32B 109.5 . . ?
P1 C32 H32C 109.5 . . ?
H32A C32 H32B 109.5 . . ?
H32A C32 H32C 109.5 . . ?
H32B C32 H32C 109.5 . . ?
P1 C31 H31A 109.5 . . ?
P1 C31 H31B 109.5 . . ?
P1 C31 H31C 109.5 . . ?
H31A C31 H31B 109.5 . . ?
H31A C31 H31C 109.5 . . ?
H31B C31 H31C 109.5 . . ?
C30A P1A Fe1 121.2(12) . . ?
C32A P1A Fe1 118.3(11) . . ?
C32A P1A C30A 101.4(13) . . ?
C32A P1A C31A 101.6(13) . . ?
C31A P1A Fe1 110.2(10) . . ?
C31A P1A C30A 101.2(13) . . ?
P1A C30A H30D 109.5 . . ?
P1A C30A H30E 109.5 . . ?
P1A C30A H30F 109.5 . . ?
H30D C30A H30E 109.5 . . ?
H30D C30A H30F 109.5 . . ?
H30E C30A H30F 109.5 . . ?
P1A C32A H32D 109.5 . . ?
P1A C32A H32E 109.5 . . ?
P1A C32A H32F 109.5 . . ?
H32D C32A H32E 109.5 . . ?
H32D C32A H32F 109.5 . . ?
H32E C32A H32F 109.5 . . ?
P1A C31A H31E 109.5 . . ?
P1A C31A H31F 109.5 . . ?
P1A C31A H31D 109.5 . . ?
H31E C31A H31F 109.5 . . ?
H31E C31A H31D 109.5 . . ?
H31F C31A H31D 109.5 . . ?

loop_
_geom_contact_atom_site_label_1
_geom_contact_atom_site_label_2
_geom_contact_site_symmetry_2
_geom_contact_distance
_geom_contact_publ_flag
Fe1 Al1 . 2.1968(10) yes
Fe1 H . 1.52(5) yes
Al1 H . 1.81(5) yes
Fe1 HA . 1.69(4) yes
Al1 HA . 1.75(4) yes
Fe1 HB . 1.54(5) yes
Al1 HB . 1.82(5) yes

loop_
_geom_torsion_atom_site_label_1
_geom_torsion_atom_site_label_2
_geom_torsion_atom_site_label_3
_geom_torsion_atom_site_label_4
_geom_torsion
_geom_torsion_site_symmetry_1
_geom_torsion_site_symmetry_2
_geom_torsion_site_symmetry_3
_geom_torsion_site_symmetry_4
_geom_torsion_publ_flag
Fe1 Al1 N2 C21 22.5(3) . . . . ?
Fe1 Al1 N2 C9 -161.4(2) . . . . ?
Fe1 Si1 C1 C2 57.0(3) . . . . ?
Fe1 Si1 C1 C6 -119.0(3) . . . . ?
Al1 N2 C21 C22 -95.8(3) . . . . ?
Al1 N2 C21 C26 84.2(3) . . . . ?
Al1 N2 C9 C8 -10.5(5) . . . . ?
Al1 N2 C9 C11 172.2(3) . . . . ?
Al1 N1 C12 C17 93.5(3) . . . . ?
Al1 N1 C12 C13 -87.7(3) . . . . ?
Al1 N1 C7 C8 2.7(5) . . . . ?
Al1 N1 C7 C10 -178.1(3) . . . . ?
Si1 C1 C6 C5 175.0(4) . . . . ?
N2 C21 C22 C23 -179.2(3) . . . . ?
N2 C21 C22 C27 1.8(5) . . . . ?
N2 C21 C26 C25 -179.8(3) . . . . ?
N2 C21 C26 C29 1.0(6) . . . . ?
N2 C9 C8 C7 -5.9(6) . . . . ?
N1 Al1 N2 C21 -159.3(2) . . . . ?
N1 Al1 N2 C9 16.8(3) . . . . ?
N1 C12 C17 C16 178.4(3) . . . . ?
N1 C12 C17 C20 -3.6(5) . . . . ?
N1 C12 C13 C14 -178.9(3) . . . . ?
N1 C12 C13 C18 1.0(5) . . . . ?
N1 C7 C8 C9 9.9(6) . . . . ?
C21 N2 C9 C8 165.6(3) . . . . ?
C21 N2 C9 C11 -11.6(4) . . . . ?
C21 C22 C23 C24 -1.8(5) . . . . ?
C21 C26 C25 C24 -0.3(6) . . . . ?
C22 C21 C26 C25 0.3(6) . . . . ?
C22 C21 C26 C29 -178.9(4) . . . . ?
C22 C23 C24 C25 1.7(6) . . . . ?
C22 C23 C24 C28 -178.5(4) . . . . ?
C9 N2 C21 C22 87.7(4) . . . . ?
C9 N2 C21 C26 -92.2(4) . . . . ?
C23 C24 C25 C26 -0.6(6) . . . . ?
C12 N1 C7 C8 -179.2(3) . . . . ?
C12 N1 C7 C10 0.0(5) . . . . ?
C12 C17 C16 C15 0.1(5) . . . . ?
C12 C13 C14 C15 0.9(6) . . . . ?
C17 C12 C13 C14 -0.2(5) . . . . ?
C17 C12 C13 C18 179.7(3) . . . . ?
C17 C16 C15 C14 0.7(6) . . . . ?
C17 C16 C15 C19 179.4(4) . . . . ?
C7 N1 C12 C17 -84.8(4) . . . . ?
C7 N1 C12 C13 94.0(4) . . . . ?
C13 C12 C17 C16 -0.3(5) . . . . ?
C13 C12 C17 C20 177.7(3) . . . . ?
C13 C14 C15 C16 -1.2(6) . . . . ?
C13 C14 C15 C19 -179.9(4) . . . . ?
C26 C21 C22 C23 0.8(5) . . . . ?
C26 C21 C22 C27 -178.2(3) . . . . ?
C27 C22 C23 C24 177.2(3) . . . . ?
C2 C1 C6 C5 -1.2(7) . . . . ?
C2 C3 C4 C5 -1.0(7) . . . . ?
C1 C2 C3 C4 -0.4(7) . . . . ?
C1 C6 C5 C4 -0.1(8) . . . . ?
C11 C9 C8 C7 171.5(4) . . . . ?
C20 C17 C16 C15 -178.0(3) . . . . ?
C18 C13 C14 C15 -179.0(4) . . . . ?
C28 C24 C25 C26 179.5(4) . . . . ?
C3 C2 C1 Si1 -174.7(3) . . . . ?
C3 C2 C1 C6 1.5(6) . . . . ?
C10 C7 C8 C9 -169.3(4) . . . . ?
C29 C26 C25 C24 178.9(4) . . . . ?
C6 C5 C4 C3 1.2(8) . . . . ?

_shelx_res_file                  
;
TITL mrc2455_a.res in P-1
    mrc2455.res
    created by SHELXL-2018/3 at 09:57:38 on 11-Oct-2024
REM Old TITL MRC2455 in P-1
REM SHELXT solution in P-1: R1 0.186, Rweak 0.018, Alpha 0.041
REM <I/s> 0.000 for 0 systematic absences, Orientation as input
REM Formula found by SHELXT: C35 N2 Al P3 Fe
CELL 1.54184 10.8871 11.7522 16.8494 75.091 80.271 71.666
ZERR 2 0.0007 0.0007 0.0009 0.005 0.005 0.006
LATT 1
SFAC C H N Al Si P Fe
UNIT 70 114 4 2 2 4 2
SADI Si1 H1A Si1 H1B
SADI Fe1 P1 Fe1 P1A
SADI P1 C30 P1A C30A
SADI P1 C32 P1A C32A
SADI P1 C31 P1A C31A
SADI 0.04 Fe1 C30 Fe1 C30A
SADI 0.04 Fe1 C32 Fe1 C32A
SADI 0.04 Fe1 C31 Fe1 C31A
SADI 0.04 C30 C32 C30A C32A
SADI 0.04 C30 C31 C30A C31A
SADI 0.04 C32 C31 C32A C31A
RIGU P1 C30 C32 C31
RIGU P1A C30A C32A C31A
SIMU P1 H1A C30 C32 C31 P1A C30A C32A C31A
RIGU P1 C30 C32 C31 P1A C30A C32A C31A

L.S. 20
PLAN  19
TEMP -100
RTAB MM Fe1 Al1
RTAB MH Fe1 HA
RTAB MH Fe1 H
RTAB MH Fe1 HB
RTAB MH Al1 HA
RTAB MH Al1 H
RTAB MH Al1 HB
RTAB MHM Fe1 HA Al1
RTAB MHM Fe1 H Al1
RTAB MHM Fe1 HB Al1
CONF
BOND
list 4
MORE -1
BOND $H
fmap 2 53
acta
OMIT -7 -9 7
OMIT 1 -3 4
REM <olex2.extras>
REM <HklSrc "%.\\MRC2455.hkl">
REM </olex2.extras>

WGHT    0.081000    0.392900
FVAR       0.53680   0.86027
FE1   7    0.366735    0.435982    0.284793    11.00000    0.04357    0.03494 =
         0.03922   -0.00905   -0.01400   -0.01214
P2    6    0.419536    0.334342    0.406825    11.00000    0.04652    0.04080 =
         0.04225   -0.01276   -0.01614   -0.00036
AL1   4    0.183884    0.444277    0.241804    11.00000    0.04063    0.02952 =
         0.03637   -0.00408   -0.01174   -0.01131
PART 1
P1    6    0.422728    0.600515    0.274778    21.00000    0.07118    0.04381 =
         0.05596   -0.00152   -0.03011   -0.02813
PART 0
SI1   5    0.558119    0.336242    0.227023    11.00000    0.04184    0.09701 =
         0.05740   -0.03827   -0.00020   -0.02831
H1A   2    0.616688    0.416233    0.162480    11.00000   -1.20000
H1B   2    0.657225    0.265566    0.284439    11.00000   -1.20000
N2    3    0.086740    0.329817    0.265563    11.00000    0.03705    0.02992 =
         0.03877   -0.00109   -0.00872   -0.01031
N1    3    0.069593    0.562043    0.166445    11.00000    0.04572    0.03084 =
         0.04259   -0.00205   -0.01365   -0.01422
C21   1    0.105987    0.236936    0.342106    11.00000    0.03612    0.03159 =
         0.04295    0.00020   -0.00726   -0.00705
C22   1    0.192849    0.119783    0.342974    11.00000    0.03757    0.02960 =
         0.05245   -0.00403   -0.00454   -0.01020
C9    1   -0.003398    0.330789    0.220413    11.00000    0.03920    0.03617 =
         0.04614   -0.00406   -0.00454   -0.01446
C23   1    0.204904    0.035148    0.418427    11.00000    0.04134    0.03192 =
         0.06165    0.00337   -0.01373   -0.00611
AFIX  43
H23   2    0.261500   -0.045372    0.419774    11.00000   -1.20000
AFIX   0
C12   1    0.087492    0.684686    0.139082    11.00000    0.05210    0.02934 =
         0.04330    0.00042   -0.01786   -0.01400
C17   1    0.164829    0.713036    0.066671    11.00000    0.05568    0.03925 =
         0.03928   -0.00190   -0.01532   -0.01904
C7    1   -0.023932    0.541709    0.134381    11.00000    0.04830    0.03621 =
         0.04653   -0.00104   -0.01289   -0.01525
C8    1   -0.051962    0.428867    0.156219    11.00000    0.04816    0.04158 =
         0.04690    0.00197   -0.01871   -0.02065
AFIX  43
H8    2   -0.109669    0.417876    0.124262    11.00000   -1.20000
AFIX   0
C13   1    0.023493    0.771721    0.186308    11.00000    0.05438    0.03545 =
         0.05108   -0.00601   -0.01380   -0.00946
C24   1    0.137579    0.063916    0.491473    11.00000    0.04653    0.04576 =
         0.05214    0.01189   -0.01177   -0.01527
C26   1    0.035493    0.267762    0.414526    11.00000    0.04491    0.04331 =
         0.04613    0.00015   -0.00276   -0.00440
C27   1    0.272498    0.085702    0.266333    11.00000    0.05022    0.03712 =
         0.06310   -0.01489   -0.00093   -0.00955
AFIX 137
H27A  2    0.226793    0.135057    0.217967    11.00000   -1.50000
H27B  2    0.285837   -0.001623    0.269097    11.00000   -1.50000
H27C  2    0.356912    0.101403    0.261853    11.00000   -1.50000
AFIX   0
C16   1    0.178103    0.831454    0.040531    11.00000    0.06532    0.03962 =
         0.04682    0.00188   -0.01789   -0.02066
AFIX  43
H16   2    0.230770    0.851597   -0.008964    11.00000   -1.20000
AFIX   0
C14   1    0.040683    0.889800    0.157716    11.00000    0.06737    0.03299 =
         0.06024   -0.00717   -0.01646   -0.01070
AFIX  43
H14   2   -0.000830    0.950272    0.189240    11.00000   -1.20000
AFIX   0
C25   1    0.053076    0.180276    0.488096    11.00000    0.05586    0.05360 =
         0.04306    0.00091    0.00004   -0.01102
AFIX  43
H25   2    0.005513    0.201168    0.537560    11.00000   -1.20000
AFIX   0
C2    1    0.482589    0.243301    0.105480    11.00000    0.05488    0.05522 =
         0.05185   -0.01846   -0.00597   -0.01497
AFIX  43
H2    2    0.434918    0.326269    0.085975    11.00000   -1.20000
AFIX   0
C1    1    0.559088    0.214936    0.170877    11.00000    0.03932    0.06966 =
         0.04880   -0.02222   -0.00020   -0.01326
C11   1   -0.061721    0.224656    0.240428    11.00000    0.04528    0.04510 =
         0.06588    0.00538   -0.01219   -0.02285
AFIX 137
H11A  2    0.008099    0.147292    0.244127    11.00000   -1.50000
H11B  2   -0.115502    0.233504    0.196854    11.00000   -1.50000
H11C  2   -0.115597    0.224321    0.293288    11.00000   -1.50000
AFIX   0
C20   1    0.237947    0.617836    0.017275    11.00000    0.07629    0.05208 =
         0.04130   -0.00983   -0.00895   -0.02459
AFIX 137
H20A  2    0.313787    0.562510    0.045091    11.00000   -1.50000
H20B  2    0.266745    0.658673   -0.037936    11.00000   -1.50000
H20C  2    0.180838    0.570443    0.012564    11.00000   -1.50000
AFIX   0
C15   1    0.115283    0.920573    0.085927    11.00000    0.07143    0.03481 =
         0.05745    0.00575   -0.02466   -0.02175
C33   1    0.458631    0.166756    0.424947    11.00000    0.06930    0.04693 =
         0.07487    0.00041   -0.03747   -0.01376
AFIX 137
H33A  2    0.382382    0.144212    0.417978    11.00000   -1.50000
H33B  2    0.483415    0.129954    0.481202    11.00000   -1.50000
H33C  2    0.530994    0.136510    0.385348    11.00000   -1.50000
AFIX   0
C18   1   -0.060888    0.741635    0.264657    11.00000    0.06961    0.04671 =
         0.05985   -0.00952    0.00071   -0.01180
AFIX 137
H18A  2   -0.125156    0.706396    0.253704    11.00000   -1.50000
H18B  2   -0.105768    0.816752    0.284824    11.00000   -1.50000
H18C  2   -0.006675    0.682171    0.306451    11.00000   -1.50000
AFIX   0
C35   1    0.559487    0.343599    0.450578    11.00000    0.08038    0.04856 =
         0.06138   -0.01545   -0.03807   -0.00753
AFIX 137
H35A  2    0.636775    0.329279    0.410982    11.00000   -1.50000
H35B  2    0.575263    0.281143    0.501903    11.00000   -1.50000
H35C  2    0.540782    0.425293    0.462094    11.00000   -1.50000
AFIX   0
C28   1    0.154808   -0.028327    0.572685    11.00000    0.06790    0.06006 =
         0.06050    0.02475   -0.01544   -0.02116
AFIX 137
H28A  2    0.192995   -0.111236    0.562362    11.00000   -1.50000
H28B  2    0.070056   -0.023080    0.604784    11.00000   -1.50000
H28C  2    0.212558   -0.010555    0.603637    11.00000   -1.50000
AFIX   0
C3    1    0.474593    0.153276    0.068382    11.00000    0.08504    0.06858 =
         0.05382   -0.02708   -0.00490   -0.02696
AFIX  43
H3    2    0.421676    0.174563    0.024377    11.00000   -1.20000
AFIX   0
C10   1   -0.104916    0.642012    0.073284    11.00000    0.06726    0.04980 =
         0.06252    0.01163   -0.03200   -0.02528
AFIX 137
H10A  2   -0.145002    0.714537    0.097080    11.00000   -1.50000
H10B  2   -0.173022    0.613633    0.060055    11.00000   -1.50000
H10C  2   -0.049571    0.663322    0.022844    11.00000   -1.50000
AFIX   0
C29   1   -0.059747    0.393181    0.413372    11.00000    0.07191    0.05450 =
         0.05794   -0.00556    0.00644    0.00967
AFIX 137
H29A  2   -0.012645    0.455515    0.397805    11.00000   -1.50000
H29B  2   -0.106258    0.395434    0.468334    11.00000   -1.50000
H29C  2   -0.122169    0.410019    0.373229    11.00000   -1.50000
AFIX   0
C6    1    0.629092    0.092356    0.195489    11.00000    0.05969    0.08340 =
         0.06519   -0.02372   -0.00721    0.00404
AFIX  43
H6    2    0.683465    0.069572    0.238882    11.00000   -1.20000
AFIX   0
C19   1    0.132575    1.048545    0.056424    11.00000    0.09274    0.03823 =
         0.08034    0.00117   -0.02437   -0.02937
AFIX 137
H19A  2    0.208614    1.051382    0.078939    11.00000   -1.50000
H19B  2    0.054912    1.108371    0.075285    11.00000   -1.50000
H19C  2    0.145356    1.068464   -0.003991    11.00000   -1.50000
AFIX   0
C5    1    0.621587    0.002961    0.158482    11.00000    0.09367    0.06161 =
         0.07061   -0.01777    0.00017    0.00116
AFIX  43
H5    2    0.670804   -0.079849    0.176745    11.00000   -1.20000
AFIX   0
C4    1    0.544820    0.031801    0.096341    11.00000    0.10186    0.05925 =
         0.06717   -0.02736    0.00634   -0.02463
AFIX  43
H4    2    0.539129   -0.030726    0.072090    11.00000   -1.20000
AFIX   0
C34   1    0.297084    0.360976    0.493570    11.00000    0.06923    0.13012 =
         0.05177   -0.02321   -0.01029    0.00815
AFIX 137
H34A  2    0.278189    0.445937    0.499125    11.00000   -1.50000
H34B  2    0.329820    0.304615    0.544336    11.00000   -1.50000
H34C  2    0.217442    0.346690    0.483863    11.00000   -1.50000
AFIX   0
PART 1
C30   1    0.582762    0.593734    0.301631    21.00000    0.08448    0.06805 =
         0.09010   -0.01003   -0.04017   -0.03658
AFIX 137
H30A  2    0.651685    0.543265    0.269265    21.00000   -1.50000
H30B  2    0.589494    0.557396    0.360562    21.00000   -1.50000
H30C  2    0.592072    0.676941    0.289323    21.00000   -1.50000
AFIX   0
C32   1    0.428862    0.698600    0.171541    21.00000    0.15933    0.10398 =
         0.08271    0.03389   -0.06052   -0.10313
AFIX 137
H32A  2    0.343551    0.723767    0.150494    21.00000   -1.50000
H32B  2    0.494229    0.653066    0.134690    21.00000   -1.50000
H32C  2    0.452095    0.771593    0.174049    21.00000   -1.50000
AFIX   0
C31   1    0.318140    0.712668    0.332163    21.00000    0.11331    0.05000 =
         0.13702   -0.03691   -0.05355   -0.01055
AFIX 137
H31A  2    0.353501    0.782689    0.322324    21.00000   -1.50000
H31B  2    0.313935    0.674680    0.391218    21.00000   -1.50000
H31C  2    0.230632    0.741062    0.313865    21.00000   -1.50000
AFIX   0
PART 0
H     2    0.330347    0.488072    0.196698    11.00000    0.07358
HA    2    0.213867    0.512224    0.314860    11.00000    0.05583
HB    2    0.327366    0.324048    0.278570    11.00000    0.07728
PART 2
P1A   6    0.461636    0.588445    0.246746   -21.00000    0.03637
C30A  1    0.617311    0.571206    0.282578   -21.00000    0.04428
AFIX 137
H30D  2    0.684636    0.505104    0.261654   -21.00000   -1.50000
H30E  2    0.609847    0.550994    0.343036   -21.00000   -1.50000
H30F  2    0.640867    0.648281    0.262244   -21.00000   -1.50000
AFIX   0
C32A  1    0.488633    0.651798    0.139129   -21.00000    0.05525
AFIX 137
H32D  2    0.407880    0.673174    0.113252   -21.00000   -1.50000
H32E  2    0.556350    0.591220    0.113311   -21.00000   -1.50000
H32F  2    0.516478    0.725755    0.131791   -21.00000   -1.50000
AFIX   0
C31A  1    0.358807    0.722758    0.284122   -21.00000    0.06021
AFIX 137
H31E  2    0.395357    0.791989    0.260967   -21.00000   -1.50000
H31F  2    0.354396    0.704854    0.344474   -21.00000   -1.50000
H31D  2    0.271220    0.743856    0.267080   -21.00000   -1.50000
AFIX   0
HKLF 4


REM  mrc2455_a.res in P-1
REM wR2 = 0.1623, GooF = S = 1.064, Restrained GooF = 1.061 for all data
REM R1 = 0.0536 for 6001 Fo > 4sig(Fo) and 0.0669 for all 7517 data
REM 431 parameters refined using 95 restraints

END

WGHT      0.0810      0.3929

REM Highest difference peak  0.682,  deepest hole -0.716,  1-sigma level  0.068
Q1    1   0.5389  0.3980  0.1855  11.00000  0.05    0.68
Q2    1   0.2771  0.3548  0.0930  11.00000  0.05    0.46
Q3    1   0.2843  0.4268  0.2447  11.00000  0.05    0.32
Q4    1   0.3583  0.5015  0.2570  11.00000  0.05    0.30
Q5    1   0.3017  0.4391  0.2211  11.00000  0.05    0.29
Q6    1   0.4549  0.4227  0.2486  11.00000  0.05    0.28
Q7    1   0.2194  0.0439  0.2370  11.00000  0.05    0.27
Q8    1   0.3734  0.5354  0.3104  11.00000  0.05    0.27
Q9    1   0.4141  0.3969  0.3735  11.00000  0.05    0.26
Q10   1   0.3508  0.3401  0.2424  11.00000  0.05    0.26
Q11   1   0.4332  0.4148  0.3600  11.00000  0.05    0.26
Q12   1   0.6627  0.3840  0.2019  11.00000  0.05    0.25
Q13   1   0.3858  0.5148  0.2412  11.00000  0.05    0.25
Q14   1   0.2609  0.4664  0.1797  11.00000  0.05    0.25
Q15   1   0.4283  0.5039  0.2246  11.00000  0.05    0.25
Q16   1   0.2812  0.4007  0.3585  11.00000  0.05    0.24
Q17   1   0.2555 -0.0623  0.5644  11.00000  0.05    0.23
Q18   1   0.2606  0.3529  0.5024  11.00000  0.05    0.23
Q19   1   0.3240  0.3636  0.3472  11.00000  0.05    0.23
;
_shelx_res_checksum              59140
_shelx_hkl_file                  
;
   0   0  -2 2835.30   20.49
   0   0   2 2728.68   26.52
   0   0   3  533.46   14.65
   0   0  -3  483.86   10.43
   0   0   4 1070.19   23.83
   0   0  -4 1031.26   17.70
   0   0   5  108.87    8.71
   0   0  -5  100.50    6.09
   0   0  -6 1305.91   24.26
   0   0   6 1253.31   31.66
   0   0  -7  763.50   20.17
   0   0   7  688.00   25.09
   0   0   8   -0.46    1.54
   0   0  -8    0.50    0.97
   0   0  -9  937.36   26.24
   0   0   9  909.86   33.04
   0   0  10    2.60    3.24
   0   0  11   21.61    6.18
   0   0  11   17.76    3.62
   0   0  12  264.16   14.08
   0   0  13   34.99    5.48
   0   0  14  109.85    9.87
   0   0  15    0.43    2.45
   0   0  16  133.00   10.49
   0   0  17   53.60    6.58
   0   0  18    8.85    2.53
   0   0  19   27.90    3.76
   0   0  20    2.29    1.12
   0  -1  19   23.28    3.29
   0  -1  18    2.96    2.05
   0  -1  17  106.73    8.69
   0  -1  16    3.51    2.47
   0  -1  15   43.79    6.43
   0  -1  14   53.08    7.00
   0  -1  13    1.82    1.99
   0   1 -13    2.65    1.62
   0  -1  12    6.60    2.76
   0   1 -12    3.34    1.82
   0  -1  11    3.31    3.07
   0  -1  11    1.34    1.92
   0  -1  10  135.88   14.80
   0   1  -9   37.19    5.92
   0  -1   9   40.87    7.88
   0   1  -8  604.53   21.72
   0  -1   8  556.95   27.11
   0  -1   7 2554.00   54.79
   0   1  -7 2611.64   42.22
   0   1  -6  244.04   11.90
   0  -1   6  226.07   14.93
   0   1  -5 1390.80   26.13
   0   1  -4 3660.21   38.80
   0   1  -3   71.68    4.87
   0   1  -2  211.77    7.60
   0   1  -1 1959.90   20.33
   0   1   0 2518.28   20.93
   0  -1  -1  890.30   13.13
   0   1   1  884.32   12.97
   0   1   2 9999.00   46.30
   0  -1  -2 9833.44   53.12
   0  -1  -3  315.22    9.99
   0   1   3  326.53   10.41
   0  -1  -4   13.91    2.14
   0   1   4    9.98    2.15
   0  -1  -4   16.61    2.82
   0   1   5  340.83   13.71
   0  -1  -5  348.37   11.49
   0  -1  -5  310.99   13.20
   0  -1  -6   26.53    3.41
   0   1   6   31.05    4.68
   0  -1  -7   45.17    4.70
   0   1   7   49.14    6.26
   0   1   8   47.69    6.80
   0  -1  -8   43.64    4.91
   0   1   9  389.55   20.71
   0  -1  -9  362.00   15.06
   0   1  10  173.75   14.85
   0   1  12  198.03   12.06
   0   1  13  118.12    9.77
   0   1  14   10.43    3.23
   0   1  15   61.53    7.42
   0   1  16  233.73   14.11
   0   1  17    2.12    2.63
   0   1  18   39.99    5.30
   0   1  19   34.14    4.37
   0   1  20    2.11    1.10
   0  -2  19    7.42    1.72
   0  -2  18    8.55    2.40
   0  -2  17   33.58    4.67
   0  -2  16   31.79    5.24
   0  -2  15   54.85    6.87
   0   2 -14    0.87    1.54
   0  -2  14    0.15    2.36
   0  -2  13    0.82    1.86
   0   2 -13    2.08    1.75
   0   2 -12   19.97    3.77
   0  -2  12   19.49    4.24
   0   2 -11    1.57    1.20
   0  -2  11    0.64    1.88
   0  -2  11    3.18    3.29
   0  -2  10   50.87   10.12
   0  -2  10   49.72    5.72
   0   2  -9   41.07    6.66
   0  -2   9   42.82    9.02
   0  -2   8    2.22    2.05
   0   2  -8    6.89    2.67
   0   2  -7 1160.17   31.72
   0   2  -6   38.88    5.53
   0   2  -5  673.40   20.98
   0   2  -4  797.01   21.43
   0   2  -3  244.84   11.12
   0   2  -2   62.46    5.22
   0   2  -1   11.86    2.16
   0   2   0   21.68    2.81
   0  -2  -1  100.19    6.27
   0   2   2  598.41   14.81
   0  -2  -2  593.36   15.37
   0  -2  -3  251.66   10.52
   0   2   3  283.36   10.85
   0  -2  -4  451.18   15.55
   0   2   4  476.34   14.94
   0   2   5    2.26    1.26
   0  -2  -5    1.90    1.47
   0   2   6    4.95    1.70
   0  -2  -6   10.70    3.36
   0   2   7   17.75    3.60
   0  -2  -7   15.33    2.94
   0  -2  -7   15.03    3.96
   0   2   8   76.10    8.00
   0  -2  -8   69.88    6.32
   0   2   9  288.09   16.64
   0   2  10   56.24    7.78
   0   2  12  235.03   13.13
   0   2  13    6.18    2.82
   0   2  14  105.38    9.54
   0   2  15   -1.05    2.51
   0   2  16   55.46    7.11
   0   2  17   84.27    8.36
   0   2  18   18.43    3.78
   0   2  19   19.48    3.35
   0   2  20    2.54    1.32
   0  -3  18    4.86    1.69
   0  -3  17    2.76    1.53
   0  -3  16   45.83    5.78
   0  -3  15   19.74    4.43
   0  -3  14   -1.38    2.44
   0   3 -14    2.32    2.15
   0  -3  13   16.63    4.42
   0   3 -13   14.86    3.56
   0   3 -12   14.30    3.30
   0  -3  12   17.53    4.12
   0  -3  12   10.33    5.36
   0   3 -11   37.96    5.16
   0  -3  11   34.99    5.43
   0  -3  11   33.31    8.79
   0  -3  10    8.18    5.11
   0   3 -10    8.43    2.48
   0  -3  10    7.29    2.65
   0   3  -9   -0.51    1.89
   0  -3   9   -1.21    4.23
   0   3  -8   23.99    5.45
   0  -3   8   32.01    7.86
   0   3  -7    4.77    2.57
   0   3  -6  701.05   26.29
   0   3  -5  969.58   29.18
   0   3  -4   28.27    4.80
   0   3  -3  327.74   15.15
   0   3  -2   32.23    4.73
   0   3  -1  301.68   13.40
   0  -3   0 1683.36   31.15
   0  -3  -1 1645.81   30.67
   0  -3  -2  723.62   20.27
   0  -3  -3   66.55    6.34
   0   3   4   26.13    4.08
   0  -3  -4   24.33    4.12
   0   3   5   95.83    7.83
   0  -3  -5  100.83    8.91
   0   3   6  604.30   20.90
   0  -3  -6  475.12   19.54
   0   3   7   17.49    3.98
   0  -3  -7    9.62    3.74
   0  -3  -8    8.33    2.54
   0   3   8    7.50    2.72
   0  -3  -8    5.83    2.74
   0   3   9   67.98    8.42
   0  -3  -9   25.50    7.30
   0   3  12   45.01    5.90
   0   3  13   93.97    8.87
   0   3  14   48.25    6.70
   0   3  15    7.43    3.42
   0   3  16    7.45    3.05
   0   3  17    2.77    2.54
   0   3  18    8.42    2.85
   0   3  19   10.84    2.77
   0   3  20   14.24    2.44
   0  -4  17   -0.16    1.13
   0  -4  16   29.07    4.28
   0  -4  15   20.77    4.06
   0  -4  14  121.42   10.06
   0   4 -13   16.66    3.46
   0  -4  13   14.86    3.83
   0  -4  13   14.77    3.34
   0  -4  12    6.40    3.15
   0   4 -12    7.54    2.53
   0  -4  11    7.90    2.91
   0  -4  11   16.94    7.03
   0   4 -11   12.15    3.32
   0  -4  10   33.95    5.26
   0  -4  10   43.01   10.67
   0   4 -10   37.39    5.15
   0  -4   9   11.77    3.22
   0  -4   9   11.90    6.47
   0   4  -9   11.97    3.10
   0   4  -9   13.47    4.95
   0   4  -8   10.83    4.26
   0   4  -7   19.27    5.28
   0   4  -6  372.89   21.97
   0   4  -5   68.21    8.87
   0   4  -4 1210.63   35.71
   0   4  -3    7.58    2.97
   0   4  -2  192.85   13.04
   0  -4   1    2.82    3.11
   0  -4   0  402.95   18.22
   0  -4  -1  145.63   10.86
   0  -4  -2    1.30    1.03
   0  -4  -3  352.47   16.85
   0  -4  -4    4.45    2.34
   0  -4  -5  201.03   13.80
   0  -4  -6  139.75   12.29
   0   4   6  164.79   11.42
   0  -4  -7   15.11    4.36
   0   4   7   14.03    3.65
   0   4   8    9.73    3.57
   0  -4  -8    5.27    2.79
   0   4   9   67.95    8.33
   0  -4  -9   71.17    9.85
   0  -4 -10  293.63   20.75
   0   4  12    8.57    2.35
   0   4  13   61.61    7.27
   0   4  14    0.16    1.75
   0   4  15    1.53    2.12
   0   4  16    5.77    2.95
   0   4  17   17.63    4.00
   0   4  18    8.82    2.90
   0   4  19    8.83    2.40
   0   4  20   28.78    3.28
   0  -5  16   27.49    3.53
   0  -5  15   13.09    3.08
   0  -5  14   12.78    2.86
   0  -5  14   15.05    3.63
   0  -5  13   55.89    6.94
   0  -5  13   53.41    6.15
   0  -5  12    0.45    1.85
   0  -5  12    3.02    2.58
   0   5 -11   48.15    6.08
   0  -5  11   38.52    6.11
   0   5 -10    4.19    2.49
   0  -5  10    6.72    5.09
   0  -5  10    0.45    1.81
   0  -5   9    7.48    4.51
   0  -5   9   20.02    4.38
   0  -5   9   17.29    7.61
   0   5  -9   13.47    3.50
   0  -5   8   40.20    5.52
   0   5  -8   40.62    5.36
   0  -5   7  141.98    9.70
   0   5  -7  127.37    8.89
   0  -5   4  627.00   30.69
   0  -5   3   10.52    3.95
   0  -5   2    6.00    3.44
   0  -5   1   30.71    6.18
   0  -5   0  133.93   12.07
   0  -5  -1  116.90   11.23
   0  -5  -2   37.48    6.41
   0  -5  -3  201.33   14.69
   0  -5  -4  100.16   10.36
   0  -5  -5  121.86   11.79
   0  -5  -6  371.32   21.88
   0  -5  -7  290.35   19.75
   0  -5  -8  127.32   13.13
   0  -5  -9  230.08   18.10
   0  -5 -10   66.58   10.09
   0   5  11   40.66    5.58
   0   5  12  121.90    9.51
   0   5  13    5.09    2.66
   0   5  13    3.42    2.80
   0   5  14    8.89    3.34
   0   5  15   46.41    6.69
   0   5  16   11.86    3.69
   0   5  17    1.20    1.85
   0   5  18    2.90    1.84
   0   5  19    0.29    1.31
   0   5  20   17.09    2.37
   0  -6  15   -0.87    1.05
   0  -6  14    5.53    2.12
   0  -6  14    6.11    1.89
   0  -6  13   12.38    3.09
   0  -6  13   16.31    3.54
   0  -6  12   18.75    4.23
   0  -6  12   16.33    3.86
   0  -6  11  332.74   16.75
   0  -6  11  358.23   16.82
   0  -6  10   14.26    3.89
   0  -6  10   17.33    4.38
   0  -6   9   58.16    7.12
   0  -6   9   52.14   12.11
   0   6  -8   12.75    3.13
   0  -6   8   17.87    4.29
   0  -6   8    6.83    5.79
   0   6  -7    4.07    1.57
   0  -6   7    5.61    2.58
   0  -6   7    2.00    3.14
   0   6  -6    8.53    2.50
   0  -6   6   10.62    4.89
   0  -6   6    9.47    2.58
   0  -6   5   39.27    9.03
   0  -6   4  543.30   30.72
   0  -6   3  228.12   19.61
   0  -6   2 1294.79   45.29
   0  -6   1  122.56   13.27
   0  -6   0  182.22   17.13
   0  -6  -1    2.11    2.68
   0  -6  -2  311.58   20.40
   0  -6  -3 1380.75   43.19
   0  -6  -4   13.24    4.73
   0  -6  -5 1378.68   43.59
   0  -6  -6  105.86   12.88
   0  -6  -7  399.03   25.08
   0  -6  -8   21.99    6.51
   0  -6  -9  158.45   15.76
   0   6  10   32.60    5.47
   0  -6 -10   29.37    7.18
   0  -6 -11  204.43   11.07
   0   6  11  246.07   14.15
   0  -6 -12   70.98    6.71
   0   6  12   77.80    7.93
   0   6  13   11.66    3.63
   0   6  13    6.15    2.76
   0   6  14    4.21    2.62
   0   6  14    2.09    2.03
   0   6  15   13.74    3.95
   0   6  16   -2.42    2.57
   0   6  17    1.39    1.84
   0   6  18    9.26    2.53
   0   6  19    5.27    1.91
   0  -7  14    6.44    1.75
   0  -7  13   12.26    2.72
   0  -7  13   12.04    2.79
   0  -7  12    6.68    2.70
   0  -7  12    5.33    2.47
   0  -7  11    3.42    2.28
   0  -7  11    4.63    2.51
   0  -7  10   70.45    7.64
   0  -7  10   61.32    7.37
   0  -7   9  108.17    9.67
   0  -7   9  118.85   10.14
   0  -7   8   47.27    6.39
   0   7  -8   36.15    5.33
   0  -7   8   52.61    6.95
   0  -7   7   20.34    4.41
   0   7  -7   14.10    3.65
   0  -7   7   19.66    4.20
   0   7  -6   13.13    2.95
   0  -7   6   14.36    3.55
   0  -7   6    9.32    6.91
   0  -7   6   14.99    3.72
   0  -7   5  192.32   12.14
   0  -7   5  190.55   12.10
   0   7  -5  177.14   11.16
   0  -7   5  178.47   20.52
   0  -7   4    8.61    4.62
   0  -7   4    5.62    2.52
   0   7  -4    7.58    2.29
   0  -7   4    3.72    2.14
   0  -7   3    4.73    2.03
   0  -7   3    4.15    2.19
   0   7  -3    5.43    2.16
   0  -7   3    2.47    2.67
   0  -7   2  637.76   34.94
   0  -7   1  424.92   28.53
   0  -7   0  150.97   16.19
   0  -7  -1  376.43   25.85
   0  -7  -2   98.77   13.04
   0  -7  -3  488.32   28.85
   0  -7  -4   30.24    7.20
   0  -7  -5 1700.54   53.66
   0  -7  -6    4.43    3.28
   0  -7  -7  967.06   43.02
   0   7   7  787.52   23.68
   0  -7  -8   93.43   13.74
   0   7   8   91.52    7.96
   0  -7  -9   67.78   11.26
   0   7   9   78.79    7.73
   0   7  10    8.10    2.89
   0   7  11   35.41    6.14
   0  -7 -11   31.05    4.67
   0  -7 -12    5.16    2.52
   0   7  12    6.03    2.97
   0   7  13    6.49    2.94
   0   7  13    6.82    2.94
   0   7  14   17.23    4.16
   0   7  14   20.04    4.39
   0   7  15   54.86    6.72
   0   7  15   50.69    6.12
   0   7  16    1.94    1.59
   0   7  17   27.07    4.13
   0   7  18    4.54    1.62
   0   7  19   12.26    1.96
   0  -8  13   20.38    2.89
   0  -8  12    1.15    1.33
   0  -8  11    5.27    2.69
   0  -8  10    2.44    2.18
   0  -8  10   -0.88    1.90
   0  -8   9    4.52    2.31
   0  -8   9    4.32    2.86
   0  -8   8   13.95    3.80
   0  -8   8   13.95    4.00
   0   8  -8   10.43    2.92
   0   8  -7    2.69    1.86
   0  -8   7    2.43    2.24
   0  -8   7    0.59    1.84
   0   8  -6   18.38    4.05
   0  -8   6   15.52    4.13
   0  -8   6   15.41    4.14
   0   8  -5   19.69    4.13
   0  -8   5   15.24    3.84
   0  -8   5   14.02    5.40
   0  -8   4  194.75   12.49
   0   8  -4  215.79   12.78
   0  -8   4  192.05   21.74
   0   8  -3  372.82   16.61
   0  -8   3  365.04   29.74
   0  -8   3  412.47   17.44
   0   8  -2  345.02   15.75
   0  -8   2  340.21   15.47
   0   8  -1  187.55   11.60
   0  -8   1  176.39   19.92
   0  -8   1  187.99   11.27
   0  -8   0  471.11   17.39
   0   8   0  458.44   18.12
   0  -8   0  468.50   31.90
   0  -8  -1  279.61   12.98
   0   8   1  278.46   13.87
   0  -8  -1  272.62   24.21
   0   8   2   20.16    3.83
   0  -8  -2   20.40    6.78
   0   8   3  242.76   13.00
   0  -8  -3  235.93   22.14
   0   8   4  122.69    9.15
   0  -8  -4  121.21   15.93
   0   8   4  138.54    9.95
   0   8   5  317.64   15.12
   0   8   5  314.80   15.14
   0   8   6  175.29   11.71
   0   8   6  187.88   11.68
   0  -8  -6  196.62   21.57
   0   8   7  218.80   12.99
   0  -8  -7  219.92   22.53
   0  -8  -8   16.15    6.15
   0   8   8   13.37    3.48
   0  -8  -9  241.20   22.81
   0   8   9  232.32   14.07
   0   8  10    2.31    2.21
   0   8  11   11.31    4.28
   0   8  11   10.93    3.85
   0  -8 -11   14.12    3.27
   0   8  12    2.53    2.60
   0  -8 -12    6.74    2.36
   0   8  13   -0.34    1.92
   0  -8 -13    3.78    2.12
   0   8  14   37.13    5.74
   0   8  14   33.57    5.35
   0   8  15   10.86    3.06
   0   8  15   11.30    3.10
   0   8  16    7.39    2.28
   0   8  16   10.67    2.49
   0   8  17   79.52    6.12
   0   8  18    4.49    1.38
   0  -9  12    6.07    1.57
   0  -9  11   19.36    3.21
   0  -9  10    2.31    2.07
   0  -9   9    2.19    1.89
   0   9  -8    7.56    2.48
   0  -9   8    7.72    3.03
   0  -9   7   14.76    4.08
   0   9  -7   15.75    3.86
   0   9  -6    0.15    1.99
   0  -9   6   -1.19    2.21
   0  -9   5   11.60    3.83
   0   9  -5   12.53    3.66
   0  -9   4   -1.23    2.06
   0   9  -4   -1.22    1.83
   0   9  -3    9.37    3.24
   0  -9   3    7.54    3.42
   0  -9   2  467.34   19.16
   0  -9   2  435.26   34.22
   0   9  -2  527.75   20.62
   0   9  -1    5.45    3.04
   0  -9   1    2.80    3.81
   0  -9   1    2.10    2.22
   0   9   0  402.67   18.06
   0  -9   0  361.83   16.16
   0   9   1   13.49    3.60
   0  -9  -1   22.13    8.18
   0  -9  -1   18.22    3.76
   0   9   2  539.51   20.60
   0  -9  -2  506.19   35.28
   0   9   3  274.77   14.77
   0  -9  -3  262.17   25.20
   0   9   4   14.01    4.29
   0  -9  -4    1.86    3.78
   0   9   4    8.29    3.34
   0  -9  -5   31.24    9.22
   0   9   5   33.18    5.44
   0   9   5   40.87    6.40
   0  -9  -6   39.36   10.77
   0   9   6   41.57    6.03
   0   9   7   79.10    8.29
   0  -9  -7   81.12   14.72
   0   9   8  127.21   10.46
   0  -9  -8  128.29   18.11
   0   9   9    3.82    2.52
   0   9  10   36.84    6.10
   0   9  10   37.77    6.94
   0   9  11    7.40    3.29
   0   9  11    2.06    2.27
   0  -9 -11    4.25    1.88
   0  -9 -12    5.96    2.18
   0   9  12    5.54    2.97
   0   9  13    5.48    2.76
   0   9  13   10.31    3.19
   0   9  14    2.39    1.92
   0   9  14    1.95    1.91
   0   9  15    4.44    1.76
   0   9  15    9.56    2.69
   0   9  16   38.75    4.19
   0   9  16   33.47    3.86
   0 -10  10    4.20    1.55
   0 -10   9    2.27    1.58
   0 -10   8    1.93    2.00
   0 -10   7   16.46    3.77
   0  10  -7   21.00    3.48
   0 -10   6   32.59    5.19
   0  10  -6   41.28    5.32
   0 -10   5   48.81    6.44
   0  10  -5   49.03    6.12
   0 -10   4   15.00    4.05
   0  10  -4   18.30    4.29
   0  10  -3    4.40    2.83
   0 -10   3    5.93    2.87
   0  10  -2   11.76    3.57
   0 -10   2   15.85    3.80
   0  10  -1  268.02   14.96
   0 -10   1  259.67   14.24
   0  10   0  153.60   11.55
   0 -10   0  156.21   10.86
   0 -10  -1  165.28   10.94
   0  10   1  156.22   11.75
   0  10   2   44.18    6.41
   0  10   3    4.54    2.31
   0  10   4  138.43   10.92
   0  10   5   93.18    9.10
   0  10   6  138.21   11.08
   0  10   7   39.97    6.25
   0  10   8   18.62    4.51
   0  10   9    2.86    2.57
   0  10  10   10.34    3.60
   0  10  10    5.61    3.41
   0 -10 -11   17.36    3.43
   0  10  11   10.43    3.76
   0  10  11   10.20    3.39
   0 -10 -12    1.52    1.47
   0  10  12    0.50    2.45
   0  10  13    4.09    2.75
   0  10  13    1.81    1.29
   0  10  14    2.24    1.65
   0  10  15   12.44    2.66
   0  10  16   10.45    1.91
   0 -11   8   19.61    2.86
   0 -11   7    5.32    1.83
   0  11  -6   23.43    3.33
   0 -11   6   26.14    4.00
   0  11  -5   71.91    6.23
   0 -11   5   61.56    6.20
   0  11  -4   -0.40    2.07
   0 -11   4    1.12    1.72
   0 -11   3   24.52    4.46
   0  11  -3   30.77    4.89
   0  11  -2   29.72    4.89
   0 -11   2   27.93    4.77
   0  11  -1  118.98    9.71
   0 -11   1  118.64    9.23
   0 -11   0    1.92    1.61
   0  11   0    3.32    2.71
   0  11   1  269.25   15.04
   0  11   2   12.79    4.12
   0  11   3   58.67    7.44
   0  11   4   27.07    5.20
   0  11   5   38.36    6.04
   0  11   6   19.76    4.46
   0  11   7   31.72    5.73
   0  11   8   47.20    6.71
   0  11   9    0.66    2.05
   0  11   9    5.80    3.39
   0  11  10    8.05    3.77
   0  11  10    3.66    2.33
   0  11  11    5.96    2.60
   0 -11 -11    9.74    2.31
   0 -11 -12    5.63    1.49
   0  11  12    6.03    2.41
   0  11  13    3.17    1.86
   0  11  14    0.01    1.16
   0  11  15   10.72    1.97
   0 -12   5   14.21    2.49
   0 -12   4   11.35    2.41
   0  12  -4   10.46    2.52
   0 -12   3   28.64    3.70
   0  12  -3   34.30    4.37
   0  12  -2   29.52    4.28
   0 -12   2   29.56    3.92
   0  12  -1   28.41    4.43
   0 -12   1   20.36    3.40
   0  12   0   38.69    5.38
   0  12   1  156.22   10.65
   0  12   2    5.67    3.02
   0  12   3   47.14    6.26
   0  12   4    1.86    2.07
   0  12   5   12.65    3.83
   0  12   6    1.36    1.77
   0  12   7   41.34    5.99
   0  12   7   30.57    5.64
   0  12   8   12.27    3.53
   0  12   8   13.88    3.25
   0  12   9    9.02    3.30
   0  12   9    3.97    2.11
   0  12  10    9.39    2.50
   0  12  10   16.70    3.77
   0 -12 -11   19.66    2.47
   0  12  11   14.67    2.93
   0  12  12    7.39    2.04
   0  12  13    2.69    1.47
   0  13  -2    0.91    0.96
   0  13  -1    0.80    1.06
   0  13   0    7.25    2.07
   0  13   1   56.14    5.51
   0  13   2    0.46    1.37
   0  13   2    1.56    1.13
   0  13   3    6.08    2.02
   0  13   3  102.85    7.50
   0  13   4    3.95    1.91
   0  13   4   23.34    3.83
   0  13   5   10.64    2.92
   0  13   5    1.47    1.51
   0  13   6    7.30    2.35
   0  13   6    4.30    1.88
   0  13   7    3.51    1.87
   0  13   7    2.75    1.60
   0  13   8    8.90    2.41
   0  13   8    8.27    2.14
   0 -13  -9   23.97    2.45
   0  13   9   17.97    2.98
   0  13  10   15.05    2.41
   0  13  11    1.22    0.95
  -1  13   9    3.25    1.24
  -1  13   8    7.34    1.70
  -1  13   8    5.78    1.68
  -1  13   7    1.43    1.32
  -1  13   7    3.32    1.44
   1 -13  -7    3.53    1.14
  -1  13   6    1.18    1.26
  -1  13   6    7.20    1.88
  -1  13   5    2.54    1.65
  -1  13   5    1.64    1.26
  -1  13   4    3.22    1.62
  -1  13   4   31.32    4.38
  -1  13   3   16.47    2.95
  -1  13   3   -0.05    0.93
  -1  13   2   17.86    3.08
  -1  13   2    1.39    1.02
  -1  13   1   17.64    2.87
  -1  13   0    1.10    0.83
  -1  12  12    0.29    0.86
  -1  12  11   24.68    3.38
   1 -12 -11   45.72    3.52
  -1  12  10    6.58    2.12
  -1  12  10   14.22    2.93
  -1  12   9    6.17    2.22
  -1  12   9    4.73    2.18
  -1  12   8   32.44    5.03
  -1  12   8   54.11    6.03
  -1  12   7    0.47    1.54
  -1  12   6   27.41    4.73
  -1  12   5    2.46    2.24
  -1  12   4  106.00    8.64
  -1  12   3   -0.09    2.08
  -1  12   2  104.40    8.32
  -1  12   1   37.82    5.08
  -1  12   0    1.04    1.57
  -1  12  -1   12.08    2.82
   1 -12   1    7.36    2.02
   1 -12   2   12.12    2.50
  -1  12  -2    9.96    2.51
  -1  12  -3   15.80    2.89
   1 -12   3   18.96    2.88
   1 -12   4    1.98    1.15
  -1  11  14   -0.36    0.89
  -1  11  13   15.44    2.76
  -1  11  12    1.58    1.14
   1 -11 -12    0.76    1.06
  -1  11  12    1.48    1.49
  -1  11  11   20.38    3.78
   1 -11 -11   34.94    4.10
   1 -11 -10    3.87    2.07
  -1  11  10   -0.22    1.79
  -1  11  10    0.39    2.08
  -1  11   9   80.34    7.90
  -1  11   9   76.04    8.00
  -1  11   8   23.19    4.64
  -1  11   7    8.49    3.03
  -1  11   6    9.13    3.52
  -1  11   5    0.76    2.26
  -1  11   4   27.56    5.51
  -1  11   3   73.74    8.25
  -1  11   2  192.31   12.58
  -1  11   1    2.95    2.17
   1 -11  -1    2.79    1.91
   1 -11   0   49.45    5.85
  -1  11   0   61.33    7.01
   1 -11   1   34.29    4.90
  -1  11  -1   38.58    5.56
  -1  11  -2    2.14    1.97
   1 -11   2    2.05    2.01
   1 -11   3    9.32    2.89
  -1  11  -3   11.68    2.97
   1 -11   4   10.59    2.91
  -1  11  -4   13.21    3.02
   1 -11   5    5.56    2.22
  -1  11  -5    7.12    2.09
   1 -11   6    6.98    2.27
   1 -11   7    9.51    2.22
   1 -11   8   28.52    3.06
  -1  10  15   14.52    2.26
  -1  10  15    7.07    1.57
  -1  10  14   12.38    2.50
  -1  10  14    8.24    2.20
   1 -10 -13   -0.12    1.32
  -1  10  13    1.30    1.45
  -1  10  13   -0.96    1.76
   1 -10 -12    5.96    2.15
  -1  10  12    4.97    2.73
  -1  10  11    6.41    2.86
   1 -10 -11    6.40    2.47
  -1  10  11    5.74    2.55
  -1  10  10   29.87    5.55
  -1  10  10   19.30    4.38
  -1  10   9   13.07    4.13
  -1  10   8    1.63    2.26
  -1  10   7   30.26    5.77
  -1  10   6   81.17    9.05
  -1  10   5   48.97    6.86
  -1  10   4   23.14    4.99
  -1  10   3  195.62   13.31
   1 -10  -2   12.49    3.30
  -1  10   2    9.72    3.85
   1 -10  -1   38.93    5.70
  -1  10   1   39.13    6.15
   1 -10   0   35.20    5.18
  -1  10   0   38.92    5.96
  -1  10  -1    3.23    2.39
   1 -10   1    3.00    2.06
  -1  10  -2   12.71    3.92
   1 -10   2   11.11    3.45
   1 -10   3   17.83    3.86
  -1  10  -3   20.51    4.21
   1 -10   4    3.97    2.38
  -1  10  -4    1.55    1.82
  -1  10  -5   20.59    3.84
   1 -10   5   17.59    4.02
   1 -10   6   -0.04    2.24
  -1  10  -6    0.36    1.24
   1 -10   7    0.41    1.69
   1 -10   8   39.35    4.75
   1 -10   9   11.62    2.53
   1 -10  10   54.09    4.27
  -1   9  16   20.78    3.00
  -1   9  15    2.59    1.31
  -1   9  15    3.48    1.74
   1  -9 -14   13.03    2.63
  -1   9  14    9.41    2.58
  -1   9  14   11.36    2.90
  -1   9  13   10.77    2.87
   1  -9 -13    8.80    2.56
  -1   9  12   22.73    4.68
   1  -9 -12   25.62    4.08
  -1   9  11    1.99    2.17
  -1   9  11    2.81    2.67
   1  -9 -11    6.30    2.45
  -1   9  10  159.61   12.05
  -1   9   9   41.28    6.57
  -1   9   8   12.84    4.06
  -1   9   7  345.09   17.56
   1  -9  -6    4.42    4.10
  -1   9   6    1.82    2.03
  -1   9   5   29.90    5.15
   1  -9  -5   18.07    8.24
  -1   9   4   16.30    3.81
   1  -9  -4    8.64    6.00
  -1   9   3  188.19   12.69
   1  -9  -3  187.16   22.70
  -1   9   2   77.89    8.30
   1  -9  -2   62.34   13.50
   1  -9  -2   75.38    7.39
  -1   9   1  386.15   18.03
   1  -9  -1  397.71   32.19
   1  -9  -1  370.90   16.69
   1  -9   0    5.10    2.44
  -1   9   0    3.66    2.89
   1  -9   0    3.53    4.11
   1  -9   1    3.24    2.78
  -1   9  -1   -1.07    1.97
   1  -9   2   18.38    4.29
  -1   9  -2   19.81    4.58
  -1   9  -3   12.68    3.70
   1  -9   3   15.14    4.15
  -1   9  -4   12.82    3.80
   1  -9   4   16.48    4.20
  -1   9  -5   -0.85    2.08
   1  -9   5    0.08    2.22
  -1   9  -6   76.76    7.45
   1  -9   6   67.05    7.77
   1  -9   7    3.03    2.20
   1  -9   8   -0.01    2.02
   1  -9   9    4.64    2.21
   1  -9  10   45.17    5.06
   1  -9  11    5.43    1.77
  -1   8  18    7.01    1.46
  -1   8  17   40.94    4.20
  -1   8  16   -0.20    1.47
  -1   8  15   21.64    3.92
   1  -8 -15   24.75    3.40
  -1   8  14   40.24    5.70
   1  -8 -14   37.09    4.50
  -1   8  14   37.89    5.26
  -1   8  13   -1.37    2.14
   1  -8 -13    2.15    1.97
   1  -8 -12    2.53    1.85
  -1   8  12    2.18    2.88
  -1   8  11   -1.50    2.08
  -1   8  11    4.23    3.09
   1  -8 -11    0.40    1.90
  -1   8  10   95.11    9.33
   1  -8  -9   21.75    6.82
  -1   8   9   28.04    5.06
   1  -8  -8  579.82   37.44
  -1   8   8  656.22   23.58
  -1   8   7  157.10   11.44
   1  -8  -7  143.79   18.82
   1  -8  -6   29.22    8.77
  -1   8   6   17.01    3.89
  -1   8   5   61.24    7.05
   1  -8  -5   63.49   12.91
   1  -8  -4   45.24   10.45
  -1   8   4   42.45    5.79
   1  -8  -3   65.37   11.73
  -1   8   3   74.02    7.60
   1  -8  -2    6.42    4.57
  -1   8   2    2.87    2.03
   1  -8  -2    3.99    1.97
  -1   8   1  966.73   26.71
   1  -8  -1  923.17   24.97
   1  -8  -1  901.47   44.90
   1  -8   0   34.76    5.21
  -1   8   0   33.79    5.14
   1  -8   0   26.31    8.30
  -1   8  -1  274.46   14.40
   1  -8   1  279.18   26.16
   1  -8   1  279.67   14.19
   1  -8   2   25.60    8.41
  -1   8  -2   26.65    4.60
   1  -8   2   29.94    5.00
   1  -8   3   27.01    8.66
  -1   8  -3   28.18    4.62
   1  -8   3   24.24    4.81
   1  -8   4   40.16    5.92
   1  -8   4   58.22   12.07
  -1   8  -4   48.78    6.14
   1  -8   5  165.26   11.94
  -1   8  -5  174.98   11.49
  -1   8  -6   73.00    7.39
   1  -8   6   73.42    8.22
  -1   8  -7    5.60    2.26
   1  -8   7    4.58    2.82
   1  -8   8   33.00    5.57
   1  -8   9   12.01    3.56
   1  -8  10   -1.05    2.07
   1  -8  11    6.90    2.45
   1  -8  12   29.73    3.86
   1  -8  13    2.90    1.10
  -1   7  18   35.05    3.83
  -1   7  17    2.02    1.52
  -1   7  16   15.83    3.45
   1  -7 -15   35.68    4.30
  -1   7  15   39.03    5.52
  -1   7  14   21.00    4.48
   1  -7 -14   15.98    3.36
  -1   7  14   16.01    3.81
  -1   7  13   11.04    3.47
   1  -7 -13   13.96    3.15
  -1   7  12   26.44    5.27
   1  -7 -12   23.68    4.16
   1  -7 -11   71.03    7.06
  -1   7  11   69.29    8.17
  -1   7  11   80.90    8.42
  -1   7  10   13.37    3.73
   1  -7 -10   13.66    5.50
   1  -7  -9   20.53    7.33
  -1   7   9   15.02    3.80
  -1   7   8  224.80   13.29
   1  -7  -8  200.22   20.75
  -1   7   7    3.93    2.38
   1  -7  -7    2.79    3.48
  -1   7   6  201.71   11.98
   1  -7  -6  224.77   21.79
   1  -7  -5  851.06   42.41
  -1   7   5  749.09   22.62
   1  -7  -4   35.17    8.81
   1  -7  -3  284.87   22.71
   1  -7  -2   92.68   13.39
   1  -7  -1  405.58   27.72
   1  -7   0   30.66    8.01
   1  -7   1  655.00   20.24
  -1   7  -1  661.09   20.42
  -1   7  -2  132.31    9.21
   1  -7   2  140.98    9.72
  -1   7  -3    9.21    2.66
   1  -7   3    4.64    4.43
   1  -7   3   10.10    2.98
   1  -7   4   65.75    7.12
  -1   7  -4   60.97    6.34
   1  -7   4   45.84   11.60
   1  -7   4   63.00    6.98
  -1   7  -5   32.19    4.63
   1  -7   5   31.57    5.17
   1  -7   5   22.08    7.04
   1  -7   5   30.90    5.21
   1  -7   6    1.37    1.96
   1  -7   6   -3.02    4.00
  -1   7  -6    4.39    2.02
   1  -7   6    1.53    1.83
   1  -7   7  107.95    9.65
   1  -7   7  114.87   10.04
   1  -7   8   25.61    4.96
   1  -7   8   24.26    5.30
   1  -7   9    5.09    3.10
   1  -7   9    3.34    2.20
   1  -7  10    3.13    2.44
   1  -7  10    2.06    2.27
   1  -7  11   27.65    4.72
   1  -7  11   26.68    4.75
   1  -7  12   42.28    5.37
   1  -7  12   42.85    5.49
   1  -7  13   41.72    4.73
   1  -7  13   37.11    4.31
   1  -7  14    4.51    1.37
  -1   6  19    4.02    1.42
  -1   6  18    1.96    1.58
  -1   6  17   13.06    3.22
  -1   6  16   28.26    4.87
  -1   6  15   17.68    4.38
   1  -6 -14    6.12    2.60
  -1   6  14    8.54    3.57
  -1   6  13   15.89    3.89
   1  -6 -13   14.34    3.39
  -1   6  12  179.37   11.91
   1  -6 -12  167.90   10.58
  -1   6  11   50.12    6.52
  -1   6  11   49.68    6.87
   1  -6 -11   56.12    6.17
   1  -6 -10  200.55   20.41
   1  -6 -10  190.66   11.05
  -1   6  10  207.79   12.82
   1  -6  -9  122.98   15.47
  -1   6   9  153.82   10.68
   1  -6  -8  177.81   17.68
   1  -6  -7   -0.63    2.94
   1  -6  -6 1068.40   43.72
   1  -6  -5 1170.59   44.97
   1  -6  -4  192.01   17.45
   1  -6  -3  371.60   23.70
   1  -6  -2   49.56    9.01
   1  -6  -1  222.93   18.53
   1  -6   0  420.36   25.25
   1  -6   1  654.76   32.05
   1  -6   2    0.82    3.24
   1  -6   3  103.57   13.95
   1  -6   4  296.76   13.67
   1  -6   4  288.43   22.64
   1  -6   5  111.52    8.61
   1  -6   5  112.18    8.95
   1  -6   5  106.93   15.04
   1  -6   6   34.30    8.89
   1  -6   6   32.43    5.01
  -1   6  -6   30.82    4.28
   1  -6   6   33.14    5.21
   1  -6   7   24.19    4.40
   1  -6   7   11.80    5.02
   1  -6   7   27.27    4.94
   1  -6   8   44.43   12.20
   1  -6   8   32.47    5.48
   1  -6   8   34.58    5.56
   1  -6   9    7.42    3.17
   1  -6   9   11.14    3.66
   1  -6  10   20.98    4.64
   1  -6  10   19.06    4.48
   1  -6  11   22.16    4.79
   1  -6  11   20.35    4.47
   1  -6  12   63.83    6.95
   1  -6  12   63.00    7.20
   1  -6  13   99.41    7.84
   1  -6  13  102.29    8.55
   1  -6  14   16.25    2.75
   1  -6  14   17.25    3.38
   1  -6  15   73.40    5.67
  -1   5  19   -0.83    1.28
  -1   5  18   13.95    3.11
  -1   5  17   11.04    3.01
  -1   5  16    1.04    2.22
  -1   5  15   13.22    3.88
   1  -5 -14    1.30    1.50
  -1   5  14    5.36    2.83
  -1   5  13   37.57    6.23
   1  -5 -13   31.70    4.51
   1  -5 -12  217.85   11.99
   1  -5 -11   75.92    6.91
  -1   5  11   91.63    8.04
   1  -5 -11   97.80   13.93
   1  -5 -10  311.99   24.05
  -1   5  10  290.92   14.35
  -1   5  10  277.04   14.17
   1  -5 -10  284.81   13.02
   1  -5  -9   74.36   11.85
   1  -5  -8  128.08   14.55
   1  -5  -7    2.11    2.63
   1  -5  -6  604.24   29.84
   1  -5  -5  158.53   15.25
   1  -5  -4 1034.62   36.49
   1  -5  -3  807.48   31.71
   1  -5  -2  118.62   12.10
   1  -5  -1  133.38   12.93
   1  -5   0   13.58    4.29
   1  -5   1   43.42    7.12
   1  -5   2  182.03   15.35
   1  -5   3 1067.15   38.12
   1  -5   4    2.12    2.49
   1  -5   5  186.38   18.53
   1  -5   6  205.64   18.51
   1  -5   7   61.86   11.14
   1  -5   7   69.44    7.08
   1  -5   8    6.76    2.49
   1  -5   8    8.65    2.97
   1  -5   8   15.71    6.59
   1  -5   8    5.75    4.78
   1  -5   9   11.27    3.18
   1  -5   9    8.15    3.12
   1  -5   9   17.35    8.36
   1  -5  10  106.91    9.77
   1  -5  10  107.85    9.24
   1  -5  10  100.17   18.11
   1  -5  11  483.09   20.69
   1  -5  11  485.28   19.50
   1  -5  12  197.38   13.14
   1  -5  12  206.66   12.60
   1  -5  13   66.12    7.59
   1  -5  13   57.95    6.38
   1  -5  14   22.51    3.74
   1  -5  14   25.68    4.55
   1  -5  15   30.20    4.46
   1  -5  16    0.02    1.39
  -1   4  20    0.66    0.82
  -1   4  19    2.86    1.53
  -1   4  18    1.02    1.87
  -1   4  17    1.55    2.35
  -1   4  16    2.80    2.54
  -1   4  15   33.90    5.72
  -1   4  14    0.14    2.29
   1  -4 -13    7.69    2.37
  -1   4  13   15.45    4.14
   1  -4 -12   81.43    7.31
   1  -4 -11  135.58    9.01
   1  -4 -10  216.39   20.19
   1  -4  -9   68.34   10.44
   1  -4  -8  490.43   25.99
   1  -4  -7  107.03   12.23
   1  -4  -6   35.34    6.93
   1  -4  -5  647.96   27.33
   1  -4  -4   13.46    4.31
   1  -4  -3   93.80    9.54
   1  -4  -2  125.26   10.96
   1  -4  -1  381.61   18.97
   1  -4   0  112.04   10.24
   1  -4   1  244.54   15.22
   1  -4   2  119.89   11.18
   1  -4   3    7.39    3.82
   1  -4   4  111.78   11.19
   1  -4   5  151.62   14.35
   1  -4   6  266.28   20.07
   1  -4   7  187.39   16.76
   1  -4   8  235.30   19.88
   1  -4   8  267.37   13.30
   1  -4   9   26.86    8.42
  -1   4  -9   34.72    4.48
   1  -4   9   34.35    5.34
  -1   4 -10   55.04    5.98
   1  -4  10   48.58   11.64
   1  -4  10   49.64    6.60
   1  -4  11    3.68    2.45
   1  -4  11    2.08    1.97
   1  -4  11    4.62    4.61
  -1   4 -11    3.17    2.02
   1  -4  12  220.46   12.90
   1  -4  12  227.28   14.04
   1  -4  13  202.03   13.26
   1  -4  13  202.34   11.83
   1  -4  14   25.82    4.99
   1  -4  15   94.24    8.36
   1  -4  16    2.83    1.95
   1  -4  17   14.53    2.78
  -1   3  20    0.31    0.83
  -1   3  19    4.12    1.76
  -1   3  18    8.63    2.86
  -1   3  17    3.33    2.26
  -1   3  16   82.30    8.46
  -1   3  15   62.75    7.81
  -1   3  14   24.98    5.09
  -1   3  13   29.84    5.31
   1  -3 -12   38.43    5.01
  -1   3  12   42.55    6.09
   1  -3  -9  694.94   31.24
   1  -3  -9  613.86   25.39
   1  -3  -8    1.02    1.64
  -1   3   7   42.26    4.85
   1  -3  -7   33.42    6.62
   1  -3  -6  226.09   15.29
   1  -3  -5 1762.87   41.58
   1  -3  -4  476.35   20.69
   1  -3  -3 1409.61   32.98
   1  -3  -2  304.73   14.93
   1  -3  -1   64.11    6.74
   1  -3   0  139.36    9.77
   1  -3   1   22.60    4.18
   1  -3   2  104.09    9.77
   1  -3   3  182.47   11.77
   1  -3   4   76.81    8.77
   1  -3   8  111.82   15.50
   1  -3   9    5.48    4.92
   1  -3   9    6.77    2.33
   1  -3  10    8.57    2.82
   1  -3  10    9.31    5.18
  -1   3 -10    8.15    2.20
   1  -3  11    1.85    2.24
   1  -3  11    1.99    4.75
  -1   3 -11    4.87    1.98
   1  -3  12   16.59    6.48
   1  -3  12   18.34    4.41
   1  -3  13    1.42    2.53
   1  -3  14  113.94   10.06
   1  -3  15   31.04    5.43
   1  -3  16    4.01    2.35
   1  -3  17    7.73    2.74
   1  -3  18    1.98    1.15
  -1   2  20    1.81    1.07
  -1   2  19   13.64    2.76
  -1   2  18    4.05    2.27
  -1   2  17    1.82    2.24
  -1   2  16    5.75    2.96
  -1   2  15   39.91    6.21
  -1   2  14    2.26    2.41
  -1   2  13   61.77    7.26
  -1   2  12  324.69   15.91
  -1   2  11  260.02   13.47
   1  -2  -9  444.39   20.44
   1  -2  -8   77.74   10.10
   1  -2  -8   95.79    9.19
   1  -2  -7  264.39   14.78
   1  -2  -7  276.80   17.22
  -1   2   7  295.49   12.75
  -1   2   6   94.23    6.66
   1  -2  -6   75.56    8.62
   1  -2  -5 2268.80   42.04
  -1   2   5 2331.29   29.52
   1  -2  -4  551.94   20.23
  -1   2   4  620.17   13.91
   1  -2  -3 3313.20   46.58
   1  -2  -2 2215.17   35.00
   1  -2  -1  792.78   20.13
   1  -2   0   80.69    6.27
   1  -2   1  354.01   13.05
   1  -2   2  748.00   19.36
  -1   2  -3  350.33   13.82
  -1   2  -4 1625.87   31.71
  -1   2  -5   42.79    5.51
  -1   2  -6  588.44   21.35
   1  -2   7   42.35    8.37
  -1   2  -7   48.49    6.44
   1  -2   8   46.73    9.38
  -1   2  -8   46.03    6.90
  -1   2  -9  109.25   10.77
   1  -2   9   93.95   13.83
   1  -2  10    6.17    2.67
   1  -2  10    2.29    2.74
   1  -2  11   29.41    4.88
   1  -2  11   30.45    8.69
   1  -2  12    9.35    6.05
   1  -2  12    4.33    2.70
   1  -2  13   16.21    4.16
   1  -2  13    7.48    2.60
   1  -2  14   66.53    7.74
   1  -2  15    1.46    2.61
   1  -2  16    9.71    3.36
   1  -2  17    1.09    2.00
   1  -2  18   19.53    3.36
   1  -2  19    4.65    1.47
  -1   1  20    8.87    1.75
  -1   1  19   17.53    3.00
  -1   1  18    8.82    2.56
  -1   1  17    3.41    2.70
   1  -1 -16   35.31    4.79
  -1   1  16   36.26    5.73
  -1   1  15    0.43    2.25
  -1   1  14   61.87    7.45
  -1   1  13  124.56   10.20
  -1   1  12   95.86    8.59
   1  -1 -12   90.53    7.45
  -1   1  11    2.32    1.58
   1  -1 -10  320.53   17.35
   1  -1  -9  651.92   23.94
  -1   1   8   13.07    3.32
   1  -1  -8   14.52    3.48
  -1   1   7  177.62   10.49
   1  -1  -7  179.62   11.64
   1  -1  -6   18.53    3.71
   1  -1  -6   14.98    4.22
  -1   1   6   15.12    2.82
  -1   1   5 1149.07   20.70
   1  -1  -5 1097.38   29.52
  -1   1   4  984.91   15.68
   1  -1  -4  854.36   23.72
   1  -1  -3 6259.89   56.39
  -1   1   3 5602.58   31.78
   1  -1  -2  456.58   14.63
   1  -1  -1 5044.02   43.50
   1  -1   0  647.12   14.12
   1  -1   1 2598.39   28.42
   1  -1   2 1000.15   22.19
  -1   1  -3  771.32   16.74
  -1   1  -4 1642.11   25.78
   1  -1   5  964.19   30.72
  -1   1  -5  950.53   21.23
   1  -1   6 1066.89   34.65
  -1   1  -6 1001.11   23.22
  -1   1  -7   11.60    2.70
   1  -1   7    6.55    3.69
  -1   1  -8  239.90   13.20
   1  -1   8  237.73   19.21
   1  -1   9    4.15    3.31
   1  -1  10  119.43   15.02
   1  -1  11   37.06    8.78
   1  -1  11   32.11    4.75
   1  -1  12   18.05    4.01
   1  -1  12   15.22    5.53
   1  -1  13   87.64   14.29
   1  -1  13   86.87    8.45
   1  -1  14   45.19    6.54
   1  -1  15   18.08    4.55
   1  -1  16   91.30    8.69
   1  -1  17   19.35    4.18
   1  -1  18   16.75    3.43
   1  -1  19    2.96    1.59
  -1   0  19    5.20    1.61
  -1   0  18    0.51    1.75
  -1   0  17   30.48    4.93
   1   0 -16   27.96    4.28
  -1   0  16   28.15    5.14
   1   0 -15   58.42    6.37
  -1   0  15   60.23    7.43
  -1   0  14   85.19    8.70
  -1   0  13   13.61    3.56
  -1   0  12  184.67   11.84
  -1   0  11   91.21    8.05
   1   0 -10  719.33   27.44
  -1   0   9   98.53    9.81
   1   0  -9   81.72    8.64
  -1   0   8  631.31   22.94
   1   0  -8  621.57   22.20
   1   0  -7  323.89   15.28
  -1   0   7  334.25   15.67
  -1   0   6   71.72    6.66
   1   0  -6   58.23    6.10
  -1   0   5 1098.49   23.71
   1   0  -5 1088.61   24.89
  -1   0   4  684.79   16.33
   1   0  -4  666.69   18.21
  -1   0   3  558.14   11.89
   1   0  -3  578.96   15.65
   1   0  -3  536.07   16.53
   1   0  -2    2.86    1.31
   1   0  -1 4176.53   35.75
   1   0   0   17.64    1.91
   1   0   0   15.61    1.45
   1   0   1 1303.69   18.65
   1   0   1 1430.69   12.90
   1   0   2 1783.68   14.41
   1   0   2 1726.69   26.22
   1   0   3  150.26    8.87
  -1   0  -3  158.11    5.24
  -1   0  -4 2182.41   22.15
   1   0   4 2158.23   38.66
  -1   0  -5  166.04    6.93
   1   0   5  162.93   11.54
  -1   0  -6  684.95   15.66
   1   0   6  666.53   25.63
  -1   0  -7  158.39    8.21
   1   0   7  150.65   13.03
   1   0   8   94.35   11.01
  -1   0  -8   92.56    6.82
   1   0   9    8.87    3.73
   1   0  10  120.77   13.86
   1   0  11   87.03   12.45
   1   0  12   78.74    7.69
   1   0  12   81.46   12.93
   1   0  13    8.56    3.11
   1   0  14   32.02    5.58
   1   0  15   44.32    6.39
   1   0  16  128.42   10.46
   1   0  17    5.02    2.77
   1   0  18  100.47    8.12
   1   0  19    1.59    1.52
   1   0  20   14.08    2.25
  -1  -1  19    3.82    1.45
  -1  -1  18   16.08    3.09
  -1  -1  17   10.68    3.12
  -1  -1  16    2.02    1.94
   1   1 -16    4.48    2.32
  -1  -1  15   16.02    3.97
   1   1 -15   16.30    3.59
  -1  -1  14    1.00    1.98
   1   1 -14    0.75    1.59
  -1  -1  13    1.82    1.93
  -1  -1  12  136.34   10.32
  -1  -1  11    6.92    2.29
   1   1 -10  145.89   13.09
  -1  -1  10  131.52   12.94
  -1  -1   9   23.76    5.52
   1   1  -9   30.98    5.72
  -1  -1   8  830.29   30.43
   1   1  -8  806.32   27.46
  -1  -1   7  115.52   10.65
   1   1  -7  101.89    8.99
  -1  -1   6  106.86    9.37
   1   1  -6   89.42    7.85
   1   1  -5  108.66    8.04
   1   1  -4  946.28   21.99
   1   1  -3  293.83   11.13
   1   1  -2  998.20   18.40
   1   1  -1 1704.49   21.43
   1   1   0  339.63    8.00
   1   1   0  285.94    8.36
   1   1   1 1740.09   13.55
   1   1   1 1661.21   21.07
   1   1   2  523.37   13.99
  -1  -1  -2  594.65    6.92
  -1  -1  -3  275.17    6.02
   1   1   3  286.19   11.52
   1   1   4  124.34    8.50
  -1  -1  -4  122.06    3.13
   1   1   5  189.77   11.60
  -1  -1  -5  191.98    5.35
  -1  -1  -6   31.09    2.62
   1   1   6   42.52    6.03
   1   1   7    3.03    1.82
  -1  -1  -7    2.21    0.85
   1   1   8  102.93   10.86
   1   1   9  255.06   18.30
   1   1  10    0.86    2.13
   1   1  11  136.07   15.13
   1   1  12  138.12    9.92
   1   1  12  138.04   15.84
   1   1  13   10.51    3.04
   1   1  14   95.46    9.01
   1   1  15    7.18    2.99
   1   1  16   66.94    7.74
   1   1  17   10.15    3.44
   1   1  18  159.29   10.36
   1   1  19    1.64    1.58
   1   1  20   20.46    2.86
  -1  -2  19    2.44    1.14
  -1  -2  18   21.61    3.31
  -1  -2  17    4.34    2.02
  -1  -2  16   16.66    3.84
   1   2 -16   15.62    3.18
  -1  -2  15    5.14    2.53
   1   2 -15    8.61    2.55
  -1  -2  14    5.31    2.89
   1   2 -14    5.53    2.47
  -1  -2  13   14.27    3.68
   1   2 -13   13.07    3.40
   1   2 -12    1.82    1.79
  -1  -2  12    4.43    2.23
  -1  -2  11    3.34    1.78
   1   2 -11    1.77    1.95
  -1  -2  10   20.77    6.21
  -1  -2  10   17.07    3.49
   1   2 -10   16.66    4.73
   1   2  -9    3.66    1.77
  -1  -2   9    5.73    3.98
  -1  -2   8   11.52    4.44
   1   2  -8   15.50    4.40
   1   2  -7   45.68    6.85
   1   2  -6  289.21   15.52
   1   2  -5 1094.47   28.40
   1   2  -4  120.68    8.78
   1   2  -3 1679.79   30.12
   1   2  -2   28.49    3.64
   1   2  -1   11.96    2.17
   1   2   0    1.35    0.83
   1   2   1   14.36    2.61
   1   2   1   14.56    2.01
   1   2   2 1136.68   15.65
  -1  -2  -2 1115.88   17.48
   1   2   2 1158.14   23.58
   1   2   3    8.15    2.13
  -1  -2  -3   11.23    1.86
   1   2   4  675.28   19.66
  -1  -2  -4  747.73   16.06
   1   2   5  379.72   16.24
  -1  -2  -5  384.02   12.38
   1   2   6   14.60    3.64
  -1  -2  -6    8.57    2.26
  -1  -2  -6   13.19    1.64
  -1  -2  -7  111.71    4.97
   1   2   7  123.84   10.93
   1   2   8    9.43    3.83
   1   2   9   13.45    3.76
   1   2  10   18.97    5.43
   1   2  11  433.70   25.42
   1   2  12  197.28   11.82
   1   2  12  184.33   17.28
   1   2  13  147.87   10.70
   1   2  14   96.37    9.02
   1   2  15  172.88   12.09
   1   2  16   46.40    6.42
   1   2  17   82.22    8.15
   1   2  18  115.90    8.89
   1   2  19   10.87    2.86
   1   2  20   50.08    4.52
  -1  -3  18    9.09    1.87
  -1  -3  17    7.46    2.29
   1   3 -16   23.86    3.49
  -1  -3  16   26.42    4.28
  -1  -3  15    2.94    2.22
   1   3 -15    0.90    1.60
   1   3 -14   11.31    3.07
  -1  -3  14   11.59    3.66
  -1  -3  13    5.64    2.52
   1   3 -13    5.95    2.53
   1   3 -12    7.58    2.60
  -1  -3  12    4.69    2.46
  -1  -3  11   66.47    7.34
   1   3 -11   64.29    6.70
  -1  -3  10    1.83    1.57
  -1  -3  10    1.01    2.81
   1   3 -10    0.97    2.52
   1   3 -10    1.75    1.71
  -1  -3   9   45.87    9.03
   1   3  -9   47.46    8.41
   1   3  -8   23.33    5.61
   1   3  -7   26.44    5.54
   1   3  -6    9.96    3.58
   1   3  -5  131.71   10.98
   1   3  -4  404.89   17.92
   1   3  -3  221.36   12.56
   1   3  -2  553.78   18.49
   1   3  -1   25.50    3.85
   1   3   0 2233.36   32.60
   1   3   1  862.73   19.22
   1   3   2 1361.03   28.43
  -1  -3  -2 1431.83   25.94
  -1  -3  -3   11.64    2.48
   1   3   3    8.64    2.33
  -1  -3  -4  246.24   11.24
   1   3   4  290.06   14.55
  -1  -3  -5  157.20    9.72
   1   3   5  153.82   11.16
  -1  -3  -6    0.60    1.26
   1   3   6    6.14    2.40
   1   3   7  281.41   16.57
  -1  -3  -7  261.46    9.70
  -1  -3  -7  253.66   13.48
   1   3   8  433.32   21.54
  -1  -3  -8  403.14   17.85
   1   3   9    3.78    1.79
   1   3  10    4.80    2.38
   1   3  11  215.07   17.82
   1   3  12   11.10    2.94
   1   3  13  208.27   12.65
   1   3  14  131.89   10.36
   1   3  15  127.14   10.48
   1   3  16    1.51    2.40
   1   3  17  192.54   12.25
   1   3  18    2.48    2.02
   1   3  19   58.98    5.71
   1   3  20   66.28    5.14
  -1  -4  17   17.59    2.70
  -1  -4  16    2.75    1.74
   1   4 -15    0.88    1.41
  -1  -4  15    1.27    1.85
   1   4 -14   15.37    3.44
  -1  -4  14   19.45    4.37
  -1  -4  13   58.01    6.99
   1   4 -13   64.17    6.93
  -1  -4  12    1.12    1.98
   1   4 -12    5.11    2.70
   1   4 -11    9.95    3.26
  -1  -4  11    8.07    3.24
  -1  -4  10   27.24    8.08
   1   4 -10   36.55    8.29
  -1  -4  10   37.55    5.46
   1   4 -10   37.18    5.37
   1   4  -9   39.71    8.28
   1   4  -9   33.53    4.95
  -1  -4   9   30.45    4.56
  -1  -4   9   38.03    9.44
   1   4  -8   15.18    4.79
   1   4  -7  466.35   25.74
   1   4  -6  470.07   24.61
   1   4  -5   86.54   10.13
   1   4  -4  533.81   23.42
   1   4  -3   94.49    9.40
   1   4  -2  756.79   25.27
   1   4  -1  753.19   23.71
   1   4   0 1221.56   28.97
   1   4   1  259.87   13.00
  -1  -4  -1  277.34   13.94
  -1  -4  -2 1678.27   34.26
  -1  -4  -3  151.16   10.06
   1   4   4  365.35   17.62
  -1  -4  -4  396.95   16.54
  -1  -4  -5   41.99    5.64
   1   4   5   50.51    6.91
  -1  -4  -6  501.24   20.69
   1   4   6  516.25   22.22
   1   4   7  409.23   20.91
  -1  -4  -7  335.01   17.04
  -1  -4  -8   32.31    5.63
   1   4   8   43.11    7.44
  -1  -4  -9  330.75   18.34
   1   4   9  341.19   21.32
   1   4  10   62.12    9.58
   1   4  11   15.09    4.86
   1   4  12  215.30   12.43
   1   4  12  223.93   12.56
   1   4  13  263.55   14.24
   1   4  13  256.52   14.05
   1   4  14  101.61    9.08
   1   4  15   23.97    4.77
   1   4  16   14.46    4.06
   1   4  17   48.69    6.23
   1   4  18    1.52    1.73
   1   4  19  152.90    8.95
   1   4  20    1.24    0.95
  -1  -5  16    0.18    1.24
  -1  -5  15    1.52    1.31
  -1  -5  14   14.28    3.15
  -1  -5  14   18.60    3.71
  -1  -5  13   12.13    3.47
   1   5 -13   18.10    3.92
  -1  -5  13   17.20    4.01
  -1  -5  12    8.76    3.34
   1   5 -12   11.68    3.36
  -1  -5  11   79.24    8.26
   1   5 -11   84.69    8.32
  -1  -5  10  264.74   26.06
   1   5 -10  237.20   22.44
  -1  -5  10  255.99   14.27
   1   5 -10  237.13   13.52
   1   5  -9   96.28    8.56
   1   5  -9   99.31   14.26
  -1  -5   9   98.34   15.61
  -1  -5   9   96.46    8.61
   1   5  -8   98.07   13.95
  -1  -5   8   81.47    7.46
   1   5  -8   89.55    8.04
   1   5  -7  312.49   14.15
   1   5  -7  362.21   25.24
   1   5  -6  634.94   31.83
   1   5  -5 1667.50   49.32
   1   5  -4  963.56   35.92
   1   5  -3   58.34    8.27
   1   5  -2   90.79    9.96
   1   5  -1  307.30   17.84
   1   5   0  702.64   25.71
  -1  -5   0  752.29   27.77
  -1  -5  -1   35.84    6.39
  -1  -5  -2 2576.34   49.64
  -1  -5  -3  879.79   28.46
  -1  -5  -4  169.85   12.56
  -1  -5  -5    8.25    2.80
   1   5   6   98.76   10.62
  -1  -5  -6  105.72   10.61
  -1  -5  -7  392.71   20.96
   1   5   7  377.67   20.95
   1   5   8   58.39    8.91
  -1  -5  -8   54.95    8.10
   1   5   9   54.89    8.92
  -1  -5  -9   43.01    7.10
   1   5  10  148.48   14.72
   1   5  11   55.19    6.53
   1   5  12  599.15   21.47
   1   5  12  540.13   20.07
   1   5  13    0.17    2.08
   1   5  13    2.17    1.98
   1   5  14  116.69    9.79
   1   5  14  117.60    9.96
   1   5  15    6.49    2.63
   1   5  15    7.11    2.77
   1   5  16   45.70    6.29
   1   5  17    2.98    2.21
   1   5  18   65.94    6.49
   1   5  19   17.86    3.18
   1   5  20    7.09    1.65
  -1  -6  15    1.47    0.99
  -1  -6  14    7.72    2.31
  -1  -6  14    7.51    2.20
  -1  -6  13   72.25    6.97
  -1  -6  13   58.81    6.40
  -1  -6  12  217.24   12.78
  -1  -6  12  214.21   12.69
  -1  -6  11  178.95   11.90
  -1  -6  10   15.24    4.02
   1   6 -10   13.76    3.63
  -1  -6   9    6.40    5.51
  -1  -6   9    2.40    3.70
  -1  -6   9    5.78    2.74
   1   6  -9   -0.86    1.75
   1   6  -9    9.83    3.23
   1   6  -8  370.46   16.90
  -1  -6   8  355.50   16.41
   1   6  -7  205.25   20.46
   1   6  -7  202.60   12.12
  -1  -6   7  200.92   12.00
  -1  -6   6   56.04    6.10
   1   6  -6   67.46   11.78
   1   6  -6   59.63    6.39
   1   6  -5  586.49   32.61
   1   6  -4  678.03   33.63
   1   6  -3  772.62   34.50
  -1  -6   2 1065.76   40.25
   1   6  -2 1117.56   39.58
  -1  -6   1    9.46    3.93
  -1  -6   0   17.02    4.99
  -1  -6  -1   27.59    6.27
  -1  -6  -2  958.45   34.89
  -1  -6  -3  121.69   12.35
  -1  -6  -4 1435.32   41.73
  -1  -6  -5  547.37   26.06
  -1  -6  -6   -0.36    2.46
  -1  -6  -7  293.78   20.49
  -1  -6  -8    9.98    4.04
  -1  -6  -9   20.29    5.52
   1   6  10   10.11    3.06
   1   6  11  270.08   14.93
   1   6  12  181.12   12.35
   1   6  12  186.70   11.95
   1   6  13   24.36    4.90
   1   6  13   19.47    4.08
   1   6  14  190.99   12.62
   1   6  14  189.55   12.46
   1   6  15   10.81    3.43
   1   6  15   12.30    3.88
   1   6  16   19.74    4.15
   1   6  16   16.43    3.76
   1   6  17    9.73    2.90
   1   6  18   15.87    3.23
   1   6  19    1.88    1.26
  -1  -7  14   -1.08    1.13
  -1  -7  14    0.01    0.93
  -1  -7  13   -0.16    1.49
  -1  -7  13    2.04    1.50
  -1  -7  12    5.24    2.24
  -1  -7  12    4.29    2.29
  -1  -7  11   44.28    6.17
  -1  -7  11   56.17    6.45
  -1  -7  10  158.13   11.09
  -1  -7  10  157.01   11.50
   1   7  -9  112.87    9.02
  -1  -7   9  115.81    9.61
   1   7  -8   32.12    5.31
  -1  -7   8   38.50    5.75
  -1  -7   7   -1.48    2.59
   1   7  -7    1.84    1.90
  -1  -7   7    2.72    2.37
   1   7  -6  127.76    9.73
  -1  -7   6  118.69   17.12
  -1  -7   6  133.80    9.96
  -1  -7   5  276.50   13.97
   1   7  -5  293.64   14.51
   1   7  -4  156.58   10.40
  -1  -7   4  195.29   20.48
  -1  -7   3  691.99   37.52
   1   7  -3  673.73   20.94
  -1  -7   2  392.45   26.94
  -1  -7   1   40.02    8.57
  -1  -7   0  272.59   21.42
  -1  -7  -1   -1.45    3.41
  -1  -7  -2    5.65    3.44
  -1  -7  -3   55.42    9.69
  -1  -7  -4  669.79   32.36
  -1  -7  -5  154.86   15.49
  -1  -7  -6   55.81    9.47
  -1  -7  -7  241.78   21.02
   1   7   8   67.73    7.05
  -1  -7  -8   74.13   11.46
   1   7   9  109.66    9.43
   1   7  10    6.53    3.11
   1   7  11   89.36    9.19
   1   7  12    0.53    2.07
   1   7  13  101.94    9.56
   1   7  13   92.91    8.62
   1   7  14  148.45   11.29
   1   7  14  141.71   10.71
   1   7  15    7.74    3.11
   1   7  15    6.02    2.60
   1   7  16   10.92    3.06
   1   7  16   14.57    3.27
   1   7  17    9.67    2.55
   1   7  18    2.64    1.47
   1   7  19    2.62    1.09
  -1  -8  13    2.96    1.52
  -1  -8  12    8.00    2.33
  -1  -8  11    8.05    3.11
  -1  -8  10   23.60    4.83
  -1  -8  10   23.51    3.91
  -1  -8   9   52.97    6.76
   1   8  -9   41.14    5.54
  -1  -8   9   46.51    5.80
  -1  -8   8    4.00    1.98
  -1  -8   8    6.19    3.37
   1   8  -8    5.94    2.75
  -1  -8   7   88.39    8.27
  -1  -8   7   82.92    8.75
   1   8  -7   93.30    8.84
  -1  -8   6   31.43    5.09
  -1  -8   6   20.53    8.69
  -1  -8   6   31.43    5.75
   1   8  -6   31.68    5.43
   1   8  -5  106.09    9.13
  -1  -8   5   91.81    8.38
  -1  -8   5   72.68   14.76
  -1  -8   5   94.29    9.11
  -1  -8   4   58.41   12.12
   1   8  -4   62.30    7.07
  -1  -8   4   54.30    6.61
   1   8  -3  655.63   22.36
  -1  -8   3  644.54   39.89
  -1  -8   3  719.90   22.80
  -1  -8   2   84.99    7.70
  -1  -8   2   77.62   13.89
   1   8  -2   80.60    7.65
   1   8  -1  168.69   10.87
  -1  -8   1  156.29   10.02
  -1  -8   0  115.08    8.37
   1   8   0  110.90    8.52
  -1  -8   0  124.27   16.46
  -1  -8  -1   39.63    9.17
   1   8   1   46.31    5.49
   1   8   2   11.16    3.01
  -1  -8  -2   14.92    5.58
  -1  -8  -3   47.65    9.53
   1   8   3   58.75    6.18
   1   8   4  301.20   13.95
  -1  -8  -4  324.73   24.84
   1   8   4  290.00   13.78
  -1  -8  -5  142.28   16.45
   1   8   5  127.52    9.52
   1   8   5  151.88    9.91
  -1  -8  -6  172.53   18.52
   1   8   6  157.29   10.66
   1   8   6  183.63   11.11
  -1  -8  -7   22.35    7.09
   1   8   7   18.47    3.87
   1   8   7   16.40    3.59
   1   8   8    1.73    2.12
   1   8   8    6.26    3.39
  -1  -8  -8    3.64    2.85
   1   8   9   10.31    2.94
   1   8   9   28.42    6.11
   1   8  10    9.28    3.77
   1   8  11    4.47    3.07
   1   8  12    5.58    2.73
   1   8  13  123.86    9.86
   1   8  13  126.22   11.04
   1   8  14   18.23    4.38
   1   8  14   21.73    4.10
   1   8  15    8.40    2.93
   1   8  15   10.94    3.09
   1   8  16   62.05    6.57
   1   8  16   61.22    6.04
   1   8  17   27.59    3.67
   1   8  17   23.55    3.37
  -1  -9  12    0.15    0.84
  -1  -9  11    6.43    2.12
  -1  -9  10   11.93    3.12
  -1  -9   9   -0.74    1.97
   1   9  -9   -2.78    1.88
   1   9  -8   42.32    5.52
  -1  -9   8   44.43    6.15
   1   9  -7    2.04    2.22
  -1  -9   7    2.46    2.75
   1   9  -6    2.45    2.53
  -1  -9   6    6.17    3.26
  -1  -9   5   10.88    3.48
   1   9  -5    5.06    2.60
   1   9  -4   42.00    6.34
  -1  -9   4   39.12    5.90
  -1  -9   3  112.71   17.54
   1   9  -3  106.24    9.28
  -1  -9   3  111.91    9.44
  -1  -9   2  414.45   32.89
  -1  -9   2  421.05   17.81
   1   9  -2  395.97   17.95
  -1  -9   1  114.69   18.04
  -1  -9   1  135.98    9.94
   1   9  -1  123.26    9.88
   1   9   0   10.91    3.52
  -1  -9   0   12.58    3.04
  -1  -9   0    7.36    5.19
  -1  -9  -1    5.33    2.49
  -1  -9  -1    3.56    4.41
   1   9   1    7.13    2.62
   1   9   2    6.37    2.61
  -1  -9  -2    6.91    3.55
   1   9   3   45.46    5.61
  -1  -9  -3   57.38   11.62
   1   9   3   49.77    6.20
  -1  -9  -4   34.71    8.79
   1   9   4   38.07    5.60
   1   9   4   33.87    5.03
   1   9   5    4.60    2.30
   1   9   5   10.08    3.05
  -1  -9  -5    2.21    2.52
   1   9   6  119.96    9.71
  -1  -9  -6  111.15   16.55
   1   9   6  107.00    9.30
  -1  -9  -7   38.21    9.87
   1   9   7   57.53    6.90
   1   9   7   60.44    7.73
  -1  -9  -8    7.47    5.12
   1   9   8   10.62    3.42
   1   9   9   17.19    4.18
   1   9  10   46.60    7.43
   1   9  10   28.44    5.91
   1   9  11   55.27    7.93
   1   9  12    3.42    2.61
   1   9  13    4.19    2.78
   1   9  14    0.09    2.62
   1   9  15   19.29    4.05
   1   9  16   67.22    6.32
   1   9  17    5.61    1.71
  -1 -10  10   12.75    2.51
  -1 -10   9   31.67    4.30
   1  10  -8   58.33    5.36
  -1 -10   8   47.56    5.67
  -1 -10   7   -0.44    1.99
   1  10  -7    0.04    1.73
  -1 -10   6   21.26    4.33
   1  10  -6   23.47    4.25
  -1 -10   5    0.96    2.07
   1  10  -5    2.86    2.29
   1  10  -4    5.45    2.86
  -1 -10   4    3.37    2.60
   1  10  -3   60.56    7.27
  -1 -10   3   52.58    6.63
   1  10  -2  199.38   12.98
  -1 -10   2  202.30   12.49
  -1 -10   1   95.53    8.49
   1  10  -1  101.45    9.23
  -1 -10   0  116.49    9.18
   1  10   0  117.49   10.05
   1  10   1   64.13    7.46
   1  10   2   26.48    5.05
  -1 -10  -3   96.84   16.25
   1  10   3   94.88    9.01
   1  10   4  202.69   12.87
  -1 -10  -4  168.71   20.93
   1  10   4  192.88   12.39
   1  10   5   26.40    5.83
   1  10   5   18.04    4.27
   1  10   6   18.38    4.30
   1  10   6   25.66    6.06
   1  10   7   19.00    4.43
   1  10   8  105.99    9.47
   1  10   9    5.56    2.84
   1  10   9    7.42    3.61
   1  10  10    7.15    4.00
   1  10  10    2.39    2.06
   1  10  11    4.49    2.93
   1  10  12   19.40    4.72
   1  10  13   62.07    7.07
   1  10  14    1.48    2.35
   1  10  15    7.57    2.82
   1  10  16   58.49    5.23
  -1 -11   9   67.07    4.62
  -1 -11   8   50.82    4.69
   1  11  -7    2.76    1.27
  -1 -11   7    2.12    1.44
   1  11  -6  119.62    7.89
  -1 -11   6  123.29    8.52
   1  11  -5    9.38    2.58
  -1 -11   5   14.62    3.34
  -1 -11   4   77.91    7.40
   1  11  -4   85.14    7.74
   1  11  -3   -1.20    2.09
  -1 -11   3    0.58    1.77
   1  11  -2  113.81    9.56
  -1 -11   2  106.56    8.59
  -1 -11   1   32.76    5.04
   1  11  -1   34.68    5.73
  -1 -11   0  221.57   12.23
   1  11   0  223.19   13.76
   1  11   1  130.21   10.67
   1  11   2    5.82    3.03
   1  11   3   74.98    8.19
   1  11   4   13.27    4.14
   1  11   5  251.25   14.75
   1  11   6   52.77    7.05
   1  11   7  131.20   10.70
   1  11   8    1.66    2.33
   1  11   8    1.34    2.97
   1  11   9    7.28    2.94
   1  11   9   11.75    4.28
   1  11  10   15.18    3.66
   1  11  10   26.64    5.54
   1  11  11    7.86    3.35
   1  11  12    9.21    3.07
   1  11  13    0.31    1.81
   1  11  14    0.73    1.61
   1  11  15    7.26    1.94
  -1 -12   6   73.86    5.04
   1  12  -5    4.48    1.57
  -1 -12   5    0.34    0.97
  -1 -12   4   60.02    5.37
   1  12  -4   64.59    5.76
   1  12  -3    6.22    2.60
  -1 -12   3    2.97    1.65
  -1 -12   2   41.45    4.71
   1  12  -2   57.77    6.13
  -1 -12   1    7.27    1.96
   1  12  -1   11.02    3.43
   1  12   0  191.65   11.73
   1  12   1   82.29    8.03
   1  12   2   26.27    4.90
   1  12   3   88.55    8.41
   1  12   4    0.11    2.07
   1  12   5    8.76    3.12
   1  12   6   57.16    6.77
   1  12   6   31.06    5.57
   1  12   7   17.76    4.43
   1  12   7   22.77    4.31
   1  12   8    1.07    2.06
   1  12   8    3.21    1.75
   1  12   9   10.50    3.11
   1  12   9   10.76    3.52
   1  12  10    4.73    2.03
   1  12  10   13.75    3.47
   1  12  11    3.01    2.15
   1  12  12    6.13    2.40
   1  12  13   12.38    2.66
   1  12  14    0.70    1.15
   1  13  -3    5.25    1.70
   1  13  -2    6.98    1.99
   1  13  -1    2.34    1.48
   1  13   0   47.06    5.14
   1  13   1    0.64    1.78
   1  13   2   55.68    5.86
   1  13   3   53.66    5.72
   1  13   3    4.06    1.61
   1  13   4   -1.90    1.60
   1  13   4    2.15    1.73
   1  13   5    6.60    2.34
   1  13   5   27.53    4.36
   1  13   6   -1.43    1.47
   1  13   6   -0.65    1.61
   1  13   7    0.27    1.35
   1  13   7    2.30    1.68
   1  13   8    2.48    1.93
   1  13   8    2.08    1.47
   1  13   9    1.97    1.56
   1  13   9    2.06    1.44
   1  13  10   34.43    4.14
   1  13  11   -1.07    1.34
   1  13  12   50.20    4.21
   1  14   2   62.61    4.66
   1  14   3    2.46    1.24
   1  14   4   12.95    2.12
   1  14   5    5.48    1.51
   1  14   6    0.57    0.86
  -2  13   5   23.32    2.80
  -2  13   4   10.54    1.94
  -2  13   3   -0.32    0.70
  -2  12  10   -0.70    1.19
   2 -12 -10    0.17    0.83
  -2  12   9   22.03    3.22
   2 -12  -9  111.96    6.01
  -2  12   8    0.54    1.31
   2 -12  -8    2.20    1.34
  -2  12   8   -1.06    1.62
  -2  12   7    9.42    2.64
  -2  12   7    2.91    1.74
  -2  12   6   21.79    3.89
  -2  12   5   28.53    4.21
  -2  12   4    1.23    1.53
  -2  12   3   20.88    3.66
  -2  12   2   29.26    4.29
  -2  12   1    3.20    2.18
  -2  12   0   12.81    2.78
  -2  12  -1    3.20    1.73
   2 -12   1    1.37    0.86
   2 -12   2    1.76    1.03
  -2  12  -2   -0.24    0.95
  -2  11  12   39.80    3.59
   2 -11 -12   48.76    3.98
  -2  11  11    2.84    1.70
   2 -11 -11    0.41    1.17
  -2  11  10   30.13    4.20
  -2  11  10   45.23    5.31
  -2  11   9   42.32    5.62
  -2  11   9   28.36    4.57
  -2  11   8    9.57    3.09
  -2  11   7   18.83    4.36
  -2  11   6   27.04    4.89
  -2  11   5    3.47    2.62
  -2  11   4  163.87   11.58
  -2  11   3   56.99    7.03
  -2  11   2    3.03    2.33
  -2  11   1    1.28    2.09
   2 -11  -1    1.56    1.69
  -2  11   0    2.70    1.99
   2 -11   0   -0.15    1.44
  -2  11  -1   30.33    4.74
   2 -11   1   25.88    4.11
  -2  11  -2   25.33    4.27
   2 -11   2   20.27    3.78
  -2  11  -3    2.34    1.57
   2 -11   3    1.04    1.41
   2 -11   4    3.29    1.84
  -2  11  -4    2.23    1.57
   2 -11   5   16.83    3.03
   2 -11   6    1.47    0.95
   2 -11   7   65.67    4.59
   2 -10 -14   24.46    2.65
  -2  10  14   28.17    3.16
  -2  10  13    2.43    1.56
  -2  10  13    0.95    1.41
   2 -10 -13    0.80    1.12
   2 -10 -12   20.64    3.14
  -2  10  12   12.55    3.10
  -2  10  11    6.58    2.67
   2 -10 -11    8.10    2.48
  -2  10  10   76.47    7.85
  -2  10  10   83.93    8.26
  -2  10   9    2.29    2.27
  -2  10   8   78.92    8.74
  -2  10   7    3.14    2.92
  -2  10   6   10.45    3.82
  -2  10   5    9.38    4.06
  -2  10   4   38.08    6.40
  -2  10   3   29.70    5.88
   2 -10  -2    1.02    1.58
  -2  10   2    0.04    2.49
  -2  10   1    8.59    3.34
   2 -10  -1   10.98    3.10
  -2  10   0   46.22    6.32
   2 -10   0   44.77    5.91
   2 -10   1    7.74    3.01
  -2  10  -1    8.11    2.94
   2 -10   2    1.59    2.06
  -2  10  -2    6.09    2.86
  -2  10  -3   22.28    4.19
   2 -10   3   18.63    4.51
   2 -10   4   12.29    3.29
  -2  10  -4   17.76    3.61
  -2  10  -5   16.64    3.22
   2 -10   5   13.76    3.52
   2 -10   6   -0.79    1.95
   2 -10   7  114.03    8.03
   2 -10   8    2.82    1.45
   2 -10   9   75.45    5.25
  -2   9  16   20.45    2.60
  -2   9  15   19.02    3.02
   2  -9 -14   25.93    3.45
  -2   9  14   24.25    3.71
  -2   9  13   18.34    3.56
   2  -9 -13   39.70    4.60
  -2   9  12    7.78    2.95
   2  -9 -12    4.50    1.90
  -2   9  11   85.98    8.63
   2  -9 -11  116.12    8.61
  -2   9  11   94.06    8.46
   2  -9 -10   12.22    3.09
  -2   9  10   12.64    4.08
  -2   9   9   60.88    8.03
  -2   9   8  117.71   10.76
  -2   9   7   55.14    7.45
  -2   9   6   54.06    7.29
  -2   9   5   18.84    4.44
  -2   9   4  220.28   14.28
  -2   9   3   59.09    7.56
   2  -9  -3   62.14    6.76
  -2   9   2   16.21    4.53
   2  -9  -2   17.66    3.96
   2  -9  -1   55.06    6.54
  -2   9   1   52.96    7.13
  -2   9   0  134.27   10.71
   2  -9   0  122.01    9.99
   2  -9   1   33.54    5.65
  -2   9  -1   37.42    5.64
   2  -9   2   17.94    4.36
  -2   9  -2   15.99    3.95
   2  -9   3   10.03    3.43
  -2   9  -3   12.65    3.84
   2  -9   4    0.71    2.54
  -2   9  -4    1.30    1.98
   2  -9   5   24.02    5.12
  -2   9  -5   22.73    4.04
   2  -9   6    3.36    2.93
   2  -9   7    1.70    2.23
   2  -9   8    4.21    2.11
   2  -9   9   58.41    5.96
   2  -9  10   15.69    2.83
   2  -9  11   39.33    3.64
  -2   8  17   40.94    3.71
  -2   8  16    5.94    2.08
  -2   8  15   71.18    6.51
   2  -8 -15   69.80    5.44
  -2   8  14   18.32    3.64
   2  -8 -14   17.91    3.26
  -2   8  13   61.45    6.44
   2  -8 -13   84.37    7.09
  -2   8  12   21.87    4.36
   2  -8 -12   26.18    4.34
  -2   8  11   65.43    7.98
   2  -8 -11   80.53    7.43
  -2   8  10    6.25    3.52
  -2   8   9  166.49   12.28
  -2   8   8  142.76   11.53
   2  -8  -8  128.62   17.95
  -2   8   7   20.75    4.36
   2  -8  -7   27.52    8.78
  -2   8   6  265.60   15.31
   2  -8  -6  258.46   26.32
   2  -8  -5   29.25    9.00
  -2   8   5   24.29    4.97
   2  -8  -4    4.10    5.34
  -2   8   4    4.08    2.73
   2  -8  -3   14.97    3.33
  -2   8   3   13.81    3.80
   2  -8  -3   14.86    7.06
  -2   8   2  321.41   16.22
   2  -8  -2  300.16   14.80
   2  -8  -2  319.67   29.01
   2  -8  -1    6.54    4.74
  -2   8   1   10.55    3.65
   2  -8  -1    8.44    2.95
   2  -8   0    0.17    2.68
  -2   8   0    3.43    2.35
   2  -8   0    4.69    2.48
   2  -8   1   61.65    7.11
   2  -8   1   65.82   12.98
  -2   8  -1   58.69    7.10
   2  -8   2  124.53   17.43
   2  -8   2  116.66    9.89
  -2   8  -2  106.18    8.99
   2  -8   3   76.07    8.08
   2  -8   3   56.54   11.91
  -2   8  -3   81.22    8.02
  -2   8  -4    5.39    2.46
   2  -8   4   -0.39    2.10
   2  -8   5   -1.42    2.60
  -2   8  -5    0.35    1.63
   2  -8   6   10.44    3.64
   2  -8   7    7.96    3.34
   2  -8   8   19.51    4.43
   2  -8   9    4.01    2.64
   2  -8  10   20.66    3.92
   2  -8  11   13.02    2.86
   2  -8  12   10.05    2.15
  -2   7  18    0.19    0.88
  -2   7  17    7.96    2.17
  -2   7  16   20.24    3.65
  -2   7  15  104.21    8.52
   2  -7 -15  105.48    7.28
   2  -7 -14    1.57    1.84
  -2   7  14    0.37    2.35
   2  -7 -13  149.76    9.90
   2  -7 -12   12.47    3.47
  -2   7  12   14.88    3.48
   2  -7 -11   47.77    6.01
  -2   7  11   45.79    6.68
  -2   7  11   44.54    6.44
   2  -7 -10   55.88   11.71
  -2   7  10   58.79    7.31
   2  -7 -10   50.14    6.18
   2  -7  -9   11.98    5.73
  -2   7   9   31.97    5.63
   2  -7  -8   -0.37    2.92
  -2   7   8   13.03    3.73
   2  -7  -7   45.93   10.04
  -2   7   7   47.85    6.39
   2  -7  -6  152.95   18.85
  -2   7   6  151.82   11.03
  -2   7   5  149.07   10.71
   2  -7  -5  171.43   19.90
   2  -7  -4   51.06   11.12
  -2   7   4   49.18    6.06
   2  -7  -3   37.62    9.73
   2  -7  -3   39.05    4.97
  -2   7   3   40.03    5.55
   2  -7  -2  194.10   20.12
  -2   7   2  197.66   11.85
   2  -7  -2  172.22   10.58
  -2   7   1   92.09    8.08
   2  -7  -1   95.22   14.16
   2  -7  -1   89.64    7.71
   2  -7   0  106.72   14.71
   2  -7   0   91.36    7.88
  -2   7   0  100.51    8.44
  -2   7  -1  350.59   15.60
   2  -7   1  381.78   16.33
   2  -7   1  356.16   27.54
  -2   7  -2   -0.81    1.38
   2  -7   2    1.70    1.57
   2  -7   2   -0.46    3.66
   2  -7   3  475.51   18.88
  -2   7  -3  433.07   17.24
   2  -7   4  108.89    9.36
   2  -7   4  108.92   15.82
  -2   7  -4  109.43    8.68
  -2   7  -5   13.16    3.31
   2  -7   5   11.00    3.41
   2  -7   5    4.44    5.08
   2  -7   5   14.08    3.93
   2  -7   6   31.01    5.36
   2  -7   6   27.77    5.25
   2  -7   6   30.80    9.85
   2  -7   7    1.75    2.17
   2  -7   7    3.59    2.20
   2  -7   8   77.71    8.14
   2  -7   8   66.74    7.90
   2  -7   9    8.22    3.10
   2  -7   9   10.39    3.45
   2  -7  10  149.41   10.75
   2  -7  10  150.85   11.08
   2  -7  11   42.90    5.84
   2  -7  11   39.90    5.43
   2  -7  12   80.66    6.83
   2  -7  13    0.58    1.14
  -2   6  19    3.33    1.08
  -2   6  18    1.14    1.12
  -2   6  17    2.65    1.76
  -2   6  16   20.76    3.94
  -2   6  15   27.43    4.94
  -2   6  14   61.72    7.37
   2  -6 -14   63.06    6.37
   2  -6 -13   89.40    7.87
   2  -6 -12    1.90    2.27
  -2   6  11   26.56    5.76
   2  -6 -11   37.65    5.22
   2  -6 -11   38.49   10.96
  -2   6  10   39.64    6.10
   2  -6 -10   42.51   10.24
   2  -6 -10   39.56    5.37
   2  -6  -9   32.55    8.55
  -2   6   9   45.89    6.32
   2  -6  -8   19.30    6.48
  -2   6   8   27.22    4.75
  -2   6   7   16.69    3.77
   2  -6  -7   15.63    5.85
   2  -6  -6  427.43   29.59
  -2   6   6  428.98   17.44
   2  -6  -5    4.70    3.29
   2  -6  -4  464.69   30.37
   2  -6  -3  246.39   21.15
   2  -6  -2   41.23    8.68
   2  -6  -1    9.62    5.04
   2  -6   0  279.18   22.08
   2  -6   1    4.98    4.15
   2  -6   2   15.39    5.45
   2  -6   3  326.11   14.65
   2  -6   3  331.94   15.12
   2  -6   4   29.14    7.61
   2  -6   4   31.21    4.82
   2  -6   4   27.96    4.61
   2  -6   5  307.94   15.04
   2  -6   5  354.58   16.38
   2  -6   6   49.35   10.90
   2  -6   6   61.37    7.24
   2  -6   6   71.52    7.60
   2  -6   7    4.87    2.79
   2  -6   7    5.92    4.72
   2  -6   7    2.23    1.79
   2  -6   8  129.65   20.44
   2  -6   8  149.25   11.18
   2  -6   8  145.93   11.41
   2  -6   9   75.59    8.27
   2  -6   9   72.91    8.26
   2  -6  10  141.89   10.86
   2  -6  10  144.50   11.45
   2  -6  11   37.09    6.05
   2  -6  11   30.70    5.29
   2  -6  12  110.16    9.49
   2  -6  12  102.15    8.42
   2  -6  13  161.94   10.61
   2  -6  13  156.04    9.42
   2  -6  14  107.20    7.69
  -2   5  19   -0.52    0.91
  -2   5  18    3.78    1.83
  -2   5  17    2.18    1.77
  -2   5  16   11.05    3.32
  -2   5  15    0.12    2.51
  -2   5  14   63.63    7.61
   2  -5 -14   70.04    6.96
   2  -5 -13    6.50    2.54
   2  -5 -12   34.84    5.14
   2  -5 -11   91.88    8.00
   2  -5 -11   87.87   13.85
   2  -5 -10   16.68    3.88
   2  -5 -10   10.01    5.40
  -2   5  10   16.43    3.72
  -2   5   9   17.28    3.77
   2  -5  -9   20.73    7.51
   2  -5  -8   13.53    5.46
   2  -5  -7  109.52   13.47
   2  -5  -6  194.83   18.37
   2  -5  -5  196.33   18.17
   2  -5  -4  725.25   34.60
   2  -5  -3   13.87    4.42
   2  -5  -2   68.30    9.76
   2  -5  -1   11.42    4.54
   2  -5   0   20.16    5.67
   2  -5   1  135.31   13.64
   2  -5   2  192.07   16.39
   2  -5   3   10.11    4.29
   2  -5   4   90.30   11.59
   2  -5   5    6.92    3.31
   2  -5   6  138.61   15.39
   2  -5   6  142.20   10.07
   2  -5   6  152.09    9.93
   2  -5   7   92.41    8.23
   2  -5   7   80.49   14.78
   2  -5   7   80.11    7.92
   2  -5   8   19.28    7.82
   2  -5   8   15.58    3.96
   2  -5   8   13.99    3.74
   2  -5   9    3.68    2.85
   2  -5   9    3.77    5.82
   2  -5   9    3.11    2.12
   2  -5  10  137.24   10.59
   2  -5  10  128.42   10.98
   2  -5  11   38.21    6.27
   2  -5  11   36.66    5.71
   2  -5  12  189.88   12.96
   2  -5  12  189.29   11.95
   2  -5  13  149.14    9.85
   2  -5  13  163.17   11.52
   2  -5  14   58.65    6.60
   2  -5  15   55.00    5.76
   2  -5  16   51.23    4.71
  -2   4  19    1.20    1.14
  -2   4  18    5.24    2.14
  -2   4  17    1.26    1.86
  -2   4  16    5.05    2.62
  -2   4  15    3.85    2.77
  -2   4  14    3.97    3.12
  -2   4  13   33.83    5.79
   2  -4 -13   27.63    4.72
   2  -4 -12   70.14    7.05
   2  -4 -11  106.22    8.46
   2  -4 -10    1.49    2.33
   2  -4 -10   11.17    2.69
   2  -4  -9  123.73   14.89
   2  -4  -8  122.76   15.33
   2  -4  -7  207.30   17.89
   2  -4  -6  157.75   14.99
   2  -4  -5  476.05   25.80
   2  -4  -4  341.01   21.39
   2  -4  -3 1442.29   42.96
   2  -4  -2  130.27   12.02
   2  -4  -1    1.29    2.14
   2  -4   0  350.48   19.51
   2  -4   1  371.49   20.76
   2  -4   2   65.08    8.45
   2  -4   3  374.98   20.63
   2  -4   4   20.90    7.77
   2  -4   5   56.72    8.47
   2  -4   6  320.25   21.15
   2  -4   7   13.97    7.33
   2  -4   7   13.80    4.95
   2  -4   8  254.92   25.64
   2  -4   8  234.95   12.94
   2  -4   8  246.85   12.79
   2  -4   9    7.63    2.59
   2  -4   9   13.47    7.87
   2  -4   9    8.61    3.06
   2  -4  10  169.76   22.45
   2  -4  10  165.80   11.75
   2  -4  10  158.66   10.76
   2  -4  11  163.76   21.87
   2  -4  11  167.42   11.29
   2  -4  11  168.98   12.25
   2  -4  12  117.93   10.43
   2  -4  12  117.40    9.39
   2  -4  13   39.15    6.22
   2  -4  14   55.27    6.94
   2  -4  15   85.86    7.94
   2  -4  16    6.15    2.32
   2  -4  17    1.13    1.32
  -2   3  19   12.14    2.39
  -2   3  18   10.68    2.86
  -2   3  17    1.83    2.37
  -2   3  16    2.10    1.98
  -2   3  15   10.64    3.54
  -2   3  14   20.23    4.66
  -2   3  13   15.10    4.12
   2  -3 -13    9.44    2.79
  -2   3  12    7.94    3.33
   2  -3 -12    5.17    2.26
   2  -3 -11  286.22   13.41
   2  -3 -10   82.27   10.60
   2  -3 -10   80.14    6.85
   2  -3  -9  815.52   37.62
   2  -3  -9  878.50   33.89
   2  -3  -8  105.67   12.48
   2  -3  -7  962.58   38.54
   2  -3  -6 1691.63   45.82
   2  -3  -5  977.06   33.83
   2  -3  -4  555.40   24.82
   2  -3  -3  707.67   27.59
   2  -3  -2   19.66    4.71
   2  -3  -1 2234.25   43.84
   2  -3   0   63.24    7.21
   2  -3   1  317.71   16.65
   2  -3   2  294.32   15.82
   2  -3   3  198.97   15.43
   2  -3   4   28.81    6.18
   2  -3   5   15.94    4.30
   2  -3   6   12.43    4.31
   2  -3   7  133.97   13.45
   2  -3   7  200.15   20.22
   2  -3   8  181.04   20.26
   2  -3   9   54.81   12.06
   2  -3   9   44.21    5.61
   2  -3  10   40.11   11.06
   2  -3  10   41.76    5.33
   2  -3  10   41.28    5.76
   2  -3  11   43.51   11.25
   2  -3  11   41.27    5.37
   2  -3  11   52.84    6.61
   2  -3  12    3.01    2.72
   2  -3  12  -13.72    6.63
   2  -3  13  117.80   10.29
   2  -3  14  108.16    9.86
   2  -3  15    8.14    3.37
   2  -3  16   22.26    4.13
   2  -3  17    0.79    1.40
   2  -3  18    7.07    1.92
  -2   2  19   19.72    2.93
  -2   2  18   -0.63    1.79
  -2   2  17   -0.39    2.08
  -2   2  16    9.40    3.27
  -2   2  15    7.76    3.17
  -2   2  14   98.94    9.39
  -2   2  13   87.71    8.82
   2  -2 -12  180.92   11.00
  -2   2  12  195.62   12.48
  -2   2  11   14.88    3.82
   2  -2 -11    9.76    2.87
   2  -2 -10  928.93   34.08
   2  -2  -9  407.99   22.36
   2  -2  -8  359.38   20.38
   2  -2  -8  327.09   22.13
   2  -2  -7   16.50    4.51
   2  -2  -7   12.37    4.48
   2  -2  -6 3179.03   61.80
   2  -2  -5  355.52   19.11
   2  -2  -4 2631.62   48.74
   2  -2  -3  395.52   18.58
   2  -2  -2  396.35   17.76
   2  -2  -1    7.13    2.37
   2  -2   0  665.57   20.49
   2  -2   1   95.49    7.81
   2  -2   2  262.06   12.73
   2  -2   3    6.48    2.12
   2  -2   4   11.39    3.31
   2  -2   5  250.42   13.14
   2  -2   6  127.68   14.06
   2  -2   6  103.93    9.52
   2  -2   7  242.00   20.41
   2  -2   7  201.74   12.97
   2  -2   8   17.30    6.27
   2  -2   9  133.49   17.08
   2  -2  10   -0.30    3.21
   2  -2  10   -0.56    1.63
   2  -2  11   29.88    4.93
   2  -2  11   22.86    7.81
   2  -2  12    2.20    2.16
   2  -2  12    3.57    4.67
   2  -2  13  255.11   14.82
   2  -2  14   13.22    3.74
   2  -2  15   31.57    5.47
   2  -2  16   29.35    5.17
   2  -2  17    0.83    1.92
   2  -2  18   -0.32    1.53
   2  -2  19    7.30    1.73
   2  -2  19    2.25    1.08
  -2   1  19    4.73    1.53
  -2   1  18   -0.02    1.49
  -2   1  17   22.37    4.38
   2  -1 -17   14.44    2.96
  -2   1  16   79.25    7.89
  -2   1  15    4.05    2.66
  -2   1  14  183.00   12.54
   2  -1 -13   39.90    5.23
  -2   1  13   35.02    5.75
  -2   1  12  245.10   13.97
   2  -1 -12  254.08   12.76
   2  -1 -11  264.56   12.53
  -2   1  11  245.19   13.49
   2  -1 -10 1136.02   37.04
   2  -1  -9   30.60    5.78
   2  -1  -8 1118.66   34.89
   2  -1  -7  293.88   17.28
   2  -1  -6  157.22   12.26
   2  -1  -6  119.77   12.18
   2  -1  -5  875.91   29.37
   2  -1  -4 2332.95   44.89
   2  -1  -3  199.65   12.14
   2  -1  -2   53.44    5.95
   2  -1  -1  768.20   13.47
   2  -1  -1  752.78   21.22
   2  -1   0  245.85   11.86
   2  -1   1  207.10    9.53
   2  -1   2  370.40   12.32
   2  -1   3  212.68   10.07
   2  -1   3  267.77   14.57
   2  -1   4   21.31    3.48
   2  -1   4   24.61    4.96
   2  -1   5    9.64    4.02
   2  -1   5   10.77    2.48
   2  -1   6 1656.26   28.74
   2  -1   6 1731.30   48.09
   2  -1   7 1469.14   28.92
   2  -1   7 1695.85   50.79
   2  -1   8  289.39   22.32
   2  -1   9  263.57   22.21
   2  -1  10  494.20   31.88
   2  -1  11    3.60    1.82
   2  -1  11    8.45    4.11
   2  -1  12   31.41    9.21
   2  -1  12   41.90    5.95
   2  -1  13  113.67   17.20
   2  -1  13  103.65    9.35
   2  -1  14   18.13    4.36
   2  -1  15  176.21   12.22
   2  -1  16    9.23    3.57
   2  -1  17    9.66    3.31
   2  -1  18    2.93    1.72
   2  -1  19    3.60    1.71
   2  -1  19    1.42    1.10
  -2   0  19    1.18    1.14
  -2   0  18    1.28    1.26
   2   0 -17   28.05    3.86
  -2   0  17   27.62    4.34
  -2   0  16   47.51    6.15
   2   0 -16   50.56    5.78
  -2   0  15   40.73    5.99
  -2   0  14   75.80    8.15
  -2   0  13  112.80    9.61
   2   0 -12   37.42    5.08
  -2   0  12   34.90    5.41
   2   0 -11  212.37   11.59
  -2   0  11  211.45   12.44
   2   0 -10  176.20   14.66
   2   0  -9  125.46   12.03
   2   0  -8 1127.48   34.02
   2   0  -7  636.91   24.38
  -2   0   6  230.41    9.45
   2   0  -6  257.92   15.25
  -2   0   5   24.55    2.65
   2   0  -5   26.08    4.71
   2   0  -4 1328.71   33.27
   2   0  -4 1263.62   30.56
   2   0  -3 1167.97   29.68
   2   0  -2  452.61   16.55
   2   0  -1   60.51    2.90
   2   0  -1   65.14    5.78
   2   0   0 4043.77   39.64
   2   0   0 4161.54   32.43
   2   0   1  119.77    6.40
   2   0   1  110.22    6.48
   2   0   2 4722.81   49.20
   2   0   2 4707.63   35.97
   2   0   3 3063.08   45.16
   2   0   3 3063.55   24.74
   2   0   4   86.43    8.35
   2   0   4   86.27    4.19
   2   0   5  543.34   22.83
   2   0   5  513.84   10.91
   2   0   6 1573.38   42.01
   2   0   6 1352.57   19.30
   2   0   7   84.25   10.41
   2   0   8  795.25   34.35
   2   0   9  566.42   30.70
   2   0  10   66.61   11.26
   2   0  11  177.28   19.12
   2   0  11  187.61   11.05
   2   0  12  199.17   12.10
   2   0  12  197.80   21.43
   2   0  13   33.44    5.31
   2   0  13   23.12    8.09
   2   0  14   48.44    6.53
   2   0  15  149.30   11.36
   2   0  16   18.34    4.30
   2   0  17   18.60    3.97
   2   0  18   23.55    4.04
   2   0  19   15.10    2.96
   2   0  19    5.21    1.60
   2   0  20    0.00    0.79
  -2  -1  19    0.66    0.82
  -2  -1  18   -0.11    1.32
   2   1 -17   25.33    3.60
  -2  -1  17   19.38    3.73
  -2  -1  16   -1.84    2.03
   2   1 -16    0.42    1.65
   2   1 -15  111.62    9.01
  -2  -1  15  101.15    8.92
  -2  -1  14   46.95    6.33
  -2  -1  13    7.58    2.97
  -2  -1  12    8.09    3.02
   2   1 -11   83.13    7.56
  -2  -1  11   90.42    8.18
   2   1 -10   22.66    5.95
   2   1  -9  537.02   25.24
   2   1  -8   44.89    6.95
  -2  -1   7    2.17    1.94
   2   1  -7    1.78    1.74
  -2  -1   6    8.41    2.65
   2   1  -6    8.64    3.13
   2   1  -5  105.03    9.07
   2   1  -4   47.51    5.87
   2   1  -3 1624.23   31.41
   2   1  -2 1106.39   24.14
   2   1  -1 3657.84   40.72
   2   1   0  904.27   18.56
   2   1   0 1010.48   18.27
   2   1   1  518.14   14.14
   2   1   1  512.09   12.33
   2   1   2 1677.58   28.73
   2   1   2 1794.58   19.45
   2   1   3 1187.82   11.85
   2   1   3 1154.20   26.34
   2   1   4  504.00   19.07
   2   1   5  788.52   26.05
   2   1   6   17.46    4.65
   2   1   7   19.22    5.01
   2   1   8  298.61   20.11
   2   1   9  168.87   16.33
   2   1  10  465.33   28.57
   2   1  11  235.21   21.37
   2   1  12    5.13    2.22
   2   1  12    0.10    3.00
   2   1  13   74.32   13.11
   2   1  13   86.30    8.20
   2   1  14   57.10    6.89
   2   1  15  427.85   18.85
   2   1  16   15.19    4.18
   2   1  17  159.07   11.15
   2   1  18   48.60    5.76
   2   1  19   22.46    3.50
   2   1  20    7.38    1.91
  -2  -2  18    4.84    1.59
  -2  -2  17   -0.52    1.61
   2   2 -17   -0.58    1.06
   2   2 -16    2.75    1.87
  -2  -2  16    2.22    1.98
   2   2 -15   79.97    7.54
  -2  -2  15   75.51    7.62
   2   2 -14    1.70    2.09
  -2  -2  14    0.71    1.80
   2   2 -13  233.97   13.46
  -2  -2  13  210.05   13.08
  -2  -2  12   64.58    7.20
  -2  -2  11    5.95    2.58
   2   2 -11    3.25    2.78
  -2  -2  10  385.00   16.19
   2   2 -10  381.60   15.70
   2   2  -9  195.51   16.48
  -2  -2   8   22.39    5.33
   2   2  -8   26.35    5.76
   2   2  -7  199.92   14.64
   2   2  -6    7.20    3.32
   2   2  -5   94.03    9.00
   2   2  -4   41.60    5.57
   2   2  -3  126.57    9.12
   2   2  -2 1203.51   25.97
   2   2  -1  813.24   19.53
   2   2   0 2956.12   33.55
   2   2   0 3214.86   38.43
   2   2   1 1913.26   23.45
   2   2   1 1808.81   30.53
   2   2   2  541.23   17.49
   2   2   2  533.71   11.00
  -2  -2  -3   11.93    1.54
   2   2   3   11.91    2.90
   2   2   3    9.65    1.16
  -2  -2  -4  153.55    4.64
   2   2   4  127.76    9.85
   2   2   5   66.53    7.77
   2   2   6   20.67    4.80
   2   2   7   85.34   10.13
   2   2   8  124.59   12.89
   2   2   9   69.90   10.25
   2   2  10  248.18   20.15
   2   2  11  274.52   22.19
   2   2  12   10.35    2.82
   2   2  12    7.86    4.63
   2   2  12   11.81    3.11
   2   2  13   42.42    5.96
   2   2  13   40.29    5.59
   2   2  13   42.25    9.54
   2   2  14   32.58    5.28
   2   2  15  121.91   10.14
   2   2  16   78.34    8.10
   2   2  17  315.99   15.49
   2   2  18    6.98    2.43
   2   2  19   42.32    4.88
   2   2  20    1.13    1.12
  -2  -3  17    5.95    1.77
   2   3 -16   41.59    4.68
  -2  -3  16   41.39    4.99
  -2  -3  15    1.07    1.83
   2   3 -15    1.23    1.56
   2   3 -14   58.81    6.64
  -2  -3  14   52.20    6.55
   2   3 -13   87.11    8.39
  -2  -3  13   84.00    8.35
   2   3 -12    7.99    2.91
  -2  -3  12   13.91    3.88
   2   3 -11  118.36    9.67
  -2  -3  11  107.04    9.01
  -2  -3  10   19.23    3.85
   2   3 -10   24.31    4.41
   2   3 -10   23.06    6.79
  -2  -3   9   17.82    5.99
   2   3  -9   18.48    3.52
   2   3  -9   17.36    5.46
   2   3  -8   47.26    8.32
   2   3  -7  852.17   33.00
   2   3  -6   74.42    9.28
   2   3  -5    5.64    2.74
   2   3  -4    6.16    2.70
   2   3  -3  165.51   11.43
   2   3  -2  512.78   18.78
   2   3  -1 1134.39   25.85
   2   3   0  750.53   19.43
   2   3   1  180.13    8.82
   2   3   1  173.36   10.68
   2   3   2 3715.75   51.37
   2   3   2 3644.99   36.28
  -2  -3  -3  653.95   15.98
   2   3   3  644.48   22.67
   2   3   3  600.40   13.63
  -2  -3  -4    1.48    0.89
   2   3   4    0.99    1.24
  -2  -3  -5   75.00    5.44
   2   3   5   73.72    8.32
  -2  -3  -6    4.71    1.29
   2   3   6    5.75    2.71
  -2  -3  -7  219.33    9.13
   2   3   7  230.97   15.97
   2   3   8    3.46    2.13
   2   3   9   15.35    5.29
   2   3  10  116.05   13.13
   2   3  11   33.14    7.81
   2   3  12   91.35    8.00
   2   3  12  100.80   13.73
   2   3  12   90.83    7.79
   2   3  13  311.79   15.63
   2   3  13  326.54   15.32
   2   3  13  310.95   25.00
   2   3  14    8.64    2.91
   2   3  14    5.20    2.68
   2   3  15   26.77    4.87
   2   3  16  506.97   20.18
   2   3  17   15.63    3.64
   2   3  18   45.28    5.57
   2   3  19   27.34    4.00
   2   3  20    2.30    1.19
  -2  -4  17    7.21    1.49
  -2  -4  16   12.44    2.52
   2   4 -15   21.91    3.71
  -2  -4  15   19.37    3.66
   2   4 -14   95.01    8.25
  -2  -4  14   86.17    7.81
   2   4 -13    0.77    1.91
  -2  -4  13    2.69    2.33
  -2  -4  12   23.96    4.76
   2   4 -12   20.74    4.47
  -2  -4  11   27.77    4.73
   2   4 -11   25.53    4.78
  -2  -4  10    7.62    2.46
   2   4 -10   13.06    3.54
   2   4 -10   15.97    5.18
   2   4  -9   65.70    6.90
  -2  -4   9   60.58    6.33
  -2  -4   9   64.02   11.20
   2   4  -9   73.78   11.71
   2   4  -8  176.28   10.81
   2   4  -8  234.39   19.76
   2   4  -7  648.58   31.31
   2   4  -6   43.41    7.65
   2   4  -5  277.66   18.38
   2   4  -4  295.65   17.86
   2   4  -3   98.98    9.90
   2   4  -2  176.89   12.35
   2   4  -1  588.50   21.13
   2   4   0 1054.21   26.65
   2   4   1   52.89    5.68
   2   4   2  893.94   22.40
  -2  -4  -3   43.72    5.31
   2   4   3   44.07    6.52
   2   4   3   45.30    4.87
   2   4   4  515.67   22.45
  -2  -4  -4  523.37   17.46
  -2  -4  -5   10.72    2.62
   2   4   5   12.47    3.66
  -2  -4  -6   23.32    4.05
   2   4   6   22.51    5.21
  -2  -4  -7   38.70    5.01
   2   4   7   41.44    7.56
   2   4   8  230.31   17.79
   2   4   9  471.31   26.75
   2   4  10    4.12    3.41
   2   4  11    3.96    2.80
   2   4  12  435.16   28.77
   2   4  12  444.45   18.36
   2   4  12  451.47   17.32
   2   4  13   47.58    6.42
   2   4  13   45.08    5.79
   2   4  14  114.62   10.09
   2   4  14  132.35   10.15
   2   4  15   -0.64    1.75
   2   4  15   -0.03    1.72
   2   4  16   88.07    8.40
   2   4  17    1.13    2.22
   2   4  18  246.57   12.58
   2   4  19    0.86    1.30
   2   4  20   10.50    2.08
  -2  -5  16    3.11    0.87
  -2  -5  15   12.46    2.63
  -2  -5  15    8.72    1.97
   2   5 -14   58.86    6.21
  -2  -5  14   52.62    5.73
   2   5 -13   19.74    4.18
  -2  -5  13   17.73    3.59
   2   5 -12   38.57    5.72
  -2  -5  12   32.59    5.26
  -2  -5  11  352.00   16.42
   2   5 -11  327.90   16.47
   2   5 -10   17.84    4.32
   2   5 -10   17.05    6.31
  -2  -5  10   17.76    4.06
   2   5  -9  108.80    9.31
   2   5  -9  124.43   16.26
  -2  -5   9  106.36    8.74
  -2  -5   9  126.85   16.98
   2   5  -8  199.57   12.20
  -2  -5   8  169.77   10.64
   2   5  -8  215.97   20.58
   2   5  -7  296.12   14.07
   2   5  -7  325.09   24.03
   2   5  -6   29.20    7.34
   2   5  -5 3072.85   67.83
   2   5  -4  144.73   14.09
   2   5  -3  377.99   21.51
   2   5  -2  574.57   25.16
   2   5  -1 1362.73   36.61
   2   5   0  171.18   12.54
   2   5   1 1570.59   36.17
   2   5   2 1264.99   31.51
  -2  -5  -2 1542.13   36.67
  -2  -5  -3  186.85   12.71
  -2  -5  -4   85.07    8.38
  -2  -5  -5  133.91   10.63
   2   5   5  132.42   12.78
   2   5   6    3.26    2.65
  -2  -5  -6    9.04    3.19
   2   5   7   53.31    8.91
  -2  -5  -7   55.88    7.30
   2   5   8   19.13    5.29
   2   5   9  106.07   12.92
   2   5  10    2.67    2.49
   2   5  11  740.72   23.40
   2   5  11  689.41   35.14
   2   5  12  173.70   10.85
   2   5  12  189.52   12.20
   2   5  12  187.59   18.66
   2   5  13  158.15   11.46
   2   5  13  154.28   10.61
   2   5  14   68.66    7.70
   2   5  14   70.57    7.46
   2   5  15   18.89    4.08
   2   5  15   15.32    4.23
   2   5  16    8.98    3.14
   2   5  16    8.56    3.40
   2   5  17    2.09    1.99
   2   5  18  166.98   10.08
   2   5  19    8.42    2.19
   2   5  20   46.62    3.85
  -2  -6  15    0.01    0.75
  -2  -6  14    2.00    1.49
  -2  -6  14    1.67    1.52
  -2  -6  13    0.68    2.06
  -2  -6  13   -1.62    1.86
   2   6 -12   55.20    6.50
  -2  -6  12   55.00    6.20
   2   6 -11   31.63    5.31
  -2  -6  11   31.71    5.07
  -2  -6  10   26.43    4.68
   2   6 -10   27.90    5.21
   2   6  -9  991.63   28.68
   2   6  -9 1073.71   50.78
  -2  -6   9 1004.09   27.42
  -2  -6   9 1012.18   50.73
   2   6  -8  255.34   14.24
   2   6  -8  272.06   24.84
  -2  -6   8  235.93   12.98
   2   6  -7  188.25   11.83
   2   6  -7  168.44   19.39
   2   6  -6  626.59   20.78
   2   6  -6  573.81   33.87
   2   6  -5  413.89   16.22
   2   6  -5  461.19   28.99
   2   6  -4  177.79   17.15
   2   6  -3  894.95   36.96
   2   6  -2   52.35    8.65
   2   6  -1   93.97   11.01
   2   6   0   62.08    8.56
  -2  -6  -1 1158.80   37.72
   2   6   1 1286.92   37.71
  -2  -6  -2  113.13   11.33
  -2  -6  -3 1199.83   36.85
  -2  -6  -4    7.38    3.10
  -2  -6  -5  225.22   15.60
  -2  -6  -6   74.26    8.88
  -2  -6  -7  138.53   13.15
   2   6   7  142.62   14.61
   2   6   8    4.72    3.60
   2   6   9   15.84    5.46
   2   6  10    7.63    5.10
   2   6  10    2.46    2.05
   2   6  10    6.58    3.18
   2   6  11  535.66   20.91
   2   6  11  497.80   30.48
   2   6  12   -0.50    1.29
   2   6  12    3.87    2.38
   2   6  13  274.58   14.11
   2   6  13  285.61   15.92
   2   6  14  202.22   13.31
   2   6  14  199.87   12.31
   2   6  15   20.43    4.26
   2   6  15   21.96    4.80
   2   6  16   41.12    6.38
   2   6  16   34.84    5.17
   2   6  17   84.58    7.50
   2   6  17   81.24    7.17
   2   6  18   21.42    3.48
   2   6  19   43.06    4.17
  -2  -7  14   12.51    2.44
  -2  -7  13    4.26    1.99
  -2  -7  12   44.68    5.67
   2   7 -11    2.66    1.80
   2   7 -10   25.12    4.42
   2   7  -9    4.23    3.07
   2   7  -8   65.37    7.62
   2   7  -8    3.04    3.12
   2   7  -7  102.47    9.25
   2   7  -7  142.38   18.54
   2   7  -6  243.82   13.77
   2   7  -6  312.92   26.79
   2   7  -5    1.93    3.98
   2   7  -5   -1.56    2.35
   2   7  -5    0.41    1.60
   2   7  -4   31.40    8.02
   2   7  -4  241.65   22.36
   2   7  -3  111.52   14.78
   2   7  -3   26.13    6.69
  -2  -7   2   17.06    5.46
   2   7  -2   25.46    7.02
   2   7  -1   75.72   11.22
  -2  -7   1   70.09   11.33
  -2  -7   0    0.37    2.32
  -2  -7  -1    5.38    3.27
  -2  -7  -2   12.93    4.38
  -2  -7  -3   29.15    6.99
  -2  -7  -4    9.84    3.96
  -2  -7  -5   81.10   10.78
  -2  -7  -6  104.46   12.14
  -2  -7  -7  790.50   34.64
   2   7   8    9.87    2.59
   2   7   9  435.27   18.88
   2   7   9  421.27   17.54
   2   7  10    6.20    2.91
   2   7  10   10.10    3.73
   2   7  11  301.84   16.00
   2   7  11  295.40   16.40
   2   7  12   67.36    8.14
   2   7  13  466.16   20.62
   2   7  14   69.42    8.12
   2   7  14   60.45    6.66
   2   7  15  160.71   11.85
   2   7  15  149.73   10.12
   2   7  16   28.61    4.96
   2   7  16   27.63    4.30
   2   7  17   17.23    3.21
   2   7  17   16.73    3.49
  -2  -8  13   13.53    2.50
  -2  -8  12    1.63    1.67
  -2  -8  11   18.33    4.11
   2   8 -10   39.77    5.15
  -2  -8  10   47.53    6.29
   2   8  -9    3.27    2.07
   2   8  -8   21.76    4.94
   2   8  -7   18.59    4.59
   2   8  -6  122.25   10.18
  -2  -8   6   61.42   14.01
  -2  -8   5  196.46   23.04
   2   8  -5  232.35   13.77
  -2  -8   4  172.66   21.31
   2   8  -4  172.10   11.89
   2   8  -3   67.18    7.30
  -2  -8   3   54.25   11.65
  -2  -8   2   67.32   12.79
   2   8  -2   65.83    7.13
  -2  -8   1   10.70    5.58
   2   8  -1   10.63    2.84
  -2  -8   0   -3.08    3.44
   2   8   0    0.18    1.79
   2   8   1   23.01    3.96
  -2  -8  -1   15.44    5.80
   2   8   2    1.03    1.65
  -2  -8  -2    0.04    3.85
  -2  -8  -3   21.56    6.20
  -2  -8  -4    4.75    3.37
   2   8   5  173.36   10.69
  -2  -8  -5  188.61   18.21
  -2  -8  -6   27.72    7.24
   2   8   6   21.05    3.66
   2   8   6   20.50    3.93
   2   8   7  315.25   15.24
   2   8   7  325.36   14.47
  -2  -8  -7  336.17   24.89
   2   8   8  193.07   12.31
   2   8   9  205.45   13.86
   2   8   9  181.31   12.15
   2   8  10   15.01    5.36
   2   8  10    4.79    2.96
   2   8  11   15.15    4.21
   2   8  12  118.69   10.91
   2   8  13   94.58    9.82
   2   8  14    7.79    3.83
   2   8  15  136.92   10.90
   2   8  16   19.37    4.10
   2   8  17    9.37    2.60
   2   8  18    1.68    1.36
  -2  -9  12   13.53    2.37
  -2  -9  11   60.20    5.69
   2   9 -10    0.73    1.30
  -2  -9  10    0.68    1.65
  -2  -9   9   61.09    6.65
   2   9  -9   56.78    6.06
  -2  -9   8   18.61    4.52
   2   9  -8   18.66    4.06
  -2  -9   7   19.59    4.50
   2   9  -7   13.45    4.26
  -2  -9   6   43.99    6.36
   2   9  -6   35.18    6.17
  -2  -9   5   78.39    8.39
   2   9  -5   83.00    8.65
  -2  -9   4   24.99    4.83
   2   9  -4   21.74    4.86
  -2  -9   3  294.17   28.60
  -2  -9   3  306.82   15.44
  -2  -9   2   67.66    7.20
  -2  -9   2   62.44   12.95
   2   9  -2   79.64    8.25
  -2  -9   1   83.21   14.66
   2   9  -1   78.39    7.99
  -2  -9   1   79.88    7.59
  -2  -9   0    2.81    3.24
  -2  -9   0    8.89    2.75
   2   9   0    5.26    2.62
  -2  -9  -1   22.33    7.61
   2   9   1   28.48    4.95
  -2  -9  -2    3.28    3.05
   2   9   2    4.10    2.37
   2   9   2    5.08    2.32
  -2  -9  -3    1.42    3.47
   2   9   3    4.38    2.26
   2   9   3    4.52    2.34
   2   9   4    7.70    2.51
   2   9   4    9.96    2.83
  -2  -9  -4    7.86    4.03
   2   9   5  221.59   12.97
   2   9   5  209.02   12.23
  -2  -9  -5  229.11   21.88
   2   9   6   64.38    7.26
   2   9   6   61.83    6.68
  -2  -9  -6   58.74   11.13
   2   9   7    3.54    2.44
  -2  -9  -7    1.55    3.04
   2   9   7    0.11    2.57
   2   9   8  127.43   10.53
   2   9   8  125.94    9.94
   2   9   9   66.60    8.27
   2   9   9   59.27    7.97
   2   9  10   30.47    6.88
   2   9  10    3.33    2.99
   2   9  11   23.93    5.31
   2   9  12    6.96    3.72
   2   9  13   15.72    4.31
   2   9  14  133.09   10.99
   2   9  15   33.32    5.65
   2   9  16    0.60    1.89
   2   9  17    2.00    1.55
   2   9  18    8.98    1.82
  -2 -10  11    0.90    0.93
  -2 -10  10    3.40    1.55
   2  10  -9   98.70    6.36
  -2 -10   9  108.81    7.86
   2  10  -8    4.56    1.99
  -2 -10   8    1.68    2.15
  -2 -10   7   30.75    4.98
   2  10  -7   27.48    4.37
  -2 -10   6   13.77    3.75
   2  10  -6   12.88    3.47
  -2 -10   5   29.32    5.12
   2  10  -5   32.36    5.34
   2  10  -4   55.88    7.17
  -2 -10   4   45.57    6.28
  -2 -10   3   -0.41    1.94
   2  10  -3    0.29    2.48
  -2 -10   2   28.99    4.84
   2  10  -2   34.19    5.76
   2  10  -1   40.66    6.06
  -2 -10   1   40.72    5.69
   2  10   0   45.18    6.48
  -2 -10   0   39.39    5.30
  -2 -10  -1   25.65    7.92
   2  10   1   33.84    5.55
   2  10   2  112.35    9.76
   2  10   2  118.23    9.29
  -2 -10  -2  122.85   17.78
   2  10   3   10.42    3.27
   2  10   3   10.60    3.15
  -2 -10  -3    6.66    4.18
   2  10   4   27.58    5.09
  -2 -10  -4   27.74    9.15
   2  10   4   26.72    4.81
   2  10   5    2.08    2.44
  -2 -10  -5    7.00    5.19
   2  10   5    6.32    2.70
  -2 -10  -6   51.17   11.65
   2  10   6   54.36    6.96
   2  10   6   48.81    6.37
   2  10   7  342.81   16.61
   2  10   7  337.36   17.37
   2  10   8   13.61    4.36
   2  10   8    6.85    2.71
   2  10   9   41.64    6.94
   2  10   9   57.03    8.57
   2  10  10  114.89   10.75
   2  10  11   42.19    7.10
   2  10  12    1.51    2.83
   2  10  13    4.17    2.58
   2  10  14   19.14    4.49
   2  10  15   29.63    4.95
   2  10  16   14.08    3.30
   2  10  17   38.38    4.06
  -2 -11   9   30.49    3.27
   2  11  -8    1.09    1.03
  -2 -11   8   -1.34    1.34
   2  11  -7   74.25    5.91
  -2 -11   7   65.52    5.94
   2  11  -6   27.80    4.20
  -2 -11   6   26.79    4.17
   2  11  -5   39.94    5.36
  -2 -11   5   36.21    5.17
   2  11  -4   25.49    4.60
  -2 -11   4   24.39    4.42
  -2 -11   3  105.27    8.67
   2  11  -3   99.98    8.99
  -2 -11   2  185.10   11.38
   2  11  -2  191.95   12.59
   2  11  -1    4.63    3.08
  -2 -11   1    6.01    2.49
   2  11   0  243.16   14.52
   2  11   1   -0.17    2.43
   2  11   2  102.74    9.45
   2  11   3   -0.06    2.34
   2  11   3    3.37    2.01
   2  11   4   13.12    3.92
   2  11   4    9.38    3.46
   2  11   5   -0.14    2.32
   2  11   5   12.98    4.43
   2  11   6   15.18    5.20
   2  11   6    7.86    2.89
   2  11   7   45.30    6.75
   2  11   7   62.70    8.47
   2  11   7   42.23    5.85
   2  11   8    4.42    3.11
   2  11   8    5.14    2.14
   2  11   9   43.36    6.48
   2  11   9   62.58    8.06
   2  11  10   20.73    5.08
   2  11  11   19.81    4.89
   2  11  12    1.98    2.50
   2  11  13    1.28    2.08
   2  11  14   26.50    4.43
   2  11  15    4.80    2.30
   2  11  16   60.55    4.99
  -2 -12   6   11.25    2.06
   2  12  -6   11.80    2.23
   2  12  -5   35.28    4.15
  -2 -12   5   35.54    4.04
   2  12  -4   30.67    4.26
  -2 -12   4   28.14    3.78
  -2 -12   3   26.41    3.89
   2  12  -3   26.51    4.43
   2  12  -2   10.93    3.07
  -2 -12   2    8.77    2.47
   2  12  -1   83.07    7.86
   2  12   0  167.94   11.27
   2  12   1    2.84    2.39
   2  12   2   76.42    7.85
   2  12   3    7.10    2.90
   2  12   3   39.44    5.71
   2  12   4   15.20    4.00
   2  12   4    5.98    2.62
   2  12   5   -2.67    2.55
   2  12   5    1.82    2.20
   2  12   6   -0.24    1.87
   2  12   6    3.26    2.52
   2  12   7    1.61    2.03
   2  12   7    1.98    2.23
   2  12   8    9.38    3.01
   2  12   8    8.33    3.26
   2  12   9   49.50    6.53
   2  12   9   38.47    5.13
   2  12  10    9.07    3.42
   2  12  11    2.12    2.21
   2  12  12   17.31    3.74
   2  12  13    0.71    1.65
   2  12  14   25.51    3.64
   2  12  15   -1.10    0.99
   2  13  -3    4.72    1.55
   2  13  -2   29.21    3.86
   2  13  -1   25.22    3.79
   2  13   0    4.02    2.23
   2  13   1   25.41    4.12
   2  13   2   40.02    5.08
   2  13   3    5.11    2.40
   2  13   4   26.88    4.32
   2  13   4    4.78    1.72
   2  13   5    1.31    1.42
   2  13   5   11.04    3.02
   2  13   6    0.89    1.49
   2  13   6    1.02    1.35
   2  13   7    3.41    1.77
   2  13   7    5.44    2.28
   2  13   8    1.78    1.58
   2  13   8    1.61    1.46
   2  13   9   42.01    5.06
   2  13   9   17.54    2.95
   2  13  10    8.95    2.56
   2  13  11   71.69    5.94
   2  13  12   28.93    3.60
   2  13  13    3.27    1.21
   2  14   1   36.56    3.76
   2  14   2    0.56    0.90
   2  14   3    5.14    1.67
   2  14   4    3.69    1.52
   2  14   5    0.55    1.04
   2  14   6    1.15    1.00
  -3  12   8   -0.24    0.81
   3 -12  -8    3.97    1.33
   3 -12  -7    6.28    1.52
  -3  12   7    0.02    0.99
  -3  12   6   -0.01    1.04
   3 -12  -6    2.75    1.23
  -3  12   5    1.01    1.39
  -3  12   4   -0.62    1.14
  -3  12   3   18.11    3.11
  -3  12   2   29.24    3.71
  -3  12   1    1.45    1.27
  -3  12   0    3.70    1.37
  -3  11  11    3.16    1.18
   3 -11 -11   15.31    2.24
  -3  11  10    3.17    1.71
   3 -11 -10   16.28    2.61
  -3  11   9   -0.13    1.37
   3 -11  -9    0.60    1.18
  -3  11   8    4.84    1.99
   3 -11  -8    7.67    2.31
  -3  11   7    1.41    1.93
  -3  11   6    7.20    2.92
  -3  11   5   18.83    3.87
  -3  11   4    1.37    2.07
  -3  11   3    7.04    2.64
  -3  11   2   -1.03    1.93
   3 -11  -2   -0.53    1.11
  -3  11   1    8.92    2.68
   3 -11  -1    4.92    1.84
  -3  11   0   26.15    4.23
   3 -11   0   23.01    3.52
  -3  11  -1    7.38    2.51
   3 -11   1    7.40    2.16
   3 -11   2   17.65    3.10
  -3  11  -2   15.27    3.11
   3 -11   3    7.79    2.15
   3 -11   4    4.63    1.68
   3 -11   5    2.41    1.09
  -3  10  13    0.46    0.97
   3 -10 -13    1.69    1.20
  -3  10  12    0.56    0.89
   3 -10 -12    2.75    1.39
  -3  10  11    4.47    2.09
   3 -10 -11   28.00    3.64
  -3  10  10    5.57    2.20
   3 -10 -10   19.35    3.43
   3 -10  -9   13.59    3.01
  -3  10   9    9.08    3.33
  -3  10   8   38.31    5.89
  -3  10   7    1.35    2.48
  -3  10   6   12.21    4.06
  -3  10   5   12.98    4.23
  -3  10   4    2.73    2.44
  -3  10   3   24.68    5.16
   3 -10  -3   26.37    4.24
  -3  10   2   22.07    4.63
   3 -10  -2   27.22    4.42
  -3  10   1   26.40    4.95
   3 -10  -1   20.44    4.04
   3 -10   0    4.04    2.32
  -3  10   0    1.84    2.06
   3 -10   1    9.09    3.20
  -3  10  -1   12.33    3.23
  -3  10  -2   23.61    4.15
   3 -10   2   18.90    4.05
   3 -10   3    2.87    2.35
  -3  10  -3    1.80    1.59
   3 -10   4    6.47    2.69
   3 -10   5    2.31    1.72
   3 -10   6   61.56    5.88
   3 -10   7    1.34    1.42
   3 -10   8   11.91    2.21
  -3   9  15   47.90    3.94
   3  -9 -14    2.89    1.27
  -3   9  14    3.62    1.66
   3  -9 -13   -0.23    1.20
  -3   9  13    1.77    1.66
   3  -9 -12    1.54    1.50
  -3   9  12   -0.30    1.30
  -3   9  11   24.70    4.26
   3  -9 -11   62.71    6.21
   3  -9 -10    5.29    2.50
  -3   9  10   -0.87    2.62
  -3   9   9  218.92   14.23
  -3   9   8   32.23    5.96
  -3   9   7    7.54    3.79
  -3   9   6    7.51    3.55
  -3   9   5    6.30    3.52
  -3   9   4    3.26    2.84
   3  -9  -4    6.74    2.45
  -3   9   3   11.54    3.91
   3  -9  -3   17.23    3.79
   3  -9  -2   43.49    5.92
  -3   9   2   42.73    6.58
  -3   9   1  289.74   15.76
   3  -9  -1  270.29   14.71
   3  -9   0   89.75    8.69
  -3   9   0  100.41    9.27
  -3   9  -1    6.12    2.83
   3  -9   1    4.87    2.58
   3  -9   2    4.39    2.39
  -3   9  -2    7.98    2.96
   3  -9   3   28.96    5.44
  -3   9  -3   25.87    4.62
  -3   9  -4    5.48    2.17
   3  -9   4    8.27    3.40
   3  -9   5    9.33    3.32
   3  -9   6   17.58    3.85
   3  -9   7   25.07    4.31
   3  -9   8  137.67    8.89
   3  -9   9    5.82    2.03
   3  -9  10    0.70    0.86
  -3   8  16   54.68    4.40
  -3   8  15   71.27    5.79
  -3   8  14    5.21    2.30
   3  -8 -14    5.65    1.93
   3  -8 -13   30.96    4.34
  -3   8  12   11.34    2.94
   3  -8 -12   18.76    3.63
   3  -8 -11   35.59    5.12
  -3   8  11   19.33    4.06
   3  -8 -10   31.38    5.08
  -3   8  10   25.46    5.37
  -3   8   9   32.41    6.14
  -3   8   8   60.61    8.11
  -3   8   7  144.81   11.80
  -3   8   6   30.09    5.82
  -3   8   5   34.00    5.96
   3  -8  -4   43.61   11.39
  -3   8   4   58.84    7.58
   3  -8  -4   52.18    6.42
  -3   8   3  100.71    9.71
   3  -8  -3   89.30   16.02
   3  -8  -3   86.91    8.16
  -3   8   2    3.49    2.94
   3  -8  -2    5.58    2.30
   3  -8  -1    7.20    5.41
  -3   8   1    6.99    3.14
   3  -8  -1    6.03    2.83
   3  -8   0   10.80    6.39
  -3   8   0    7.71    3.13
   3  -8   0    6.90    3.17
  -3   8  -1  226.85   13.55
   3  -8   1  213.10   13.52
  -3   8  -2   12.01    3.43
   3  -8   2    7.73    3.02
  -3   8  -3   90.35    8.29
   3  -8   3   87.54    8.91
  -3   8  -4   72.52    7.34
   3  -8   4   66.92    7.95
   3  -8   5   55.27    7.26
   3  -8   6    7.63    3.51
   3  -8   7   85.52    8.69
   3  -8   8   83.25    8.09
   3  -8   9   36.41    5.21
   3  -8  10  106.40    7.75
   3  -8  11    2.66    1.33
  -3   7  17    5.88    1.70
  -3   7  16   85.59    6.35
  -3   7  15   12.47    2.95
  -3   7  14   75.96    7.34
   3  -7 -14   84.07    6.80
   3  -7 -13   72.92    6.78
   3  -7 -12   17.52    3.85
   3  -7 -11    8.83    3.11
  -3   7  11    6.85    2.80
  -3   7  10   86.23    9.27
   3  -7 -10   86.79    8.13
  -3   7   9  309.06   17.06
   3  -7  -8    3.25    2.63
  -3   7   8    0.78    2.40
   3  -7  -7  147.38   18.90
  -3   7   7  180.36   13.08
  -3   7   6   14.15    4.15
   3  -7  -6   11.26    4.45
   3  -7  -5   23.52    8.81
   3  -7  -5   18.97    3.93
  -3   7   5   15.40    3.87
   3  -7  -4   18.61    7.44
  -3   7   4   25.61    5.07
   3  -7  -4   20.50    3.90
   3  -7  -3    4.17    4.09
   3  -7  -3   -1.12    1.85
  -3   7   3    1.20    1.74
  -3   7   2   15.80    3.80
   3  -7  -2   11.26    5.46
   3  -7  -2   11.90    3.21
   3  -7  -1   -0.38    3.96
  -3   7   1   -0.46    1.86
   3  -7  -1   -0.31    1.94
  -3   7   0  173.94   11.56
   3  -7   0  176.10   20.54
   3  -7   0  164.17   11.33
   3  -7   1  245.62   13.96
  -3   7  -1  256.54   13.80
   3  -7   2   13.82    4.58
  -3   7  -2   15.08    3.49
   3  -7   2   13.71    3.63
   3  -7   3  106.72    9.54
  -3   7  -3  110.85    8.88
   3  -7   3   99.40   15.00
  -3   7  -4   11.47    3.31
   3  -7   4   11.55    6.40
   3  -7   4    8.42    4.64
   3  -7   4   13.06    3.64
   3  -7   5  415.47   19.08
   3  -7   6    4.45    2.96
   3  -7   7  313.68   16.59
   3  -7   8   44.67    6.38
   3  -7   9  202.67   12.70
   3  -7  10   80.99    7.75
   3  -7  11   48.93    5.59
   3  -7  12   13.82    2.85
  -3   6  18    4.28    1.34
  -3   6  17    0.75    1.35
  -3   6  16   52.00    5.56
  -3   6  15   -1.76    2.19
  -3   6  14  223.67   13.08
   3  -6 -14  210.13   11.25
   3  -6 -13   38.25    5.30
   3  -6 -12   79.83    7.67
   3  -6 -11    3.47    2.07
   3  -6 -10   97.02    8.44
  -3   6  10  104.37    9.72
   3  -6 -10   93.04   15.47
   3  -6  -9    8.11    3.93
  -3   6   9    4.45    3.11
   3  -6  -8  484.41   33.72
  -3   6   8  519.18   21.19
   3  -6  -7  300.58   25.87
  -3   6   7  353.82   17.39
   3  -6  -6  105.55   15.24
  -3   6   6  115.10    9.68
  -3   6   5   27.59    4.85
   3  -6  -5   23.93    7.93
  -3   6   4  115.99    9.32
   3  -6  -4  107.05   15.61
   3  -6  -3   20.29    7.46
  -3   6   3   24.22    4.35
   3  -6  -2   -0.69    2.32
  -3   6   2   11.88    3.03
   3  -6  -1   21.17    7.28
  -3   6   1   18.66    3.79
  -3   6   0  146.50    9.81
   3  -6   0  134.52   16.34
   3  -6   0  160.43   10.38
   3  -6   1   76.89    7.23
  -3   6  -1   64.76    6.44
   3  -6   1   83.13   12.58
  -3   6  -2  258.27   12.80
   3  -6   2  283.01   14.16
   3  -6   3  298.26   24.18
  -3   6  -3  274.35   13.27
   3  -6   4   11.62    5.28
   3  -6   4   15.26    3.68
   3  -6   5    6.54    3.14
   3  -6   5    4.23    2.32
   3  -6   5   -0.76    4.55
   3  -6   5   -2.05    2.39
   3  -6   6   90.75    8.72
   3  -6   6   89.53    8.77
   3  -6   6  103.38   17.57
   3  -6   7  257.42   14.78
   3  -6   7  254.34   14.95
   3  -6   8    4.92    3.37
   3  -6   8    3.37    2.37
   3  -6   9  326.81   16.69
   3  -6   9  359.96   17.95
   3  -6  10   37.13    6.12
   3  -6  10   44.38    6.14
   3  -6  11   72.63    7.27
   3  -6  11   79.44    8.20
   3  -6  12   54.56    5.94
   3  -6  12   55.38    6.59
   3  -6  13   31.84    3.95
   3  -6  13   33.98    4.74
  -3   5  18    8.39    1.83
  -3   5  17    9.83    2.55
  -3   5  16   14.29    3.31
  -3   5  15   76.50    7.74
  -3   5  14   70.77    8.00
   3  -5 -14   73.73    7.18
   3  -5 -13    9.65    3.03
   3  -5 -12   65.07    6.94
   3  -5 -11    7.16    5.43
   3  -5 -11    1.44    2.25
   3  -5 -10    8.32    5.83
   3  -5 -10    7.50    2.75
   3  -5  -9  117.55   16.18
  -3   5   9  116.37   10.07
   3  -5  -9  107.34    8.60
  -3   5   8  169.16   11.78
   3  -5  -8  146.54   18.07
   3  -5  -7   20.45    7.05
  -3   5   7   18.99    4.03
   3  -5  -6  148.49   16.58
   3  -5  -5  180.10   18.66
   3  -5  -4  112.52   15.05
   3  -5  -3   66.08   11.30
   3  -5  -2   11.31    4.57
   3  -5  -1    6.28    4.74
   3  -5   0   28.52    7.21
   3  -5   1   48.60    8.84
   3  -5   2  142.92   14.92
   3  -5   3  317.62   22.53
   3  -5   4   36.26    5.14
   3  -5   4   33.17    7.71
   3  -5   4   40.04    5.16
   3  -5   5  757.54   42.59
   3  -5   5  733.99   35.07
   3  -5   5  719.88   22.26
   3  -5   5  669.54   21.90
   3  -5   6   43.08   10.83
   3  -5   6   41.50    5.68
   3  -5   6   41.22    5.61
   3  -5   7    5.56    2.46
   3  -5   7    6.98    5.07
   3  -5   7    3.08    2.12
   3  -5   8  126.70   19.71
   3  -5   8  118.97    9.78
   3  -5   8  122.83   10.25
   3  -5   9  120.75   10.00
   3  -5   9  121.96   10.51
   3  -5  10   -1.20    2.42
   3  -5  10   -1.07    1.85
   3  -5  11   37.84    6.13
   3  -5  11   37.75    5.63
   3  -5  12  169.08   10.93
   3  -5  12  184.48   12.59
   3  -5  13    2.62    2.41
   3  -5  13   -1.11    1.63
   3  -5  14  108.56    8.43
   3  -5  15   20.69    3.51
  -3   4  19   11.72    1.86
  -3   4  18    6.70    1.99
  -3   4  17    7.39    2.53
  -3   4  16    3.67    2.58
  -3   4  15  128.81   10.20
  -3   4  14   48.37    6.71
  -3   4  13   60.80    7.56
   3  -4 -13   66.23    6.99
   3  -4 -12  163.67   10.78
   3  -4 -11   77.55    7.38
   3  -4 -10   17.82    6.04
   3  -4 -10   18.05    7.14
   3  -4 -10   20.23    4.03
   3  -4  -9   95.03   15.59
   3  -4  -9   99.01   13.14
   3  -4  -9  100.51    7.99
   3  -4  -8    5.45    2.22
   3  -4  -8    5.20    3.55
  -3   4   8    1.39    1.26
   3  -4  -7  265.25   22.67
   3  -4  -6   30.88    7.27
   3  -4  -5  243.66   19.81
   3  -4  -4   24.96    6.19
   3  -4  -3   18.04    5.82
   3  -4  -2  276.49   20.35
   3  -4  -1   58.24    9.20
   3  -4   0    0.55    2.31
   3  -4   1    2.80    2.91
   3  -4   2  141.03   13.30
   3  -4   3    2.89    2.43
   3  -4   4  192.41   15.86
   3  -4   5  209.82   17.42
   3  -4   5  214.44   21.25
   3  -4   6    1.34    2.84
   3  -4   6    5.86    3.43
   3  -4   7  252.53   25.54
   3  -4   7  238.57   12.72
   3  -4   7  239.68   13.11
   3  -4   8    7.75    2.81
   3  -4   8    7.77    2.80
   3  -4   8    2.35    4.10
   3  -4   9   11.29    3.06
   3  -4   9    7.89    4.43
   3  -4   9   11.85    3.79
   3  -4  10   21.20    4.26
   3  -4  10   18.69    4.66
   3  -4  10   15.78    6.79
   3  -4  11  127.89    9.86
   3  -4  11  141.02   11.39
   3  -4  12   16.00    4.44
   3  -4  12   22.06    4.20
   3  -4  13   26.50    5.36
   3  -4  14   58.49    6.99
   3  -4  15    3.14    2.37
   3  -4  16    6.14    2.18
   3  -4  17   15.13    2.44
  -3   3  19   50.94    3.92
   3  -3 -18    1.31    0.98
  -3   3  18    0.15    1.22
  -3   3  17   39.68    5.05
  -3   3  16   14.22    3.58
  -3   3  15   85.03    8.31
  -3   3  14   32.37    5.44
  -3   3  13  135.23   10.78
   3  -3 -13  124.04    9.50
   3  -3 -12  210.36   12.25
  -3   3  12  211.73   13.45
   3  -3 -11  188.80   11.38
   3  -3 -10  112.62    8.57
   3  -3 -10  115.29   13.70
   3  -3  -9   57.73   11.86
   3  -3  -9   57.93    6.01
   3  -3  -9   68.08   10.45
   3  -3  -8    1.33    2.58
   3  -3  -8    4.34    3.59
   3  -3  -7  273.45   21.43
   3  -3  -6  460.51   27.22
   3  -3  -5    8.52    3.69
   3  -3  -4   24.33    6.13
   3  -3  -3  654.81   29.28
   3  -3  -2    0.41    1.54
   3  -3  -1   21.01    5.10
   3  -3   0  431.21   21.38
   3  -3   1  216.27   14.67
   3  -3   2   34.24    5.95
   3  -3   3    3.10    2.55
   3  -3   4  374.99   24.12
   3  -3   4  385.31   19.84
   3  -3   5   16.05    4.88
   3  -3   5   20.46    6.08
   3  -3   6    2.40    1.61
   3  -3   6    9.04    3.92
   3  -3   7   53.21   10.72
   3  -3   8   22.93    4.16
   3  -3   8   15.42    5.78
   3  -3   9   44.25    5.44
   3  -3   9   44.49   11.10
   3  -3   9   35.88    5.30
   3  -3  10   47.84   11.61
   3  -3  10   45.69    5.73
   3  -3  10   50.14    6.51
   3  -3  11   30.13   10.52
   3  -3  11   36.96    5.93
   3  -3  12   21.52    4.70
   3  -3  13   36.78    6.04
   3  -3  14   18.40    4.42
   3  -3  15    5.87    2.88
   3  -3  16    7.74    2.95
   3  -3  17    3.65    1.86
   3  -3  18    2.99    1.23
   3  -3  18    1.06    1.09
  -3   2  19   22.67    2.68
   3  -2 -18   40.75    3.76
  -3   2  18   46.71    4.74
  -3   2  17   30.36    4.45
  -3   2  16    8.19    2.69
  -3   2  15   11.33    3.49
  -3   2  14   74.42    8.03
   3  -2 -13   37.42    5.06
  -3   2  13   33.26    5.60
  -3   2  12   16.58    4.05
   3  -2 -12   14.87    3.50
   3  -2 -12   19.19    3.80
  -3   2  11   10.90    3.39
   3  -2 -11   15.17    3.40
   3  -2 -11   11.09    3.15
   3  -2 -10  475.72   17.39
   3  -2 -10  488.49   27.51
   3  -2 -10  487.18   16.71
   3  -2  -9   78.07   10.70
   3  -2  -8   98.06   13.52
   3  -2  -8   91.02   11.64
   3  -2  -7   57.28   10.27
   3  -2  -7   45.59    7.76
   3  -2  -6   11.67    4.69
   3  -2  -5   17.26    5.35
   3  -2  -4  345.34   20.35
   3  -2  -3 1308.49   36.75
   3  -2  -2   16.25    2.29
   3  -2  -2    8.99    3.57
   3  -2  -1  470.23   21.10
   3  -2  -1  481.35   15.36
   3  -2   0    2.72    2.79
   3  -2   1    8.63    2.90
   3  -2   2    1.54    1.53
   3  -2   2    6.46    2.75
   3  -2   3   45.18    5.88
   3  -2   3   41.86    6.82
   3  -2   4  336.55   16.73
   3  -2   4  381.83   22.13
   3  -2   5  393.00   24.14
   3  -2   5  372.30   16.81
   3  -2   6  661.01   22.88
   3  -2   6  804.84   37.45
   3  -2   7   32.55    8.46
   3  -2   8   58.79   11.61
   3  -2   9   11.22    5.16
   3  -2   9    8.21    2.49
   3  -2  10   63.13   13.04
   3  -2  10   75.53    7.43
   3  -2  11    3.19    1.90
   3  -2  11    2.37    4.68
   3  -2  12  218.12   25.43
   3  -2  12  235.27   13.89
   3  -2  13  181.37   12.64
   3  -2  14   18.76    4.46
   3  -2  15  108.37    9.48
   3  -2  16   -0.03    1.90
   3  -2  17   10.76    2.76
   3  -2  18   36.08    4.18
  -3   1  19    0.43    0.75
   3  -1 -18    9.77    1.98
  -3   1  18   10.18    2.42
  -3   1  17   22.91    3.94
   3  -1 -17   22.22    3.49
  -3   1  16    3.74    2.35
  -3   1  15    1.30    2.40
  -3   1  14    1.42    2.17
  -3   1  13   25.00    4.86
   3  -1 -13   25.53    4.36
  -3   1  12    0.33    1.72
   3  -1 -12   -0.68    1.55
  -3   1  11  114.15    9.41
   3  -1 -11  108.63    8.45
   3  -1 -11  103.23   12.81
  -3   1  10  172.55   11.06
   3  -1 -10  161.84   10.05
   3  -1 -10  156.69    9.69
   3  -1 -10  178.55   16.30
   3  -1  -9  182.40   15.97
   3  -1  -8  432.74   24.06
   3  -1  -7   16.93    5.34
   3  -1  -7   12.38    4.27
   3  -1  -6   18.45    5.41
   3  -1  -6   19.64    5.26
   3  -1  -5    0.49    2.11
   3  -1  -4   41.07    6.95
   3  -1  -3 1693.58   40.62
   3  -1  -2  293.30   15.81
   3  -1  -1  202.54   12.43
   3  -1  -1  232.67    8.38
   3  -1   0  719.89   18.73
   3  -1   0  711.18   22.87
   3  -1   1   85.65    7.44
   3  -1   1   87.95    7.83
   3  -1   2    0.17    0.87
   3  -1   2    0.21    1.26
   3  -1   3   10.60    2.59
   3  -1   3    7.41    2.94
   3  -1   4  251.77   11.30
   3  -1   4  244.66   16.50
   3  -1   5  446.58   15.05
   3  -1   5  434.16   23.79
   3  -1   6  641.42   30.77
   3  -1   7  287.58   21.87
   3  -1   8 1659.07   55.46
   3  -1   9    8.97    5.91
   3  -1  10  295.80   26.05
   3  -1  10  283.85   13.52
   3  -1  11    6.98    4.64
   3  -1  11   11.53    3.26
   3  -1  12  317.73   29.36
   3  -1  12  309.36   15.44
   3  -1  13   30.97    9.81
   3  -1  13   34.24    5.64
   3  -1  14  417.20   18.78
   3  -1  15  204.49   13.06
   3  -1  16   23.61    4.60
   3  -1  17   30.27    4.83
   3  -1  18   30.01    4.17
   3  -1  19    5.77    1.70
   3  -1  19    1.66    1.10
  -3   0  18    3.92    1.57
   3   0 -18    5.45    1.44
  -3   0  17   18.26    3.33
   3   0 -17   17.57    3.13
  -3   0  16   17.63    3.75
   3   0 -16   19.20    3.65
  -3   0  15   61.52    6.98
  -3   0  14   14.29    3.83
  -3   0  13   31.21    5.13
   3   0 -13   24.80    4.60
  -3   0  12   35.65    5.53
   3   0 -12   29.49    4.72
  -3   0  11  111.97    9.16
   3   0 -11  119.80    8.96
   3   0 -11  128.49   14.06
  -3   0  10    5.13    2.32
   3   0 -10    6.33    3.30
   3   0 -10    4.98    1.90
   3   0  -9  605.38   29.01
   3   0  -8  375.97   21.97
   3   0  -7  462.99   23.94
   3   0  -6   27.29    5.79
   3   0  -5   69.46    8.74
   3   0  -4  336.79   18.85
   3   0  -4  318.39   17.31
   3   0  -3    2.42    2.24
   3   0  -2 2327.70   44.07
   3   0  -1  218.15   12.39
   3   0  -1  193.25    6.85
   3   0   0   21.54    3.70
   3   0   0   66.88    5.20
   3   0   1  266.82   11.76
   3   0   1  254.35   11.28
   3   0   2  798.14   19.17
   3   0   2  878.54   23.45
   3   0   3  344.09   11.98
   3   0   3  331.16   16.04
   3   0   4   15.41    2.42
   3   0   4   19.05    4.34
   3   0   5   17.01    4.58
   3   0   5   11.37    1.83
   3   0   6 1723.23   46.89
   3   0   7 1030.43   38.85
   3   0   8  783.47   36.11
   3   0   9   82.64   12.44
   3   0  10 1006.94   46.36
   3   0  11   19.29    3.70
   3   0  11   13.07    3.88
   3   0  11   21.07    7.26
   3   0  12  352.93   18.96
   3   0  12  393.96   32.02
   3   0  12  402.69   17.01
   3   0  13   13.63    4.23
   3   0  13    7.70    3.63
   3   0  14  506.97   20.28
   3   0  15   30.96    5.46
   3   0  16   75.71    7.85
   3   0  17   20.26    4.18
   3   0  18    2.68    1.87
   3   0  19    2.22    1.27
   3   0  19    2.48    1.47
  -3  -1  18    5.23    1.62
   3   1 -18    3.89    1.15
  -3  -1  17   18.88    3.16
   3   1 -17   17.00    2.88
  -3  -1  16   43.72    5.30
   3   1 -16   43.65    5.22
  -3  -1  15   24.49    4.51
   3   1 -15   24.23    4.47
  -3  -1  14   34.26    5.42
  -3  -1  13  118.36    9.83
   3   1 -12   42.42    5.82
  -3  -1  12   41.76    5.85
  -3  -1  11    2.85    2.13
   3   1 -11    3.49    2.10
   3   1 -11    2.02    2.73
   3   1 -10  102.73    8.24
   3   1 -10   98.95   12.48
  -3  -1  10  103.06    8.44
   3   1  -9  355.81   22.60
   3   1  -8    0.06    1.85
   3   1  -7  162.66   14.09
   3   1  -6  432.69   21.56
  -3  -1   5 1361.65   22.37
   3   1  -5 1186.34   34.93
   3   1  -4  237.74   14.94
   3   1  -3 1145.23   31.04
   3   1  -2  744.69   23.86
   3   1  -1    2.20    1.85
   3   1  -1    4.81    1.47
   3   1   0  669.38   16.84
   3   1   0  714.38   20.59
   3   1   1 2893.02   37.88
   3   1   2 3391.46   46.03
   3   1   3 4713.44   59.52
   3   1   4   22.75    4.78
   3   1   5  179.52   13.69
   3   1   6    1.77    2.57
   3   1   7  754.99   32.29
   3   1   8  688.32   32.92
   3   1   9  239.89   20.86
   3   1  10 1053.74   46.41
   3   1  11    2.19    2.60
   3   1  12  409.17   31.59
   3   1  12  387.98   18.48
   3   1  12  370.65   15.88
   3   1  13  393.83   31.98
   3   1  13  387.45   19.39
   3   1  13  388.85   16.95
   3   1  14  381.36   31.74
   3   1  14  424.88   18.24
   3   1  15   59.50    7.10
   3   1  16   97.03    8.83
   3   1  17   73.08    7.35
   3   1  18    1.45    1.52
   3   1  18    1.24    1.87
   3   1  19    3.07    1.73
   3   1  19    1.56    1.03
   3   1  20    0.65    0.84
  -3  -2  17    0.90    1.07
   3   2 -17    0.00    1.44
   3   2 -16   59.26    5.89
  -3  -2  16   60.72    5.86
  -3  -2  15   -1.13    2.16
   3   2 -15    2.62    2.10
   3   2 -14  101.65    8.99
  -3  -2  14   99.12    8.61
   3   2 -13   12.44    3.72
  -3  -2  13    9.81    3.11
  -3  -2  12  105.82    9.12
   3   2 -11  148.98   10.53
   3   2 -11  142.89   16.33
  -3  -2  11  149.89   10.54
   3   2 -10   96.13   12.85
   3   2 -10   87.21    7.78
  -3  -2  10   96.30    8.13
   3   2  -9   13.64    3.08
   3   2  -9    8.84    3.53
   3   2  -8  409.52   23.86
   3   2  -7  267.34   18.38
   3   2  -6   62.11    8.43
   3   2  -5    5.07    2.76
   3   2  -4  164.49   12.15
   3   2  -3   80.89    8.06
   3   2  -2   21.55    4.10
   3   2  -1   79.73    7.32
   3   2   0   11.17    2.74
   3   2   0   14.22    3.00
   3   2   1 1868.36   29.17
   3   2   1 1935.59   35.17
   3   2   2  626.80   20.52
   3   2   2  688.78   15.58
   3   2   3 5481.16   37.32
   3   2   3 5370.25   63.33
   3   2   4  849.03   27.45
   3   2   4  829.54   10.02
   3   2   5 1082.41   33.36
   3   2   6   72.42    9.57
   3   2   7  774.11   32.41
   3   2   8   12.90    4.99
   3   2   9 1134.98   44.85
   3   2  10  205.97   19.99
   3   2  11  113.14   15.59
   3   2  12   87.68    8.36
   3   2  12  101.70   15.36
   3   2  12   95.30    7.85
   3   2  13    5.21    2.63
   3   2  13    1.09    3.59
   3   2  13    5.58    2.37
   3   2  14   25.93    5.20
   3   2  14   18.75    6.90
   3   2  14   30.15    5.07
   3   2  15  262.81   15.70
   3   2  15  315.10   15.69
   3   2  16   79.42    7.93
   3   2  17   15.63    3.68
   3   2  18    3.68    1.98
   3   2  18    5.08    2.17
   3   2  19    3.58    1.73
   3   2  20    6.77    1.66
   3   3 -17   28.22    3.08
  -3  -3  17   25.16    2.84
  -3  -3  16    4.58    1.91
   3   3 -16    8.82    2.36
  -3  -3  15    4.33    2.08
   3   3 -15    4.47    2.39
   3   3 -14  174.08   11.43
  -3  -3  14  169.83   10.84
  -3  -3  13   21.19    4.17
   3   3 -13   20.03    4.40
   3   3 -12  344.42   17.06
  -3  -3  12  341.82   15.96
   3   3 -11   49.91    6.60
   3   3 -11   46.56    9.67
  -3  -3  11   44.85    5.84
   3   3 -10  405.39   27.73
   3   3 -10  389.65   16.78
  -3  -3  10  376.29   16.25
  -3  -3   9    8.49    2.64
   3   3  -9    1.37    1.89
   3   3  -9    4.97    3.34
   3   3  -8  683.53   33.15
   3   3  -7  113.83   13.04
   3   3  -6  308.05   19.85
   3   3  -5   11.60    3.48
   3   3  -4   25.93    4.93
   3   3  -3  250.48   15.01
   3   3  -2  197.38   12.40
   3   3  -1    4.81    2.08
   3   3   0   92.51    7.33
   3   3   1  410.14   14.35
   3   3   1  335.60   16.48
   3   3   2   14.87    2.60
   3   3   2   21.77    4.48
   3   3   3  562.89   22.93
   3   3   3  464.44   12.66
   3   3   4  512.94   10.87
  -3  -3  -4  499.50   12.34
  -3  -3  -5  464.30    9.36
   3   3   5  791.10   28.96
   3   3   6  132.97   12.52
   3   3   7   13.46    4.54
   3   3   8  380.86   23.83
   3   3   9  244.96   19.93
   3   3  10    8.35    4.39
   3   3  11  202.76   20.10
   3   3  12    8.17    2.41
   3   3  12   14.59    3.42
   3   3  12   11.02    4.63
   3   3  13   34.19    5.32
   3   3  13   35.08    9.05
   3   3  13   36.33    5.26
   3   3  14   22.63    4.25
   3   3  14   21.51    4.47
   3   3  14   26.74    8.02
   3   3  15    6.61    3.13
   3   3  15    6.94    2.71
   3   3  16   55.96    7.11
   3   3  16   35.69    5.45
   3   3  16   52.99    6.49
   3   3  17    2.95    2.05
   3   3  18    5.81    2.12
   3   3  19   71.81    6.03
   3   3  20    0.56    0.95
  -3  -4  16    2.23    1.23
   3   4 -16   -0.52    1.22
   3   4 -15   33.57    4.49
  -3  -4  15   30.12    3.98
   3   4 -14   96.11    8.26
  -3  -4  14   88.38    7.30
  -3  -4  13   19.89    3.98
   3   4 -13   21.85    4.63
   3   4 -12  179.54   12.31
  -3  -4  12  184.37   11.60
  -3  -4  11   20.01    3.95
   3   4 -11   22.15    4.67
   3   4 -10  118.18   15.68
   3   4 -10  122.80   10.06
  -3  -4  10  113.63    9.02
   3   4  -9   68.71    7.49
   3   4  -9   67.23   11.38
  -3  -4   9   64.37    6.57
   3   4  -8  524.23   19.30
   3   4  -8  513.24   18.16
   3   4  -8  527.85   30.92
   3   4  -7    7.42    4.41
   3   4  -6  777.33   33.98
   3   4  -5  348.22   21.81
   3   4  -4   13.33    4.02
   3   4  -3  195.52   14.49
   3   4  -2  114.11   10.39
   3   4  -1   89.84    8.74
   3   4   0   96.18    8.50
   3   4   1  209.02   11.69
   3   4   2  451.05   15.93
   3   4   2  463.81   21.36
   3   4   3    0.77    0.79
   3   4   3    0.94    1.82
  -3  -4  -4  503.59   16.27
   3   4   4  477.25   14.39
   3   4   4  498.82   23.89
   3   4   5   36.05    7.18
  -3  -4  -5   31.91    3.83
   3   4   6  470.88   25.26
   3   4   7   33.53    7.12
   3   4   8  804.09   35.90
   3   4   9   90.62   12.66
   3   4  10  260.22   22.29
   3   4  11  104.81    8.82
   3   4  11  123.18   15.94
   3   4  12   75.88    7.75
   3   4  12   75.75   13.26
   3   4  13    6.77    2.45
   3   4  13   10.51    3.34
   3   4  13    8.64    4.85
   3   4  14   21.11    4.12
   3   4  14   25.62    4.93
   3   4  15   65.40    7.40
   3   4  15   61.05    6.77
   3   4  16    5.69    2.09
   3   4  16    5.01    3.15
   3   4  17  115.12    9.45
   3   4  17  126.77    9.39
   3   4  18    7.99    2.67
   3   4  19   15.63    2.85
   3   4  20   14.12    2.14
  -3  -5  15   17.99    2.83
   3   5 -14   18.63    3.74
  -3  -5  14   17.65    3.10
   3   5 -13   70.36    7.26
  -3  -5  13   57.75    5.95
   3   5 -12  229.37   13.81
  -3  -5  12  213.79   11.96
   3   5 -11   61.01    7.57
  -3  -5  11   49.99    5.99
   3   5 -10   83.48    8.59
   3   5 -10   94.65   14.80
   3   5  -9  159.66   11.46
   3   5  -9  155.82   18.65
   3   5  -8    7.48    3.04
   3   5  -8    8.04    4.09
   3   5  -7    2.43    1.84
   3   5  -7    2.89    3.71
   3   5  -6  185.11   18.00
   3   5  -5   99.64   12.67
   3   5  -4  171.07   15.80
   3   5  -3  985.22   35.69
   3   5  -2  139.38   12.69
   3   5  -1   10.86    3.79
   3   5   0   26.84    5.22
   3   5   1   94.41    9.01
   3   5   2 1595.82   34.75
  -3  -5  -3  607.96   22.45
   3   5   3  694.24   21.95
  -3  -5  -4  964.31   27.31
   3   5   4  915.06   34.18
   3   5   5   20.38    5.65
  -3  -5  -5   22.09    4.15
  -3  -5  -6  144.98   10.01
   3   5   6  137.51   14.23
   3   5   7    5.27    4.30
   3   5   8   78.77   11.84
   3   5   9   70.64   11.75
   3   5  10  565.86   34.15
   3   5  11   60.99    6.93
   3   5  11   88.57   14.31
   3   5  12   13.75    6.07
   3   5  12   13.54    3.72
   3   5  13  513.96   21.11
   3   5  13  481.62   33.94
   3   5  14   -0.88    1.93
   3   5  14   -1.94    2.49
   3   5  15   52.60    7.06
   3   5  15   55.08    6.39
   3   5  16    6.32    2.60
   3   5  16    4.91    2.41
   3   5  17  147.47   10.38
   3   5  17  144.25    9.63
   3   5  18   37.60    4.57
   3   5  19   45.82    4.44
  -3  -6  15    6.98    1.62
  -3  -6  14    1.84    1.37
   3   6 -13   46.48    5.58
   3   6 -12   -0.16    1.59
   3   6 -12   34.28    5.40
   3   6 -11   27.57    5.26
   3   6 -10  138.78   11.20
   3   6  -9  231.69   14.08
   3   6  -8   33.64    5.77
   3   6  -8   37.15    9.61
   3   6  -7  154.15   11.05
   3   6  -7  156.96   18.60
   3   6  -6    5.32    3.31
   3   6  -6    7.49    2.58
   3   6  -5  116.80    8.90
   3   6  -5  135.52   16.22
   3   6  -4   18.58    6.07
   3   6  -3    5.42    3.24
   3   6  -2   38.89    7.62
   3   6  -1  157.73   14.43
   3   6   0   48.67    7.87
   3   6   1   10.28    3.41
  -3  -6  -2   -0.31    2.20
   3   6   2    4.34    3.03
  -3  -6  -3   17.33    4.39
   3   6   3   16.22    3.98
  -3  -6  -4  329.41   18.64
  -3  -6  -5    5.30    3.05
  -3  -6  -6  429.79   20.55
   3   6   6  423.25   26.14
   3   6   7   26.35    7.23
   3   6   8  116.89   15.05
   3   6   9   79.84   12.60
   3   6  10  120.00    9.61
   3   6  10  119.69    9.02
   3   6  10  108.20   15.18
   3   6  11  183.49   12.39
   3   6  11  193.12   11.99
   3   6  11  190.26   20.51
   3   6  12  189.87   12.83
   3   6  12  169.95   19.63
   3   6  13  439.48   20.00
   3   6  14    7.50    3.23
   3   6  15   68.69    8.11
   3   6  16    7.51    3.54
   3   6  17  141.70   10.38
   3   6  18    3.16    1.91
  -3  -7  14   11.35    2.19
  -3  -7  13    1.42    1.49
   3   7 -12   -3.20    2.00
   3   7 -11   44.03    5.54
   3   7 -10   37.81    5.86
   3   7 -10    4.70    2.52
   3   7  -9    7.34    2.99
   3   7  -9   -1.24    2.41
   3   7  -8    5.71    3.39
   3   7  -7  170.51   11.95
   3   7  -7  178.06   21.09
   3   7  -6   45.99    6.33
   3   7  -6   46.19   10.63
   3   7  -5   64.73    7.04
   3   7  -5   60.59   11.69
   3   7  -4    6.10    2.34
   3   7  -4   10.29    5.34
   3   7  -3  203.31   11.37
   3   7  -3  182.72   18.93
   3   7  -2   10.46    4.80
   3   7  -1   99.58   12.89
   3   7   0   12.39    4.57
   3   7   1    5.56    3.27
  -3  -7  -1    5.86    3.41
  -3  -7  -2   36.88    7.65
  -3  -7  -3  254.62   19.10
  -3  -7  -4  230.72   17.59
  -3  -7  -5   52.97    8.59
  -3  -7  -6  576.81   27.22
   3   7   8  104.35    9.12
   3   7   8  102.24    8.26
   3   7   9  135.74   10.48
   3   7   9  144.43   10.14
   3   7  10  229.54   22.03
   3   7  10  238.15   14.28
   3   7  10  237.38   13.47
   3   7  11   78.63    8.17
   3   7  11   67.10    7.98
   3   7  11   70.35   12.64
   3   7  12  301.01   16.74
   3   7  12  264.76   24.15
   3   7  13  368.25   18.82
   3   7  14   17.64    4.71
   3   7  15  233.16   14.68
   3   7  16   21.32    4.70
   3   7  17   64.80    7.09
   3   7  18   21.89    3.58
  -3  -8  13    0.57    0.96
  -3  -8  12   17.48    3.52
  -3  -8  11   35.02    5.15
   3   8 -11   29.33    4.03
   3   8 -10   -0.94    1.74
   3   8  -9   12.16    3.73
   3   8  -8    0.79    2.12
   3   8  -7   -2.68    2.70
   3   8  -6    0.81    2.47
  -3  -8   5   16.82    6.71
   3   8  -5   18.63    7.24
   3   8  -5    2.31    3.53
  -3  -8   4   17.22    6.35
   3   8  -4   21.66    7.05
   3   8  -4    1.65    3.36
  -3  -8   3   55.23   11.87
   3   8  -3   74.50   12.96
  -3  -8   2  101.81   15.56
   3   8  -2  107.79   15.15
   3   8  -1   31.86    5.06
  -3  -8   1   28.24    8.48
  -3  -8   0    2.01    3.23
   3   8   0    5.61    2.19
   3   8   1    3.54    1.83
  -3  -8  -1    4.91    3.69
  -3  -8  -2   28.64    7.54
  -3  -8  -3   25.34    6.74
  -3  -8  -4    1.84    2.55
   3   8   4    2.59    2.18
  -3  -8  -5  193.10   18.21
   3   8   5  185.29   10.98
  -3  -8  -6  373.49   24.76
   3   8   6  375.86   16.04
   3   8   7    3.14    2.27
   3   8   7    4.00    2.30
   3   8   8  256.16   14.86
   3   8   8  246.24   13.80
   3   8   9  237.92   14.56
   3   8   9  225.31   13.44
   3   8  10  115.56    9.79
   3   8  10  122.45   10.63
   3   8  11    6.47    3.52
   3   8  11   15.68    5.38
   3   8  12  319.38   17.60
   3   8  13   22.66    4.98
   3   8  14  183.55   13.21
   3   8  15  164.96   12.20
   3   8  16   29.12    5.25
   3   8  17    1.87    2.27
   3   8  18   44.06    4.77
  -3  -9  12   28.77    3.28
  -3  -9  11    9.05    2.35
   3   9 -10   36.98    4.30
  -3  -9  10   40.47    5.40
   3   9  -9   68.28    6.84
  -3  -9   9   73.59    7.58
  -3  -9   8    2.17    2.62
   3   9  -8   -0.76    2.08
   3   9  -7   30.21    5.53
   3   9  -6   22.65    4.99
   3   9  -5  165.53   12.17
   3   9  -4    2.43    2.66
  -3  -9   3   31.08   10.66
   3   9  -3   45.76    6.40
  -3  -9   2    7.60    5.18
   3   9  -2    5.71    2.72
  -3  -9   1   94.68   15.93
   3   9  -1   92.84    8.81
  -3  -9   0    8.21    5.29
   3   9   0    8.92    2.82
   3   9   0    8.37    2.91
  -3  -9  -1   73.15   13.41
   3   9   1   71.82    7.53
   3   9   1   65.73    6.76
  -3  -9  -2  146.00   18.40
   3   9   2  139.89   10.08
   3   9   2  129.07    9.56
   3   9   3    8.53    2.92
  -3  -9  -3   17.05    6.66
   3   9   3   12.86    3.36
  -3  -9  -4   34.67    8.76
   3   9   4   34.96    5.17
   3   9   4   38.11    5.36
  -3  -9  -5   17.40    6.06
   3   9   5   15.70    3.63
   3   9   5   15.21    3.65
   3   9   6    5.07    2.43
   3   9   6    8.64    2.85
  -3  -9  -6    7.29    3.48
   3   9   7   20.24    4.36
   3   9   7   19.07    3.95
   3   9   8  503.77   21.49
   3   9   8  477.01   20.19
   3   9   9   35.45    6.16
   3   9   9   31.05    5.29
   3   9  10  115.19   10.69
   3   9  10  112.35   10.31
   3   9  11   22.88    6.89
   3   9  11    0.97    2.72
   3   9  12  171.10   13.07
   3   9  13   72.83    8.75
   3   9  14  188.54   13.26
   3   9  15   12.17    3.87
   3   9  16   18.14    4.77
   3   9  17   -0.35    1.51
   3   9  18    2.84    1.52
  -3 -10  11    6.31    1.60
  -3 -10  10   71.36    5.63
  -3 -10   9   79.15    6.63
   3  10  -9   74.42    5.80
  -3 -10   8   12.89    3.26
   3  10  -8   16.45    3.11
   3  10  -7   96.43    8.15
  -3 -10   7   84.61    7.88
  -3 -10   6   21.02    4.39
   3  10  -6   21.37    4.40
  -3 -10   5   67.16    7.53
   3  10  -5   81.11    8.50
  -3 -10   4    8.26    3.06
   3  10  -4   10.99    4.04
  -3 -10   3  456.99   18.96
   3  10  -3  498.31   20.95
  -3 -10   2   53.78    6.50
   3  10  -2   58.74    7.26
   3  10  -1   46.26    6.61
  -3 -10   1   39.87    5.62
   3  10   0   49.72    6.82
  -3 -10  -1   20.57    7.75
   3  10   1   29.18    4.83
   3  10   1   26.06    5.02
  -3 -10  -2   13.53    5.80
   3  10   2    9.71    3.16
   3  10   2   10.76    3.07
  -3 -10  -3    3.15    4.27
   3  10   3   -0.44    2.11
   3  10   3    0.46    2.06
   3  10   4    8.29    2.80
  -3 -10  -4    6.15    4.94
   3  10   4    5.52    2.70
   3  10   5   34.86    5.36
  -3 -10  -5   28.36    8.12
   3  10   5   37.15    5.76
   3  10   6  167.02   12.08
   3  10   6  165.06   11.20
   3  10   6  162.09   11.67
   3  10   7   75.52    8.38
   3  10   7   72.28    8.05
   3  10   7   57.58    6.94
   3  10   8   14.25    4.12
   3  10   8    7.91    2.64
   3  10   9   59.36    7.75
   3  10   9   53.46    7.39
   3  10  10  102.03   10.17
   3  10  10  124.56   11.97
   3  10  11  134.57   11.63
   3  10  12   84.83    9.19
   3  10  13  287.48   16.18
   3  10  14   78.94    8.31
   3  10  15   81.75    8.44
   3  10  16   11.53    3.07
   3  10  17   -0.31    1.24
  -3 -11   9   29.67    3.19
   3  11  -8   57.36    4.60
  -3 -11   8   57.51    5.05
   3  11  -7   61.44    5.56
  -3 -11   7   54.20    5.45
  -3 -11   6    3.21    1.83
   3  11  -6    2.79    1.95
  -3 -11   5   24.54    4.23
   3  11  -5   28.31    4.75
   3  11  -4   59.30    6.88
  -3 -11   4   56.49    6.37
  -3 -11   3   51.69    6.19
   3  11  -3   68.02    7.92
  -3 -11   2    2.68    2.27
   3  11  -2    1.66    3.11
   3  11  -1  292.42   15.89
  -3 -11   1  254.07   13.03
   3  11   0  192.94   12.78
   3  11   1    2.53    2.36
   3  11   2   25.78    4.87
   3  11   2   27.52    4.89
   3  11   3    9.86    3.72
   3  11   3   10.34    3.28
   3  11   4   10.46    3.72
   3  11   4    2.58    2.87
   3  11   4    9.45    2.78
   3  11   5   63.95    8.29
   3  11   5   94.60    8.78
   3  11   5   82.84    8.43
   3  11   6  109.13    9.55
   3  11   6  105.79    9.46
   3  11   6  120.79    9.72
   3  11   7  193.85   13.33
   3  11   7  193.07   12.40
   3  11   7  196.44   13.26
   3  11   8   78.20    8.64
   3  11   8   61.77    6.90
   3  11   8   81.52    9.19
   3  11   9  162.30   12.46
   3  11   9  182.25   13.68
   3  11  10    5.61    2.94
   3  11  11   32.45    5.66
   3  11  12   19.95    4.60
   3  11  13  241.87   13.76
   3  11  14    0.88    2.08
   3  11  15  126.54    8.93
   3  11  16    6.93    2.18
   3  11  17    5.04    1.54
   3  12  -6    2.06    1.17
  -3 -12   6   -0.62    1.23
   3  12  -5   28.95    3.83
  -3 -12   5   26.44    3.55
   3  12  -4    8.42    2.63
  -3 -12   4    6.28    2.02
   3  12  -3    5.56    2.62
  -3 -12   3    9.82    2.71
   3  12  -2    4.01    2.36
  -3 -12   2    5.93    2.06
   3  12  -1   27.57    4.69
   3  12   0    8.06    3.16
   3  12   1   20.83    4.72
   3  12   2   55.33    6.78
   3  12   3   60.90    7.07
   3  12   3   77.81    7.25
   3  12   4   22.99    4.23
   3  12   4   32.69    5.33
   3  12   5   20.45    4.23
   3  12   5   27.00    5.15
   3  12   6   32.77    5.72
   3  12   6   48.91    6.08
   3  12   7   27.42    4.96
   3  12   7   26.13    4.47
   3  12   8   77.66    8.14
   3  12   8   69.34    6.86
   3  12   9  152.43   11.14
   3  12  10    0.32    2.03
   3  12  11   57.95    6.90
   3  12  12    4.92    2.57
   3  12  13   22.53    3.93
   3  12  14   18.86    3.24
   3  12  15   68.90    5.50
   3  13  -4    1.33    1.20
   3  13  -3    1.03    1.27
   3  13  -2    5.60    1.99
   3  13  -1    7.17    2.41
   3  13   0    1.69    1.58
   3  13   1    2.70    1.78
   3  13   2   19.54    3.73
   3  13   3    2.52    1.97
   3  13   4   13.07    3.11
   3  13   5    8.30    2.64
   3  13   6   13.78    2.79
   3  13   6   21.19    3.74
   3  13   7   -1.47    1.98
   3  13   7    0.19    1.26
   3  13   8   77.17    6.90
   3  13   8   41.68    4.83
   3  13   9    7.61    2.55
   3  13  10   23.93    3.81
   3  13  11   58.87    5.48
   3  13  12    9.45    2.36
   3  13  13   11.25    2.31
   3  14   0   17.63    2.55
   3  14   1    3.22    1.56
   3  14   2   -0.33    1.08
   3  14   3    0.31    0.96
   3  14   4   28.63    3.56
   3  14   5   -0.18    0.91
   3  14   6    1.00    0.96
   4 -11  -9    6.94    1.49
  -4  11   8    0.42    1.06
   4 -11  -8    0.93    0.99
   4 -11  -7    5.25    1.68
   4 -11  -6    1.90    1.29
  -4  11   6   -0.48    1.41
  -4  11   5   -1.09    1.56
  -4  11   4   25.83    3.97
  -4  11   3   16.59    3.19
  -4  11   2    4.61    2.04
   4 -11  -1   18.23    2.61
  -4  11   1   10.85    2.90
  -4  11   0    3.90    1.65
   4 -11   0    3.13    1.42
   4 -11   1    6.47    1.89
   4 -11   2   -0.08    0.98
   4 -11   3   23.30    2.74
   4 -10 -12   10.64    1.84
  -4  10  12   10.10    1.82
   4 -10 -11    7.24    1.92
   4 -10 -10    2.50    1.45
  -4  10  10   -0.45    0.92
  -4  10   9   -0.18    1.26
   4 -10  -9    4.44    1.76
   4 -10  -8   26.12    3.75
   4 -10  -7    8.16    2.57
  -4  10   7    8.19    2.87
  -4  10   6    3.23    1.95
  -4  10   5    5.40    2.96
  -4  10   4   37.51    5.66
   4 -10  -3   25.90    3.78
  -4  10   3   19.58    4.29
   4 -10  -2   35.49    4.73
  -4  10   2   27.42    4.88
   4 -10  -1   29.76    4.43
  -4  10   1   28.62    4.84
  -4  10   0   13.67    3.05
   4 -10   0   14.03    3.19
  -4  10  -1   67.26    6.43
   4 -10   1   75.15    6.82
  -4  10  -2    0.63    1.45
   4 -10   2    0.81    1.70
   4 -10   3   23.94    3.90
   4 -10   4   20.73    3.53
   4 -10   5   66.66    5.84
   4 -10   6    1.76    1.31
   4 -10   7    8.55    1.82
  -4   9  14    0.53    0.90
  -4   9  13    1.36    1.25
   4  -9 -13    1.94    1.07
   4  -9 -12    5.62    1.91
  -4   9  11    0.59    1.20
   4  -9 -11   22.15    3.45
  -4   9  10    2.09    1.73
   4  -9 -10   34.31    4.51
   4  -9  -9   63.18    6.16
   4  -9  -8    9.17    3.17
  -4   9   8    9.89    3.60
  -4   9   7    3.46    3.21
  -4   9   6    5.52    3.36
  -4   9   5    2.86    3.41
  -4   9   4   10.93    3.87
   4  -9  -4   13.96    3.33
  -4   9   3   54.96    7.20
   4  -9  -3   59.65    6.56
  -4   9   2   91.24    8.97
   4  -9  -2   98.55    8.68
  -4   9   1   28.52    5.08
   4  -9  -1   29.52    5.09
   4  -9   0   33.82    5.59
  -4   9   0   29.92    5.00
  -4   9  -1   15.96    3.76
   4  -9   1   15.30    4.12
   4  -9   2   -0.69    1.24
  -4   9  -2    1.18    1.54
   4  -9   2    2.36    2.46
   4  -9   3   47.07    6.08
   4  -9   4   21.51    4.25
   4  -9   5    8.54    3.08
   4  -9   6   47.19    5.74
   4  -9   7  113.10    8.01
   4  -9   8    7.76    2.22
   4  -9   9    5.01    1.47
  -4   8  15    1.51    1.13
  -4   8  14   14.49    2.70
   4  -8 -14   14.80    2.51
  -4   8  13    3.60    2.20
   4  -8 -13    4.53    2.00
   4  -8 -12   15.25    3.34
   4  -8 -11    1.15    1.73
   4  -8 -10  119.84    8.83
  -4   8   9   28.84    5.70
   4  -8  -9   34.67    5.33
  -4   8   8    1.86    2.70
  -4   8   7   27.72    5.68
  -4   8   6    9.35    4.09
   4  -8  -5    3.26    2.38
  -4   8   5    2.49    2.54
  -4   8   4    4.29    2.98
   4  -8  -4    3.64    2.27
   4  -8  -3   28.08    5.06
  -4   8   3   23.65    5.25
  -4   8   2    5.65    2.73
   4  -8  -2    5.48    2.37
  -4   8   1   11.21    3.86
   4  -8  -1   12.17    3.49
  -4   8   0  192.12   12.70
   4  -8   0  174.80   12.21
   4  -8   0  193.75   10.86
   4  -8   1    9.88    3.28
  -4   8  -1   11.57    3.60
  -4   8  -2   42.70    5.70
   4  -8   2   39.53    6.13
  -4   8  -3   21.47    4.12
   4  -8   3   18.23    4.49
   4  -8   4   42.22    6.41
   4  -8   5   59.46    7.22
   4  -8   6  109.53    9.40
   4  -8   7   60.97    6.79
   4  -8   8   27.28    4.51
   4  -8   9   91.20    7.15
   4  -8  10    3.04    1.59
   4  -8  11    7.10    1.63
  -4   7  16    1.74    1.07
  -4   7  15    3.19    1.86
  -4   7  14   31.38    4.42
   4  -7 -14   32.97    4.15
   4  -7 -13    3.13    2.08
   4  -7 -12    6.92    2.57
   4  -7 -11    2.40    2.23
   4  -7 -10   18.97    4.16
  -4   7   9    1.77    2.46
   4  -7  -9    3.88    2.62
  -4   7   8  113.20   10.61
  -4   7   7  317.55   17.37
  -4   7   6    5.13    3.14
  -4   7   5    2.78    2.20
   4  -7  -5    3.75    2.34
   4  -7  -5   -0.52    3.08
   4  -7  -4    7.44    2.72
  -4   7   4    5.35    3.06
   4  -7  -4    0.55    3.45
   4  -7  -3   -0.53    5.10
  -4   7   3    0.51    1.78
   4  -7  -3    2.52    2.00
   4  -7  -2    9.19    5.17
  -4   7   2   20.94    4.87
   4  -7  -2   19.58    4.24
   4  -7  -1    9.24    5.78
  -4   7   1    6.20    2.70
   4  -7  -1    8.77    3.16
   4  -7  -1    5.55    2.18
  -4   7   0  105.52    9.61
   4  -7   0   97.95   15.95
   4  -7   0   94.00    8.92
   4  -7   1   32.15    8.89
  -4   7  -1   30.31    5.25
   4  -7   1   26.33    4.93
  -4   7  -2  420.83   17.79
   4  -7   2  406.38   32.97
   4  -7   2  384.95   18.25
  -4   7  -3  134.91    9.99
   4  -7   3  118.48   10.36
   4  -7   4   94.82    9.24
   4  -7   5    7.35    3.39
   4  -7   6  168.56   12.31
   4  -7   7   95.11    9.08
   4  -7   8  108.74    9.34
   4  -7   9  174.34   11.39
   4  -7  10    0.32    1.69
   4  -7  11   53.37    5.28
   4  -7  12    8.36    1.95
  -4   6  17   10.45    1.97
  -4   6  16    0.20    1.18
  -4   6  15   50.53    5.43
  -4   6  14   54.33    6.23
   4  -6 -14   58.29    5.74
   4  -6 -13   12.44    3.11
   4  -6 -12   11.06    3.26
   4  -6 -11    1.16    2.32
   4  -6 -10    7.35    2.90
  -4   6   9  158.69   12.34
   4  -6  -9  132.41   10.00
   4  -6  -8  138.32   19.25
  -4   6   8  165.79   12.68
  -4   6   7   61.74    7.78
   4  -6  -7   56.73   11.84
   4  -6  -6  116.10   16.88
  -4   6   6  115.08   10.50
   4  -6  -5   19.29    7.86
   4  -6  -5   13.75    3.40
  -4   6   5   14.14    3.92
  -4   6   4   40.66    6.45
   4  -6  -4   43.36    5.74
   4  -6  -4   29.02    9.07
   4  -6  -3   42.60   10.04
  -4   6   3   50.41    6.55
   4  -6  -3   51.62    6.40
   4  -6  -2   31.81    9.29
  -4   6   2   37.77    5.91
   4  -6  -2   40.88    4.90
   4  -6  -2   37.39    5.45
   4  -6  -1   -0.28    3.29
  -4   6   1    3.40    2.08
   4  -6  -1    6.24    2.52
  -4   6   0  190.05   11.83
   4  -6   0  219.35   12.75
   4  -6   0  202.22   21.79
   4  -6   1    1.00    2.93
  -4   6  -1    2.98    2.34
   4  -6   1    3.10    2.03
   4  -6   2  368.24   29.36
  -4   6  -2  325.35   15.13
   4  -6   2  369.64   28.19
   4  -6   2  355.65   16.85
   4  -6   3  116.32   16.70
   4  -6   3   86.30   14.32
   4  -6   3  106.00    9.40
   4  -6   4  203.49   13.08
   4  -6   4  209.50   23.17
   4  -6   5  272.80   15.24
   4  -6   5  263.60   27.38
   4  -6   6    3.37    2.74
   4  -6   7    5.82    3.12
   4  -6   8  167.62   12.14
   4  -6   9  174.54   12.38
   4  -6   9  168.89   11.82
   4  -6  10   18.76    4.18
   4  -6  11   92.35    7.89
   4  -6  12   -0.87    1.33
   4  -6  14    1.50    0.97
  -4   5  17    2.34    1.15
  -4   5  16    4.28    1.98
  -4   5  15  121.82    8.80
   4  -5 -14    8.85    2.88
  -4   5  14    7.93    2.91
  -4   5  13  159.48   11.45
   4  -5 -13  158.79   10.42
   4  -5 -12    7.38    3.05
   4  -5 -11   34.20    5.25
   4  -5 -10    5.33    5.15
   4  -5 -10    2.49    2.06
   4  -5  -9   53.75   10.44
   4  -5  -9   50.66   11.41
   4  -5  -9   52.70    6.27
   4  -5  -8   64.35   12.89
  -4   5   8   60.93    7.72
   4  -5  -8   65.21    6.93
   4  -5  -7  232.10   23.84
  -4   5   7  273.66   15.37
  -4   5   6   11.31    3.77
   4  -5  -6   15.93    6.45
   4  -5  -5   10.68    3.08
  -4   5   5    4.79    2.40
   4  -5  -5    3.24    3.65
   4  -5  -4  134.74   16.83
  -4   5   4  140.05   10.45
   4  -5  -4  125.59    9.15
   4  -5  -3    1.48    3.66
  -4   5   3    2.91    1.82
   4  -5  -2  295.78   24.70
   4  -5  -1    8.71    5.37
   4  -5   0   83.33    7.46
   4  -5   0   74.89   12.50
   4  -5   1   63.56   10.13
   4  -5   1   85.08   13.22
   4  -5   1   66.84    6.76
   4  -5   2  307.56   14.71
   4  -5   2  325.13   24.43
   4  -5   2  367.83   27.07
   4  -5   3   27.46    7.94
   4  -5   3   29.58    8.58
   4  -5   3   30.08    4.79
   4  -5   4  634.35   21.91
   4  -5   4  675.74   36.12
   4  -5   4  704.82   39.92
   4  -5   5   73.30   14.11
   4  -5   5   70.24    7.45
   4  -5   5   70.97    7.68
   4  -5   6    6.80    2.70
   4  -5   6    1.27    3.26
   4  -5   6    2.86    2.02
   4  -5   7   94.97   16.61
   4  -5   7   89.48    8.75
   4  -5   7   82.84    8.51
   4  -5   8   10.53    3.36
   4  -5   8    9.51    3.26
   4  -5   9   30.44    5.44
   4  -5   9   27.52    5.09
   4  -5  10  240.71   13.88
   4  -5  10  242.32   14.56
   4  -5  11   39.19    6.03
   4  -5  11   39.30    5.63
   4  -5  12   10.42    3.52
   4  -5  12    8.92    2.40
   4  -5  13    4.55    2.46
   4  -5  14   11.05    2.88
  -4   4  18    1.15    0.85
  -4   4  17    6.18    1.91
  -4   4  16   13.94    3.03
  -4   4  15   30.03    4.72
  -4   4  14   85.75    8.23
  -4   4  13  179.86   12.15
   4  -4 -13  161.82   10.72
   4  -4 -12    5.04    2.50
   4  -4 -11   11.50    3.42
   4  -4 -10   -3.29    4.24
   4  -4 -10    2.03    1.76
   4  -4  -9    4.58    4.76
   4  -4  -9    0.97    2.51
   4  -4  -9    2.78    1.86
  -4   4   8   34.48    5.49
   4  -4  -8   25.58    8.03
   4  -4  -8   26.03    4.43
  -4   4   7    2.69    1.93
   4  -4  -7    0.18    2.56
  -4   4   6   13.96    3.49
   4  -4  -6   10.54    5.27
   4  -4  -5   28.03    7.63
   4  -4  -4    7.66    4.17
   4  -4  -3  153.92   16.35
   4  -4  -2  540.43   30.57
   4  -4  -1   20.89    7.11
   4  -4   0   31.57    7.27
   4  -4   0   26.50    5.98
   4  -4   1  297.62   20.05
   4  -4   1  316.67   22.95
   4  -4   2    5.37    3.24
   4  -4   2    7.36    3.44
   4  -4   3  925.98   40.27
   4  -4   3  973.61   38.80
   4  -4   4  256.18   22.43
   4  -4   4  220.43   18.52
   4  -4   5   89.84   14.35
   4  -4   5   93.87    8.06
   4  -4   5   97.60    8.19
   4  -4   6  564.70   20.09
   4  -4   6  595.15   20.70
   4  -4   7   81.69   14.98
   4  -4   7   80.79    7.63
   4  -4   7   76.81    7.72
   4  -4   8   24.60    4.67
   4  -4   8   25.61    8.81
   4  -4   8   27.95    4.80
   4  -4   9  103.66    8.98
   4  -4   9   97.27   17.26
   4  -4   9  104.30    9.52
   4  -4  10   70.31    7.40
   4  -4  10   58.66    7.51
   4  -4  11   43.78    5.91
   4  -4  11   48.48    6.93
   4  -4  12    8.08    3.55
   4  -4  13    9.46    3.24
   4  -4  14   16.48    3.92
   4  -4  15   15.09    3.13
   4  -4  16   20.28    2.99
  -4   3  18    7.52    1.72
  -4   3  17    9.30    2.35
  -4   3  16   22.21    3.79
  -4   3  15   -0.39    2.29
  -4   3  14   96.78    8.78
  -4   3  13  152.45   11.42
  -4   3  12  181.57   12.33
   4  -3 -12  171.92   11.35
   4  -3 -11  116.71    8.48
   4  -3 -11  123.68    9.68
   4  -3 -10  232.07   12.71
   4  -3 -10  238.65   12.00
   4  -3 -10  251.57   21.87
   4  -3  -9  182.07   10.38
   4  -3  -9  171.14   20.98
   4  -3  -9  189.20   11.15
   4  -3  -9  221.03   20.36
   4  -3  -8   -0.50    3.30
   4  -3  -8    4.24    4.31
   4  -3  -8    2.62    2.01
   4  -3  -7   -0.44    2.64
   4  -3  -6   65.34   11.05
   4  -3  -5    3.11    2.85
   4  -3  -4  560.75   29.49
   4  -3  -3   11.66    4.90
   4  -3  -2    9.05    4.40
   4  -3  -1  337.10   21.90
   4  -3   0  350.43   18.12
   4  -3   0  376.71   22.59
   4  -3   1  346.80   21.68
   4  -3   1  361.11   20.02
   4  -3   2  228.29   17.16
   4  -3   2  241.72   17.98
   4  -3   3  760.17   33.45
   4  -3   3  776.00   31.25
   4  -3   4  130.10   15.08
   4  -3   4  118.18   12.01
   4  -3   5  640.51   35.44
   4  -3   6  104.75   15.12
   4  -3   7   35.70    4.94
   4  -3   7   31.70    9.52
   4  -3   7   32.48    4.67
   4  -3   8   23.10    8.34
   4  -3   8   35.78    5.07
   4  -3   8   36.14    5.37
   4  -3   9   41.81   11.01
   4  -3   9   35.13    5.01
   4  -3   9   39.74    5.67
   4  -3  10    7.47    3.30
   4  -3  10    1.03    5.73
   4  -3  10    4.17    2.43
   4  -3  11   43.74    6.41
   4  -3  12  251.04   14.83
   4  -3  13   24.91    4.82
   4  -3  14    1.95    2.54
   4  -3  15    4.50    2.56
   4  -3  16    0.09    1.58
   4  -3  17   18.30    2.87
   4  -3  17    4.61    1.94
   4  -2 -18   57.85    3.96
  -4   2  18   63.64    4.59
  -4   2  17   -0.49    1.21
  -4   2  16   10.73    2.95
  -4   2  15    1.37    2.09
  -4   2  14  105.60    9.00
   4  -2 -14  110.48    8.12
  -4   2  13   -0.58    2.35
   4  -2 -13    0.67    1.47
  -4   2  12   78.27    8.16
   4  -2 -12   66.52    7.10
   4  -2 -12   72.24    6.98
   4  -2 -11   66.02   10.55
   4  -2 -11   80.09    7.34
   4  -2 -11   80.10    7.79
   4  -2 -10   26.68    4.13
   4  -2 -10   23.99    4.40
   4  -2 -10   23.66    6.79
   4  -2  -9   20.34    6.19
   4  -2  -9   20.92    3.71
   4  -2  -9   21.17    3.88
   4  -2  -8    1.83    2.53
   4  -2  -8    5.80    3.50
   4  -2  -8    6.74    2.17
   4  -2  -7   56.31   11.44
   4  -2  -7   72.61   11.01
   4  -2  -6   90.97   12.72
   4  -2  -5  100.84   12.77
   4  -2  -4  729.27   32.46
   4  -2  -3  175.64   15.30
   4  -2  -2  667.03   27.63
   4  -2  -1  226.22   16.13
   4  -2  -1  235.31   10.95
   4  -2   0  585.49   20.68
   4  -2   0  606.54   26.22
   4  -2   1  239.51   16.05
   4  -2   1  220.99   14.26
   4  -2   2    7.57    3.14
   4  -2   2    6.49    2.92
   4  -2   3  119.52   12.36
   4  -2   3  133.56   11.79
   4  -2   4  501.45   27.10
   4  -2   4  533.18   23.08
   4  -2   5  526.87   29.72
   4  -2   6   21.22    6.81
   4  -2   7  114.45   15.76
   4  -2   8  105.12   15.87
   4  -2   8  124.11    8.88
   4  -2   9  166.88   20.44
   4  -2   9  188.90   11.52
   4  -2  10    3.24    2.26
   4  -2  10    5.24    5.15
   4  -2  11  213.42   24.93
   4  -2  11  218.15   13.23
   4  -2  12  113.98    9.89
   4  -2  13   32.62    5.47
   4  -2  14  133.10   10.55
   4  -2  15   35.31    5.52
   4  -2  16    1.33    1.58
   4  -2  17    5.27    2.11
   4  -2  18   12.13    2.20
   4  -2  18    3.25    1.44
   4  -1 -18   49.26    3.70
  -4   1  18   51.75    4.02
  -4   1  17    2.61    1.55
   4  -1 -17    5.16    1.77
  -4   1  16    9.67    2.91
  -4   1  15    1.65    2.32
  -4   1  14   20.82    4.36
   4  -1 -14   13.81    3.14
  -4   1  13   12.75    3.59
   4  -1 -13   12.87    3.37
  -4   1  12   33.34    5.20
   4  -1 -12   34.40    5.11
  -4   1  11  127.78    9.89
   4  -1 -11  114.06    8.83
   4  -1 -10   -0.40    1.78
  -4   1  10    3.30    2.20
   4  -1 -10    1.61    1.87
   4  -1  -9  120.11   14.16
   4  -1  -9   96.84    7.82
   4  -1  -9   97.98    7.90
   4  -1  -8  168.67   16.57
   4  -1  -7   10.70    4.35
   4  -1  -6  231.77   19.88
   4  -1  -6  249.46   19.03
   4  -1  -5  533.74   28.21
   4  -1  -4  663.49   30.50
   4  -1  -3   21.36    5.29
   4  -1  -2 1134.52   35.66
   4  -1  -1   21.23    4.79
   4  -1  -1   28.87    3.28
   4  -1   0  393.18   18.41
   4  -1   0  333.22   13.56
   4  -1   1  222.82   13.75
   4  -1   1  156.29   10.55
   4  -1   2  310.46   16.07
   4  -1   2  305.48   16.24
   4  -1   3  633.36   22.54
   4  -1   3  660.14   26.22
   4  -1   4 1593.00   35.10
   4  -1   4 1692.02   45.22
   4  -1   5  602.14   28.96
   4  -1   6   80.98   11.48
   4  -1   7  508.25   30.41
   4  -1   8  249.23   22.55
   4  -1   9  560.39   35.81
   4  -1  10   19.90    3.78
   4  -1  10   14.13    6.64
   4  -1  11  375.59   32.03
   4  -1  11  416.28   17.37
   4  -1  12  196.06   24.09
   4  -1  12  211.22   12.89
   4  -1  13  167.98   11.83
   4  -1  14  164.16   11.61
   4  -1  15   -0.32    2.31
   4  -1  16   45.53    5.75
   4  -1  17   -0.66    1.65
   4  -1  18   13.11    3.11
   4  -1  18   21.22    3.29
   4  -1  19   -1.23    1.07
   4   0 -18   15.52    2.05
  -4   0  18   14.70    2.06
  -4   0  17   14.05    2.66
   4   0 -17   14.54    2.68
  -4   0  16    6.25    2.23
   4   0 -16    8.56    2.59
  -4   0  15    0.20    1.86
  -4   0  14    1.08    1.79
  -4   0  13    3.60    2.08
   4   0 -13    1.18    1.74
   4   0 -12   36.18    5.44
  -4   0  12   39.73    5.68
   4   0 -11    0.51    2.41
  -4   0  11    2.01    2.21
   4   0 -11    2.56    1.92
  -4   0  10   62.79    6.61
   4   0 -10   57.72   10.26
   4   0 -10   58.30    6.34
  -4   0   9  195.44   11.31
   4   0  -9  203.53   18.23
   4   0  -9  211.26   11.47
   4   0  -9  217.63   11.67
   4   0  -8    4.53    2.53
   4   0  -7   30.74    7.10
   4   0  -6   20.67    5.60
   4   0  -5   12.74    4.30
   4   0  -4  201.75   16.45
   4   0  -4  211.45   16.03
   4   0  -3  622.47   27.70
   4   0  -2  899.29   30.84
   4   0  -1    6.37    1.58
   4   0  -1    7.37    3.11
   4   0   0  747.25   24.95
   4   0   0  648.49   17.69
   4   0   1  161.54   10.93
   4   0   1  140.89    9.51
   4   0   2   73.04    6.94
   4   0   2   72.03    7.44
   4   0   3   84.13    7.11
   4   0   3   81.30    8.75
   4   0   4    6.37    2.89
   4   0   4    4.48    1.79
   4   0   5 1588.60   44.52
   4   0   6  337.65   22.17
   4   0   7 1024.28   40.99
   4   0   8  437.91   28.90
   4   0   9  555.21   34.23
   4   0  10    0.25    2.04
   4   0  10    2.42    3.26
   4   0  11  315.03   28.76
   4   0  11  293.35   13.92
   4   0  12   11.00    3.34
   4   0  12    0.64    3.14
   4   0  12    8.51    5.96
   4   0  13  140.57   20.65
   4   0  13  134.59   10.24
   4   0  14  290.38   15.21
   4   0  15   17.26    4.23
   4   0  16   52.36    6.38
   4   0  17   -0.94    1.74
   4   0  18    1.93    1.60
   4   0  18    0.03    1.45
   4   0  19    1.80    1.17
   4   0  19   -1.12    1.08
   4   1 -17   42.68    4.19
  -4  -1  17   43.74    4.13
  -4  -1  16   17.38    3.23
   4   1 -16   17.37    3.20
  -4  -1  15    2.41    1.89
   4   1 -15    0.39    1.82
  -4  -1  14    5.40    2.44
  -4  -1  13   18.43    3.95
   4   1 -13   16.25    3.90
  -4  -1  12   25.98    4.67
   4   1 -12   23.33    4.55
  -4  -1  11   11.82    3.33
   4   1 -11   13.10    3.31
   4   1 -11    7.71    4.93
  -4  -1  10   58.12    6.52
   4   1 -10   49.89    6.03
   4   1 -10   53.78   10.09
  -4  -1   9   26.98    4.17
   4   1  -9   30.02    7.40
   4   1  -9   26.27    4.30
   4   1  -8   52.95    9.34
   4   1  -7    9.40    3.85
   4   1  -6  163.24   14.84
   4   1  -5   67.89    9.34
   4   1  -4  306.21   19.05
   4   1  -3  970.62   32.51
   4   1  -2    9.82    3.81
   4   1  -1   51.49    4.68
   4   1  -1   51.56    6.99
   4   1   0   24.93    4.74
   4   1   0   27.76    3.94
   4   1   1  311.13   13.62
   4   1   2 1534.73   34.02
   4   1   3  111.20   10.15
   4   1   4  492.30   22.61
   4   1   5  339.43   20.31
   4   1   6  202.99   16.83
   4   1   7 2329.84   61.00
   4   1   8    1.21    3.24
   4   1   9  190.70   19.85
   4   1  10  121.83   16.99
   4   1  11  150.04   12.09
   4   1  11  150.09   19.33
   4   1  11  147.04    9.49
   4   1  12   44.68    7.65
   4   1  12   46.83   12.12
   4   1  12   41.63    5.44
   4   1  13   43.65    8.35
   4   1  13   50.00   12.67
   4   1  13   59.68    6.65
   4   1  14    2.51    1.92
   4   1  14    2.60    3.13
   4   1  15   27.41    4.79
   4   1  16   78.66    7.70
   4   1  17   19.68    3.94
   4   1  18   -0.96    1.89
   4   1  18   -0.04    1.53
   4   1  19    4.94    1.62
   4   1  19    1.25    1.05
   4   2 -17   26.28    3.17
  -4  -2  17   21.43    2.52
  -4  -2  16   10.82    2.35
   4   2 -16   13.42    2.81
   4   2 -15   55.88    6.20
  -4  -2  15   45.40    5.15
  -4  -2  14    0.87    1.67
   4   2 -14    3.67    2.07
  -4  -2  13    5.47    2.24
   4   2 -12   40.87    5.86
  -4  -2  12   38.76    5.35
   4   2 -11   77.65    7.94
   4   2 -11   69.69   12.09
  -4  -2  11   69.22    7.04
   4   2 -10  230.62   12.92
   4   2 -10  254.52   22.30
  -4  -2  10  227.92   12.41
  -4  -2   9    3.45    1.73
   4   2  -9    4.17    2.76
   4   2  -9    4.55    1.82
   4   2  -8  369.05   24.60
   4   2  -8  361.67   14.96
   4   2  -7  189.26   17.05
   4   2  -6  120.21   12.95
   4   2  -5   35.23    6.66
   4   2  -4  867.04   31.35
   4   2  -3  282.61   17.19
   4   2  -2  116.71   10.56
   4   2  -1   12.88    3.78
   4   2   0   50.84    6.46
   4   2   0   58.41    6.13
   4   2   1    2.94    1.74
   4   2   1    4.76    2.14
   4   2   2   43.38    6.00
   4   2   2   36.02    4.84
   4   2   3   38.61    6.05
   4   2   3   26.20    3.65
   4   2   4  308.61   17.70
   4   2   4  285.48    9.74
   4   2   5  337.85   20.13
   4   2   6  108.95   12.30
   4   2   7    0.84    2.26
   4   2   8  252.95   21.08
   4   2   9  640.89   35.63
   4   2  10    6.41    4.59
   4   2  11   31.72    5.40
   4   2  11   18.72    6.56
   4   2  12   87.12   15.28
   4   2  12   92.76    9.47
   4   2  12   85.55    7.38
   4   2  13    6.94    2.80
   4   2  13   -0.92    2.41
   4   2  13   10.28    6.01
   4   2  14   49.94    7.99
   4   2  14   70.22   14.26
   4   2  14   53.82    6.40
   4   2  15    2.88    2.26
   4   2  15    4.99    3.10
   4   2  16    0.80    2.34
   4   2  16    4.25    2.14
   4   2  17    2.70    1.80
   4   2  17    2.16    2.10
   4   2  18    4.86    2.13
   4   2  18    1.94    1.57
   4   2  19   -0.53    1.03
   4   2  19    0.82    0.98
   4   3 -17   10.54    1.82
   4   3 -16   -1.67    1.44
   4   3 -15  104.09    7.93
  -4  -3  15   93.90    6.64
  -4  -3  14    9.56    2.34
   4   3 -14    7.58    2.69
  -4  -3  13   14.16    3.28
   4   3 -13   13.59    3.86
  -4  -3  12   18.37    3.83
   4   3 -12   15.86    4.10
   4   3 -11  199.22   12.70
   4   3 -11  201.08   21.03
  -4  -3  11  204.20   11.94
   4   3 -10   44.81    6.11
   4   3 -10   46.59   10.13
  -4  -3  10   44.06    5.52
   4   3  -9  215.49   20.62
   4   3  -9  198.95   11.90
   4   3  -8  524.30   30.85
   4   3  -8  474.39   17.48
   4   3  -7   64.93   10.30
   4   3  -6  254.28   19.39
   4   3  -5  211.92   16.64
   4   3  -4   18.08    5.39
   4   3  -3   96.39   10.34
   4   3  -2   12.87    4.17
   4   3  -1   10.12    3.33
   4   3   0    2.87    1.97
   4   3   1   21.18    3.89
   4   3   1   23.91    4.90
   4   3   2  131.71    8.53
   4   3   2  185.11   13.20
   4   3   3  104.66   10.26
   4   3   3   78.90    5.96
   4   3   4   10.15    1.92
   4   3   4   10.15    3.81
   4   3   5   77.77    9.65
   4   3   6    7.53    3.52
   4   3   7    9.40    4.14
   4   3   8  870.86   38.12
   4   3   9  108.60   14.55
   4   3  10  434.69   30.16
   4   3  11   89.53    8.31
   4   3  11   66.21   12.48
   4   3  12   81.67    8.36
   4   3  12   82.80   14.32
   4   3  13   47.04    6.60
   4   3  13   41.19   10.69
   4   3  13   39.54    5.14
   4   3  14  170.33   12.99
   4   3  14  202.65   23.58
   4   3  14  169.58   10.86
   4   3  15   11.62    3.36
   4   3  15   15.27    4.40
   4   3  15    9.59    3.63
   4   3  16   10.78    3.08
   4   3  16   17.65    4.55
   4   3  16   12.39    3.74
   4   3  17    6.18    2.59
   4   3  17    2.18    2.33
   4   3  17    5.89    2.55
   4   3  18   22.45    3.64
   4   3  18   29.10    4.06
   4   3  19    1.25    1.10
   4   4 -16    5.36    1.74
   4   4 -15  130.12    8.32
   4   4 -14   -0.77    1.79
   4   4 -13  136.75   10.36
   4   4 -12    1.19    2.19
   4   4 -11   15.34    4.10
   4   4 -10  106.11    9.83
   4   4 -10  109.10   15.63
   4   4 -10  108.11    9.21
   4   4  -9  276.34   14.97
   4   4  -9  262.19   13.99
   4   4  -9  298.79   25.41
   4   4  -8   42.25    5.53
   4   4  -8   35.42    8.65
   4   4  -7   63.39   11.08
   4   4  -7   77.80    7.06
   4   4  -6   43.64    8.82
   4   4  -5  121.39   13.68
   4   4  -4   10.54    4.20
   4   4  -3   61.17    8.88
   4   4  -2   52.71    7.71
   4   4  -1   86.19    9.20
   4   4   0  136.67   10.81
   4   4   1  954.21   26.91
   4   4   2  556.04   24.82
   4   4   2  540.81   18.92
   4   4   3   92.73    7.28
   4   4   3   89.71   10.10
   4   4   4 1320.37   41.53
   4   4   4 1396.83   24.82
   4   4   5   67.80   10.23
   4   4   6  130.80   14.28
   4   4   7  307.25   22.61
   4   4   8  287.99   23.01
   4   4   9   20.20    6.72
   4   4  10  990.82   46.10
   4   4  11   11.89    3.20
   4   4  11   18.89    3.72
   4   4  11   11.41    5.95
   4   4  12  424.40   18.93
   4   4  12  436.88   17.88
   4   4  12  432.15   33.05
   4   4  13   97.20    9.26
   4   4  13   98.82    8.92
   4   4  13  106.92   17.08
   4   4  14   46.27    6.59
   4   4  14   37.57    5.63
   4   4  14   32.92    9.51
   4   4  15    1.63    2.24
   4   4  15    3.52    2.33
   4   4  16   73.62    8.22
   4   4  16   72.89    6.97
   4   4  17   14.52    3.25
   4   4  17   10.20    3.62
   4   4  18   16.48    3.74
   4   5 -15   66.24    5.39
   4   5 -14   28.71    4.29
   4   5 -13  181.14   11.34
   4   5 -12   23.56    4.74
   4   5 -11   12.58    3.70
   4   5 -10   14.64    3.76
   4   5  -9    4.99    3.02
   4   5  -9    0.85    1.87
   4   5  -8    5.75    2.91
   4   5  -8    7.60    4.92
   4   5  -8    5.75    2.63
   4   5  -7  177.68   11.61
   4   5  -7  168.78   10.68
   4   5  -7  152.74   17.79
   4   5  -6   63.87    6.68
   4   5  -6   69.09   11.44
   4   5  -6   69.84    6.60
   4   5  -5   65.96   10.79
   4   5  -4   48.49    8.99
   4   5  -3    5.57    2.65
   4   5  -2   13.44    4.30
   4   5  -1  153.49   13.38
   4   5   0   82.16    9.27
   4   5   1 1996.42   42.78
   4   5   2    8.11    2.98
   4   5   3 2271.74   54.83
   4   5   3 2177.66   39.61
  -4  -5  -4 1123.22   29.17
   4   5   4 1054.59   39.54
   4   5   4 1082.82   26.13
  -4  -5  -5 1183.43   28.11
   4   5   5 1220.28   43.08
   4   5   6  104.19   13.34
   4   5   7  940.05   41.80
   4   5   8  339.59   26.50
   4   5   9  702.95   39.91
   4   5  10  175.08   11.34
   4   5  10  193.64   21.59
   4   5  11   39.01   10.32
   4   5  11   40.74    5.92
   4   5  12  102.45    9.59
   4   5  12  129.89   18.82
   4   5  13   75.42    8.31
   4   5  13   61.90   13.06
   4   5  14  121.96   10.78
   4   5  14  118.99   18.02
   4   5  15    9.80    3.73
   4   5  16  119.18   10.38
   4   5  17   28.57    5.08
   4   5  18    5.23    2.77
   4   6 -13    3.78    1.79
   4   6 -13   16.82    3.44
   4   6 -12   41.91    5.88
   4   6 -11    4.83    2.84
   4   6 -10   19.58    4.81
   4   6  -9   37.29    6.17
   4   6  -8   86.06    8.78
   4   6  -8   94.83   15.30
   4   6  -7  168.69   11.76
   4   6  -7  182.21   20.79
   4   6  -6  254.19   13.85
   4   6  -6  277.27   24.65
   4   6  -5    7.16    2.35
   4   6  -5   10.85    5.74
   4   6  -4  140.13    9.46
   4   6  -4  145.27   16.30
   4   6  -3  387.55   25.54
   4   6  -2   26.01    6.76
   4   6  -1  133.12   13.63
   4   6   0   -0.26    1.74
   4   6   1  520.98   24.43
   4   6   2   14.88    4.13
   4   6   3 2123.30   45.30
   4   6   4   18.66    4.20
  -4  -6  -4   21.23    4.94
  -4  -6  -5  754.56   26.73
   4   6   5  753.32   35.57
   4   6   6  226.32   20.52
   4   6   7  407.24   28.69
   4   6   8   18.09    6.40
   4   6   9  471.20   18.69
   4   6   9  499.95   33.15
   4   6  10  430.62   18.52
   4   6  10  442.24   31.95
   4   6  10  435.96   17.10
   4   6  11    2.00    2.20
   4   6  11   -2.22    2.45
   4   6  11   -1.41    3.31
   4   6  12  370.15   18.26
   4   6  12  369.77   30.49
   4   6  12  369.99   16.73
   4   6  13   49.12    6.99
   4   6  13   49.46   11.99
   4   6  14   52.97    7.34
   4   6  15    7.60    3.49
   4   6  16    0.71    2.07
   4   6  17   44.01    6.16
   4   6  18   16.32    3.50
   4   6  19   24.55    3.78
  -4  -7  14    0.01    0.89
  -4  -7  13    0.27    1.40
   4   7 -12   42.23    4.81
   4   7 -11    2.82    2.41
   4   7 -11   -2.33    1.89
   4   7 -10    4.60    2.34
   4   7 -10    2.51    2.38
   4   7  -9    6.05    2.91
   4   7  -8    4.37    3.34
   4   7  -7    7.83    3.27
   4   7  -6   18.50    4.48
   4   7  -6   16.87    6.91
   4   7  -5    3.98    2.07
   4   7  -5    2.18    3.18
   4   7  -4  147.61   10.45
   4   7  -4  172.87   19.37
   4   7  -3   61.70    6.14
   4   7  -3   56.32    6.22
   4   7  -3   62.60   11.11
   4   7  -2  130.87   15.52
   4   7  -1  270.09   21.41
   4   7   0   43.42    8.27
   4   7   1   43.80    8.02
  -4  -7  -2  313.34   21.73
   4   7   2  302.35   20.16
  -4  -7  -3   71.10   10.02
   4   7   3   59.82    8.55
  -4  -7  -4   34.09    6.51
  -4  -7  -5  889.56   33.35
   4   7   8   32.66    5.34
   4   7   8   30.77    8.38
   4   7   8   32.16    4.56
   4   7   9   46.02    5.96
   4   7   9   53.26    6.21
   4   7   9   41.62    9.92
   4   7  10   99.84    9.18
   4   7  10   90.49   14.83
   4   7  10   92.93    8.44
   4   7  11  199.61   13.39
   4   7  11  183.99   21.57
   4   7  11  188.95   12.09
   4   7  12  348.69   18.33
   4   7  12  334.11   29.09
   4   7  12  346.36   17.00
   4   7  13   25.04    5.61
   4   7  14   63.11    8.06
   4   7  15   69.22    8.19
   4   7  16   10.11    3.64
   4   7  17    6.41    2.95
   4   7  18   47.63    5.54
   4   7  19   10.02    2.45
  -4  -8  13    4.48    1.46
   4   8 -12   15.26    2.47
  -4  -8  12   29.35    4.28
   4   8 -11    0.56    1.38
   4   8 -10   50.88    5.99
   4   8  -9   -1.60    2.23
   4   8  -8    0.92    2.34
   4   8  -7    0.46    2.55
   4   8  -6   61.50    7.56
   4   8  -6    5.02    3.70
   4   8  -5   76.41   14.48
   4   8  -4   22.69    8.42
   4   8  -3   10.16    4.60
   4   8  -3   66.54   12.36
   4   8  -2   18.47    6.74
   4   8  -2    2.06    2.30
   4   8  -2   14.81    3.18
   4   8  -1   11.60    5.08
   4   8  -1    1.82    2.34
   4   8  -1   11.36    2.68
  -4  -8   0   93.85   14.19
   4   8   0  109.14   14.58
   4   8   0  124.90    9.07
   4   8   1    6.23    2.97
   4   8   1    7.57    2.22
  -4  -8  -1   10.71    5.69
   4   8   1   10.20    3.12
   4   8   2   10.33    2.77
  -4  -8  -2    3.44    3.23
   4   8   2    7.53    2.59
  -4  -8  -3   21.46    6.63
   4   8   3   17.68    3.45
  -4  -8  -4  286.90   21.91
   4   8   4  277.13   13.67
   4   8   5  117.53    8.93
   4   8   5  108.08    8.74
  -4  -8  -5  119.60   13.78
   4   8   6    6.38    2.63
   4   8   6   10.57    3.03
   4   8   7  108.30    9.14
   4   8   7   95.22    8.38
   4   8   8  116.84    9.88
   4   8   8  114.66    9.41
   4   8   9    9.74    3.53
   4   8   9    6.80    2.89
   4   8  10    0.04    2.31
   4   8  10   -0.05    2.46
   4   8  11   77.06    8.70
   4   8  11   77.16    8.22
   4   8  12   22.84    6.01
   4   8  12    9.31    3.83
   4   8  13   20.83    5.25
   4   8  14  174.77   13.15
   4   8  15    5.18    2.92
   4   8  16    3.64    2.82
   4   8  17    3.07    1.98
   4   8  18    4.39    1.92
   4   8  19    2.87    1.37
  -4  -9  12    8.07    1.79
  -4  -9  11    0.32    1.12
   4   9 -11    3.02    1.16
   4   9 -10   64.36    5.81
  -4  -9  10   67.06    6.38
   4   9  -9    9.93    2.81
   4   9  -8   40.32    5.80
   4   9  -7   15.99    4.43
   4   9  -6   12.59    3.86
   4   9  -5   38.15    6.26
   4   9  -4   53.08    7.37
   4   9  -3   85.87    8.93
  -4  -9   2   18.25    6.77
   4   9  -2   23.56    4.77
   4   9  -1   60.55    7.37
  -4  -9   1   70.33   14.28
   4   9  -1   72.14    7.05
   4   9   0   40.76    5.96
   4   9   0   35.54    5.16
  -4  -9  -1    0.84    2.67
   4   9   1    2.79    2.22
   4   9   1    0.22    1.54
   4   9   2    6.21    2.41
   4   9   2    3.78    2.04
  -4  -9  -2    2.02    3.55
  -4  -9  -3    4.96    2.64
   4   9   3   -0.86    1.84
   4   9   3   -0.07    1.74
  -4  -9  -4   13.00    6.30
   4   9   4    7.02    2.33
   4   9   4    6.33    2.34
   4   9   4    6.51    2.71
   4   9   5   37.00    5.31
   4   9   5   31.64    4.75
   4   9   5   36.22    5.31
   4   9   6   71.21    7.52
   4   9   6   54.97    6.61
   4   9   7  365.77   17.65
   4   9   7  349.95   16.70
   4   9   8   51.64    6.80
   4   9   8   46.95    6.46
   4   9   9   25.98    5.20
   4   9   9   23.44    4.86
   4   9  10   45.98    6.48
   4   9  10   53.64    7.46
   4   9  11   29.15    5.70
   4   9  11   23.48    4.93
   4   9  12   48.26    7.38
   4   9  12   69.53    9.03
   4   9  13  101.18   10.25
   4   9  14   53.63    7.43
   4   9  15   10.47    3.58
   4   9  16   38.17    6.09
   4   9  17   24.72    4.37
   4   9  18    6.28    2.12
  -4 -10  10   32.60    3.70
   4  10 -10   30.23    3.03
  -4 -10   9    0.46    1.36
   4  10  -9    0.55    1.18
  -4 -10   8   22.22    4.05
   4  10  -8   27.04    4.14
  -4 -10   7   -0.64    1.70
   4  10  -7    1.22    1.90
   4  10  -6   33.37    5.78
  -4 -10   6   30.15    5.21
   4  10  -5    5.57    3.23
   4  10  -4   29.28    5.42
   4  10  -3   53.57    7.25
   4  10  -2   42.82    6.64
   4  10  -1   90.11    9.26
  -4 -10   1   76.82    7.59
   4  10   0  128.40   10.67
   4  10   0  124.73    9.57
  -4 -10  -1   17.08    6.77
   4  10   1   36.34    5.81
   4  10   1   29.61    4.83
   4  10   2   56.43    7.07
  -4 -10  -2   53.59   11.83
   4  10   2   69.46    7.43
  -4 -10  -3   -0.20    2.33
   4  10   3    6.58    2.76
   4  10   3    3.32    2.32
  -4 -10  -4   87.94   14.41
   4  10   4   81.25    7.98
   4  10   4   96.78    8.92
   4  10   5   66.81    7.43
   4  10   5   65.92    6.95
   4  10   5   77.09    8.05
   4  10   6   73.12    7.64
   4  10   6   72.50    8.11
   4  10   6   67.02    7.03
   4  10   7   45.82    6.50
   4  10   7   40.96    6.19
   4  10   8   97.34    9.38
   4  10   8   90.28    9.18
   4  10   9  381.02   18.96
   4  10   9  358.67   18.08
   4  10  10  185.29   13.25
   4  10  10  181.43   12.96
   4  10  11    2.94    2.75
   4  10  11   20.67    5.99
   4  10  12  176.20   13.05
   4  10  13  112.53   10.37
   4  10  14   12.56    4.04
   4  10  15   84.78    8.44
   4  10  16    7.74    2.76
   4  10  17   10.93    2.70
   4  10  18    1.17    1.15
   4  11  -8   64.48    4.93
  -4 -11   8   59.09    4.93
   4  11  -7    3.02    1.63
  -4 -11   7    2.42    1.46
  -4 -11   6   10.98    2.78
   4  11  -6    8.90    2.79
  -4 -11   5    1.30    1.76
   4  11  -5    2.60    2.24
  -4 -11   4   13.45    3.07
   4  11  -4   14.87    4.14
  -4 -11   3    2.89    1.58
   4  11  -3    4.05    2.30
  -4 -11   2   69.73    6.89
   4  11  -2   80.77    8.40
   4  11  -1    8.08    3.49
   4  11   0   14.83    4.10
   4  11   1  125.18   10.33
   4  11   1  119.65    9.43
   4  11   2  172.79   11.95
   4  11   2  177.86   11.74
   4  11   3   85.48    8.39
   4  11   3   97.22    8.87
   4  11   4   18.98    4.10
   4  11   4   17.18    4.22
   4  11   5   25.04    4.52
   4  11   5   27.07    4.46
   4  11   5   28.43    5.09
   4  11   6  218.38   13.29
   4  11   6  218.23   12.85
   4  11   6  220.05   13.86
   4  11   7    8.41    3.18
   4  11   7    4.91    2.47
   4  11   8  110.05    9.80
   4  11   8  100.01    9.39
   4  11   9  134.02   10.81
   4  11   9  127.75   10.91
   4  11  10   22.33    5.01
   4  11  10   39.74    7.17
   4  11  11   63.56    7.53
   4  11  11   99.61   10.19
   4  11  12  103.92    9.52
   4  11  13    3.67    2.66
   4  11  14  120.31    9.39
   4  11  15   36.84    5.04
   4  11  16   -0.63    1.50
   4  11  17   12.59    2.42
   4  12  -6   20.44    2.97
  -4 -12   6   12.51    2.15
   4  12  -5    6.09    2.14
  -4 -12   5    2.22    1.27
   4  12  -4    4.21    2.28
  -4 -12   4    7.81    2.13
   4  12  -3    2.61    2.18
  -4 -12   3    1.09    1.28
   4  12  -2   21.08    4.14
   4  12  -1    2.47    2.56
   4  12   0    0.21    1.96
   4  12   1   32.18    5.24
   4  12   2   91.48    8.34
   4  12   2  106.41    8.34
   4  12   3    8.11    3.30
   4  12   3    4.59    1.98
   4  12   4   58.77    6.77
   4  12   4   54.53    6.36
   4  12   5    4.82    2.58
   4  12   5    1.49    2.82
   4  12   6   78.12    7.34
   4  12   6   81.34    7.51
   4  12   6   81.98    8.23
   4  12   7   16.96    3.85
   4  12   7   15.02    3.46
   4  12   7   18.40    4.28
   4  12   8  213.60   12.79
   4  12   8  269.08   15.04
   4  12   9   39.87    5.79
   4  12   9   63.08    8.10
   4  12  10  161.78   11.05
   4  12  11   44.28    5.92
   4  12  12   38.52    5.29
   4  12  13    3.97    2.16
   4  12  14   34.00    4.49
   4  12  15    9.17    2.41
   4  12  16    0.98    1.00
   4  13  -4    7.64    1.84
   4  13  -3    2.24    1.50
   4  13  -2   17.97    3.09
   4  13  -1   15.27    3.05
   4  13   0   12.59    3.05
   4  13   1   18.93    3.58
   4  13   2   68.23    6.52
   4  13   3   26.74    4.17
   4  13   4   88.97    7.37
   4  13   4  114.18    8.19
   4  13   5    4.25    2.15
   4  13   5   15.43    4.10
   4  13   6   24.99    5.13
   4  13   6   12.72    2.87
   4  13   7   30.19    4.08
   4  13   8  105.64    7.66
   4  13   9   11.54    2.72
   4  13  10  128.02    8.37
   4  13  11   13.36    2.82
   4  13  12   52.45    5.05
   4  13  13    5.43    1.71
   4  13  14   34.19    3.41
   4  14   0    4.13    1.41
   4  14   1    1.18    0.98
   4  14   2   -0.08    1.12
   4  14   3   42.63    4.26
   4  14   4   12.76    2.44
   4  14   5    1.60    0.92
   5 -11  -5    4.18    1.17
   5 -11  -4    1.52    0.84
   5 -11  -3    0.83    0.81
   5 -10 -10    2.08    0.97
   5 -10  -9   22.78    2.70
  -5  10   8    0.41    0.90
   5 -10  -8   15.56    2.48
   5 -10  -7    2.99    1.44
   5 -10  -6    2.12    1.45
   5 -10  -5    3.19    1.59
  -5  10   5    1.02    1.68
  -5  10   4   -1.62    1.73
  -5  10   3   24.08    4.17
  -5  10   2   66.47    6.62
  -5  10   1    1.49    1.56
   5 -10  -1    0.61    1.11
   5 -10   0   77.92    6.12
  -5  10   0   44.98    4.95
   5 -10   1    4.20    1.92
   5 -10   2   10.06    2.36
   5 -10   3   50.58    4.68
   5 -10   4   42.74    4.11
   5 -10   5    1.24    0.97
  -5   9  12    0.29    0.89
   5  -9 -12    0.67    0.88
   5  -9 -11    8.65    1.99
   5  -9 -10    1.52    1.45
   5  -9  -9   28.60    3.77
  -5   9   9    1.80    1.28
   5  -9  -8    2.67    1.79
   5  -9  -7   45.10    5.07
  -5   9   6    5.21    3.08
   5  -9  -6   -0.33    1.80
  -5   9   5   15.46    4.04
  -5   9   4    0.96    2.17
  -5   9   3   42.78    6.02
   5  -9  -3   42.24    5.33
   5  -9  -2    5.14    2.29
  -5   9   2    1.18    1.80
  -5   9   1   52.43    6.32
   5  -9  -1   56.85    6.24
  -5   9   0  103.25    8.21
   5  -9   0  106.23    8.57
  -5   9  -1   -0.22    1.36
   5  -9   1    2.16    1.84
   5  -9   2  109.89    8.77
   5  -9   2  113.97    7.09
   5  -9   3   47.94    5.72
   5  -9   3   58.14    5.17
   5  -9   4    8.24    2.87
   5  -9   4    8.78    2.09
   5  -9   5   72.96    6.44
   5  -9   5   77.45    5.55
   5  -9   6   51.25    5.19
   5  -9   6   53.49    4.32
   5  -9   7    1.65    1.08
   5  -9   7    5.20    1.51
   5  -9   8    6.51    1.58
  -5   8  14   10.70    1.88
  -5   8  13   -0.61    0.93
   5  -8 -13   -0.26    1.01
   5  -8 -12    4.35    1.97
   5  -8 -11   10.03    2.59
   5  -8 -10   39.10    4.73
   5  -8  -9    0.08    1.80
   5  -8  -8   -0.54    1.84
   5  -8  -7   21.53    4.41
  -5   8   7   17.86    4.55
  -5   8   6   42.53    6.72
  -5   8   5   65.19    8.12
   5  -8  -4    3.99    2.34
  -5   8   4    7.38    3.34
  -5   8   3   47.50    6.54
   5  -8  -3   50.71    6.51
  -5   8   2   15.40    4.13
   5  -8  -2   22.74    4.69
  -5   8   1  136.65   10.66
   5  -8  -1  124.58   10.07
  -5   8   0   24.48    4.67
   5  -8   0   16.34    4.07
   5  -8   0   21.65    3.79
  -5   8  -1   47.62    6.11
   5  -8   1   36.94    5.79
   5  -8   1   46.68    5.38
   5  -8   2    6.67    2.76
   5  -8   2    4.59    2.15
   5  -8   3    2.98    2.51
   5  -8   4   64.30    7.28
   5  -8   5   29.94    5.05
   5  -8   6   59.93    6.42
   5  -8   7    2.34    2.12
   5  -8   8   54.48    5.53
   5  -8   9   12.29    2.45
  -5   7  15    5.55    1.46
  -5   7  14   13.21    2.60
  -5   7  13    6.63    2.27
   5  -7 -13    9.24    2.41
   5  -7 -12    5.26    2.22
   5  -7 -11   19.87    3.83
   5  -7 -10    1.14    2.05
   5  -7  -9    1.78    2.30
   5  -7  -8   36.29    5.34
  -5   7   7  108.95   10.72
   5  -7  -7  120.53    9.28
  -5   7   6   14.94    4.88
  -5   7   5   81.81    9.42
   5  -7  -4    3.03    2.35
  -5   7   4    1.65    2.36
  -5   7   3   75.33    8.69
   5  -7  -3   80.79    8.17
  -5   7   2   54.44    7.13
   5  -7  -2   55.97    6.99
   5  -7  -2   60.93    6.32
  -5   7   1  251.61   14.84
   5  -7  -1  259.72   14.89
   5  -7  -1  259.18   12.89
  -5   7   0   80.14    8.29
   5  -7   0   69.56    7.85
   5  -7   0   71.88    6.92
  -5   7  -1  150.87   11.16
   5  -7   1  144.58   11.44
   5  -7   2   38.53    6.04
   5  -7   3    7.51    3.61
   5  -7   4   29.16    5.35
   5  -7   5    0.92    2.26
   5  -7   6   54.29    6.91
   5  -7   7   10.13    3.40
   5  -7   8   93.16    8.23
   5  -7   9   45.70    5.44
   5  -7  10    0.73    1.21
   5  -7  11    7.28    1.86
  -5   6  16   25.50    2.75
  -5   6  15    5.40    1.72
  -5   6  14   18.15    3.29
  -5   6  13    5.91    2.45
   5  -6 -13    8.27    2.57
   5  -6 -12    4.58    2.33
   5  -6 -11   14.74    3.58
   5  -6 -10   10.40    3.37
   5  -6  -9    4.87    2.64
   5  -6  -8   63.16    7.01
  -5   6   7   -0.30    2.44
   5  -6  -7    2.23    2.15
  -5   6   6   47.16    7.48
  -5   6   5   43.57    7.14
   5  -6  -5   40.93   10.77
   5  -6  -4    0.27    3.32
   5  -6  -4    2.59    2.51
   5  -6  -4    0.97    1.47
  -5   6   4    4.78    2.92
  -5   6   3   27.13    5.41
   5  -6  -3   27.95    4.79
   5  -6  -3   35.39    4.89
   5  -6  -3   23.98    8.02
  -5   6   2   67.70    7.86
   5  -6  -2   62.03    6.32
   5  -6  -2   62.18    7.21
   5  -6  -2   48.96   11.30
   5  -6  -1   70.74   13.01
  -5   6   1   77.08    8.22
   5  -6  -1   75.97    8.02
   5  -6  -1   79.21    7.25
  -5   6   0   -1.31    1.87
   5  -6   0    1.29    1.93
   5  -6   1  293.52   27.05
  -5   6  -1  330.71   16.14
   5  -6   1  336.60   16.81
   5  -6   2   89.71   14.96
   5  -6   2  102.74    9.37
   5  -6   3   26.38    5.26
   5  -6   4  130.75   10.86
   5  -6   5    1.26    2.19
   5  -6   6   46.97    6.73
   5  -6   7   13.41    4.08
   5  -6   8   37.92    5.99
   5  -6   9    1.80    1.86
   5  -6  10   12.25    3.09
   5  -6  11   20.68    3.37
  -5   5  16   13.13    2.25
  -5   5  15   -0.90    1.29
  -5   5  14    2.55    1.98
  -5   5  13    2.34    2.00
   5  -5 -13    2.49    2.19
   5  -5 -12   29.95    4.89
   5  -5 -11   11.93    3.52
   5  -5 -10    1.48    2.33
   5  -5  -9   63.75    6.97
   5  -5  -8   61.92    6.89
   5  -5  -7   14.82    3.65
  -5   5   7   12.93    4.18
   5  -5  -7   13.31    7.01
   5  -5  -7   11.28    2.80
   5  -5  -6   38.00    4.89
  -5   5   6   37.01    6.22
   5  -5  -6   34.76    9.75
  -5   5   5   42.62    6.49
   5  -5  -5   46.39    5.45
   5  -5  -5   41.08   10.69
  -5   5   4    2.64    2.26
   5  -5  -4    5.24    2.63
   5  -5  -4    3.24    3.25
   5  -5  -4    4.64    1.82
   5  -5  -3   69.19   12.60
  -5   5   3   74.86    8.15
   5  -5  -3   83.26    8.02
   5  -5  -3   73.78    6.76
  -5   5   2    0.90    1.57
   5  -5  -2    2.56    2.17
   5  -5  -2    2.97    1.56
   5  -5  -2   -2.34    2.87
   5  -5  -1   -0.08    3.35
  -5   5   1    3.82    2.24
   5  -5  -1    3.63    2.30
   5  -5  -1    1.89    1.53
   5  -5   0   55.34   10.78
  -5   5   0   52.05    6.24
   5  -5   0   54.39    6.58
  -5   5  -1  122.46    9.31
   5  -5   1  141.88   17.78
   5  -5   1  132.76   10.22
   5  -5   2    4.38    2.88
   5  -5   2    6.63    2.49
   5  -5   3  111.90    9.47
   5  -5   4    5.11    4.97
   5  -5   4   12.27    3.58
   5  -5   5    5.27    4.07
   5  -5   5   17.09    3.99
   5  -5   6   43.10   11.30
   5  -5   6   37.54    5.82
   5  -5   7    4.36    2.71
   5  -5   8  132.18   10.71
   5  -5   9   40.44    6.20
   5  -5   9   36.61    5.81
   5  -5  10   41.07    5.64
   5  -5  10   49.81    6.65
   5  -5  11   19.53    3.71
   5  -5  13    0.31    1.18
   5  -5  14    5.78    1.76
  -5   4  17    0.84    0.67
  -5   4  16   10.41    2.31
  -5   4  15    0.57    1.41
  -5   4  14   29.50    4.58
  -5   4  13   10.90    3.22
   5  -4 -13    8.67    2.91
   5  -4 -12   23.71    4.53
   5  -4 -11   36.85    5.66
   5  -4 -10    0.75    1.94
   5  -4  -9  149.74   20.52
   5  -4  -9  147.10   10.36
   5  -4  -9  144.50   18.03
   5  -4  -9  152.53    9.64
   5  -4  -8   47.45   11.75
   5  -4  -8   38.03    5.51
   5  -4  -8   46.20   10.02
   5  -4  -8   33.48    4.61
   5  -4  -7  225.82   24.23
   5  -4  -7  219.25   11.57
   5  -4  -7  219.35   12.18
   5  -4  -6  117.93   17.16
  -5   4   6  105.37    9.86
   5  -4  -6  113.87    8.26
   5  -4  -5    2.06    3.59
  -5   4   5    7.45    2.92
   5  -4  -5    2.75    1.42
   5  -4  -4   30.73    5.00
  -5   4   4   30.39    5.00
   5  -4  -4   29.63    4.36
   5  -4  -4   25.88    7.46
   5  -4  -3  154.83   17.67
  -5   4   3  155.81   11.08
   5  -4  -3  163.65   10.74
   5  -4  -3  157.38    9.52
   5  -4  -2  151.99   16.93
   5  -4  -2  184.38   11.48
   5  -4  -2  170.31    9.95
   5  -4  -1   18.35    3.70
   5  -4  -1   19.13    6.38
   5  -4   0  129.03   15.65
   5  -4   0  154.31   10.28
   5  -4   1   15.65    6.01
   5  -4   1   21.10    4.01
   5  -4   2  134.89    9.85
   5  -4   2  135.77   15.58
   5  -4   3  178.74   18.03
   5  -4   3  190.14   18.63
   5  -4   3  189.27   11.67
   5  -4   4   13.32    6.05
   5  -4   4   17.55    3.84
   5  -4   5   24.58    8.36
   5  -4   5   24.71    4.65
   5  -4   6   46.83   10.95
   5  -4   6   33.82    5.41
   5  -4   6   34.62    5.25
   5  -4   7   92.76   15.51
   5  -4   7   99.73    9.09
   5  -4   7   94.99    8.90
   5  -4   8    2.64    2.49
   5  -4   8    4.06    2.76
   5  -4   9  242.57   13.92
   5  -4   9  256.78   14.77
   5  -4  10   20.57    4.68
   5  -4  10   18.64    4.19
   5  -4  11   32.34    4.90
   5  -4  11   41.50    6.05
   5  -4  12    9.06    3.48
   5  -4  13    1.67    1.86
   5  -4  14   12.46    2.84
   5  -4  15    9.74    2.43
   5  -4  16    4.41    1.43
  -5   3  17    1.57    1.00
  -5   3  16   15.93    2.84
  -5   3  15    9.94    2.63
  -5   3  14   68.50    6.86
  -5   3  13   10.25    3.26
  -5   3  12   20.75    4.51
   5  -3 -12   21.56    4.31
   5  -3 -12   15.64    3.17
   5  -3 -11   13.01    3.78
   5  -3 -11   13.20    3.02
   5  -3 -10    7.22    4.72
   5  -3 -10    4.41    2.64
   5  -3 -10    4.81    2.16
   5  -3  -9  114.43    9.20
   5  -3  -9  111.77   15.52
   5  -3  -9  113.36    8.57
   5  -3  -8  110.46   17.91
   5  -3  -8  114.21    8.89
   5  -3  -8  131.19   16.72
   5  -3  -8  117.41    8.62
   5  -3  -7  118.21   17.09
   5  -3  -7  114.24    8.51
   5  -3  -7  116.74   15.44
   5  -3  -7  111.12    8.26
   5  -3  -6   47.06   10.40
   5  -3  -6   43.97    5.21
   5  -3  -6   45.17    5.20
   5  -3  -5  239.20   22.23
  -5   3   5  201.38   12.73
   5  -3  -4  195.03   19.88
   5  -3  -3   12.47    5.31
   5  -3  -2   26.67    6.99
   5  -3  -1   93.66   12.24
   5  -3   0  557.50   29.61
   5  -3   1   13.41    5.12
   5  -3   2  372.11   23.63
   5  -3   2  352.52   21.64
   5  -3   3   86.27   11.36
   5  -3   3   97.70   12.47
   5  -3   4  291.61   22.79
   5  -3   5  677.87   36.90
   5  -3   5  742.64   22.48
   5  -3   5  736.34   21.81
   5  -3   6   60.15   11.57
   5  -3   6   62.11    6.69
   5  -3   6   65.37    6.76
   5  -3   7   38.23    5.43
   5  -3   7   34.72    8.81
   5  -3   7   45.41    5.92
   5  -3   8  749.65   44.47
   5  -3   8  807.41   24.56
   5  -3   8  701.11   23.40
   5  -3   9  117.43   18.18
   5  -3   9  102.12    8.82
   5  -3   9  113.12    9.76
   5  -3  10   61.60    6.84
   5  -3  10   55.98    7.06
   5  -3  11  123.21   10.26
   5  -3  12    2.49    2.44
   5  -3  13    2.51    1.97
   5  -3  14   -1.41    2.18
   5  -3  15    1.36    1.69
   5  -3  16    9.31    2.24
   5  -3  16    0.84    1.56
   5  -3  17    0.41    1.09
  -5   2  17    1.02    0.88
   5  -2 -17   -0.39    0.93
  -5   2  16    9.42    2.24
  -5   2  15   21.31    3.73
   5  -2 -14   95.97    7.15
  -5   2  14  100.61    8.19
  -5   2  13    4.18    2.58
   5  -2 -13    1.20    1.46
  -5   2  12  115.53    9.55
   5  -2 -12  117.44    8.77
  -5   2  11    9.79    3.09
   5  -2 -11    9.47    3.40
   5  -2 -11    9.54    2.88
   5  -2 -10    4.93    4.11
   5  -2 -10    4.07    2.55
   5  -2 -10    0.98    1.55
   5  -2  -9   21.14    6.96
   5  -2  -9   27.59    4.40
   5  -2  -9   29.70    4.83
   5  -2  -8   21.02    6.85
   5  -2  -8   20.20    3.79
   5  -2  -8   13.96    3.15
   5  -2  -7   64.98   12.87
   5  -2  -7   65.24    6.39
   5  -2  -7   71.87   12.13
   5  -2  -7   65.13    6.29
   5  -2  -6   16.22    5.61
   5  -2  -6   11.25    4.45
   5  -2  -5   54.18   10.54
   5  -2  -4  104.41   13.79
   5  -2  -3    3.78    3.32
   5  -2  -2  489.60   27.37
   5  -2  -1   16.48    5.28
   5  -2   0 1185.60   39.01
   5  -2   1   22.29    4.96
   5  -2   1   15.83    4.56
   5  -2   2 1199.28   38.16
   5  -2   2 1309.96   38.75
   5  -2   3   41.86    6.93
   5  -2   3   60.46    8.94
   5  -2   4 1077.82   40.73
   5  -2   5  416.48   26.87
   5  -2   6  554.15   33.15
   5  -2   7  218.27   21.85
   5  -2   7  237.33   12.32
   5  -2   8  112.74   16.64
   5  -2   8  118.36    9.04
   5  -2   9   14.25    3.63
   5  -2   9   18.37    7.34
   5  -2  10  218.78   13.10
   5  -2  10  254.18   27.16
   5  -2  11  259.80   14.65
   5  -2  12   11.76    3.74
   5  -2  13   15.13    4.31
   5  -2  14   11.96    3.33
   5  -2  15   -2.44    2.11
   5  -2  16    4.62    2.12
   5  -2  16    2.19    1.99
   5  -2  17    0.50    1.02
   5  -2  17    0.39    1.35
   5  -2  18    0.72    0.86
  -5   1  17   12.24    2.04
   5  -1 -17   12.22    2.20
  -5   1  16    1.68    1.48
  -5   1  15   25.01    3.87
  -5   1  14    3.26    2.31
   5  -1 -14    2.03    1.64
  -5   1  13  183.06   11.48
   5  -1 -13  173.47   10.75
  -5   1  12   61.53    6.83
   5  -1 -12   53.32    6.21
  -5   1  11   -1.23    1.88
   5  -1 -11   -0.07    2.19
   5  -1 -11    0.78    1.73
  -5   1  10   11.25    3.41
   5  -1 -10    7.90    3.68
   5  -1 -10   10.16    3.05
   5  -1 -10    9.75    3.00
   5  -1  -9    4.07    3.76
   5  -1  -9    0.38    1.75
   5  -1  -9    0.77    1.40
   5  -1  -8   25.39    7.29
   5  -1  -8   26.01    4.35
   5  -1  -8   24.25    4.16
   5  -1  -7    0.86    3.10
   5  -1  -7    5.04    2.02
   5  -1  -7    2.70    1.10
   5  -1  -6   12.03    5.60
   5  -1  -6   13.27    5.36
   5  -1  -5   89.54   13.96
   5  -1  -5   91.83   12.30
   5  -1  -4  253.60   20.50
   5  -1  -3  272.28   20.89
   5  -1  -2 1097.00   39.17
   5  -1  -1   67.75    9.40
   5  -1   0  609.54   26.95
   5  -1   1  400.33   21.12
   5  -1   1  365.06   17.46
   5  -1   2 1029.22   32.02
   5  -1   2 1062.41   32.54
   5  -1   3  271.84   15.69
   5  -1   3  285.52   18.12
   5  -1   4  904.99   35.06
   5  -1   5    2.69    2.85
   5  -1   6  561.96   31.53
   5  -1   7  213.93   20.75
   5  -1   8  187.43   20.46
   5  -1   9    6.42    2.31
   5  -1   9    5.94    5.11
   5  -1  10   75.29   14.24
   5  -1  10   73.53    7.38
   5  -1  11   55.43   13.21
   5  -1  11   64.84    7.22
   5  -1  12    2.49    1.80
   5  -1  13    6.40    2.71
   5  -1  14   25.22    4.84
   5  -1  15   28.77    4.80
   5  -1  16   51.71    5.82
   5  -1  17   20.78    3.35
   5  -1  17   12.00    3.02
   5  -1  18    7.22    1.79
   5  -1  18    4.66    1.83
   5   0 -17   69.67    4.89
  -5   0  17   47.66    3.54
  -5   0  16    0.44    1.09
   5   0 -16    0.95    1.49
  -5   0  15    6.08    2.29
  -5   0  14   21.20    3.99
   5   0 -14   25.49    4.23
   5   0 -13   56.37    6.41
  -5   0  13   60.88    6.57
  -5   0  12    7.32    2.66
   5   0 -12    5.19    2.66
  -5   0  11   45.51    5.85
   5   0 -11   34.34    8.99
   5   0 -11   34.16    5.13
  -5   0  10    7.16    2.98
   5   0 -10    7.31    3.75
   5   0 -10    9.43    3.00
  -5   0   9   26.24    4.32
   5   0  -9   26.37    7.30
   5   0  -9   24.58    4.33
   5   0  -8   22.18    3.96
   5   0  -8   19.70    3.84
   5   0  -8   23.41    6.32
   5   0  -7  162.03   17.03
   5   0  -7  149.98    9.40
   5   0  -7  150.68    9.58
   5   0  -6   36.27    8.14
   5   0  -5   30.58    7.04
   5   0  -4   58.06    9.18
   5   0  -3  605.39   29.53
   5   0  -3  519.79   26.59
   5   0  -2  448.99   24.38
   5   0  -1  529.16   25.35
   5   0   0  539.44   24.24
   5   0   0  561.97   17.64
   5   0   1   28.53    5.55
   5   0   1   36.15    5.35
   5   0   2  290.47   15.84
   5   0   2  285.90   16.50
   5   0   3  199.15   12.43
   5   0   3  185.62   14.22
   5   0   4  848.53   32.78
   5   0   5  935.68   36.74
   5   0   6  178.27   17.24
   5   0   7  221.91   20.45
   5   0   8  153.59   18.14
   5   0   9    9.10    4.18
   5   0   9   12.86    6.16
   5   0  10   26.95    6.93
   5   0  10   37.18   10.74
   5   0  10   32.43    4.62
   5   0  11    5.09    1.86
   5   0  11    4.04    5.30
   5   0  12   94.67   17.69
   5   0  12   99.49    8.52
   5   0  13  172.80   11.51
   5   0  14   76.71    7.74
   5   0  15    6.34    2.63
   5   0  16  108.17    8.52
   5   0  17   14.42    2.97
   5   0  17   15.84    3.54
   5   0  18   16.98    3.13
   5   0  18   23.27    3.23
   5   0  19    1.25    0.93
   5   1 -17    2.90    1.23
  -5  -1  16   13.88    2.30
   5   1 -16   13.63    2.72
  -5  -1  15    0.52    1.28
   5   1 -15    1.39    1.96
  -5  -1  14   10.23    2.68
  -5  -1  13    7.08    2.45
   5   1 -13    3.51    1.97
   5   1 -12   36.91    5.48
  -5  -1  12   44.53    5.67
  -5  -1  11    4.09    1.77
   5   1 -11    4.28    2.44
  -5  -1  10    1.15    1.50
   5   1 -10    2.54    1.76
  -5  -1   9    1.69    1.75
   5   1  -9   -3.52    3.34
   5   1  -9    0.27    1.87
   5   1  -8    5.71    2.77
   5   1  -8   12.09    3.13
   5   1  -7   87.23    7.34
   5   1  -7   99.41   13.00
   5   1  -6  272.31   21.05
   5   1  -5  291.46   21.14
   5   1  -4  382.69   23.35
   5   1  -3  693.43   30.34
   5   1  -2  269.38   18.44
   5   1  -1 1039.33   34.55
   5   1   0   50.40    5.87
   5   1   0   39.95    6.72
   5   1   1  223.40   12.88
   5   1   1  240.70   15.42
   5   1   2   12.20    3.54
   5   1   3  163.71   12.96
   5   1   4  218.03   16.33
   5   1   5   75.17   10.44
   5   1   6 1129.54   42.76
   5   1   7    9.05    4.72
   5   1   8   71.61   12.39
   5   1   9  181.52   20.29
   5   1  10  492.72   35.45
   5   1  10  417.46   21.53
   5   1  11   33.37    6.78
   5   1  11   45.56   11.93
   5   1  11   34.14    4.63
   5   1  12   89.01   11.77
   5   1  12   93.19   16.59
   5   1  12  105.53    8.44
   5   1  13  135.83   14.40
   5   1  13  164.72   22.29
   5   1  13  183.90   11.45
   5   1  14   47.54    6.04
   5   1  15  208.72   12.19
   5   1  16   20.96    3.84
   5   1  16   19.04    5.04
   5   1  17    1.30    1.66
   5   1  17    2.76    2.21
   5   1  18   12.02    2.36
   5   1  18   12.21    2.91
   5   1  19    2.36    1.15
   5   2 -17    0.74    0.73
   5   2 -16   28.26    3.60
   5   2 -15    0.22    1.66
  -5  -2  14    2.26    1.42
   5   2 -14    0.05    1.90
  -5  -2  13    5.00    2.19
   5   2 -13    3.66    1.92
   5   2 -12   83.69    8.24
  -5  -2  12   89.95    7.66
   5   2 -11   28.60    5.10
   5   2 -10   12.69    5.59
   5   2 -10   12.09    3.60
   5   2  -9   44.18    5.79
   5   2  -9   55.84   10.74
   5   2  -8    3.00    3.07
   5   2  -8    4.88    2.15
   5   2  -7  116.95   14.51
   5   2  -7  113.57    8.46
   5   2  -6   95.98   12.49
   5   2  -5  235.14   18.83
   5   2  -4  233.04   17.90
   5   2  -3    5.22    3.20
   5   2  -2    4.63    2.98
   5   2  -1  299.02   18.39
   5   2   0  211.45   12.58
   5   2   0  198.88   14.51
   5   2   1  106.92    9.74
   5   2   1  106.23   10.08
   5   2   2    8.22    3.05
   5   2   2    4.31    2.01
   5   2   3  463.29   21.59
   5   2   3  428.21   17.69
   5   2   4  462.77   23.28
   5   2   4  442.82   16.14
   5   2   5   10.06    4.04
   5   2   6   15.40    5.82
   5   2   7   94.05   12.91
   5   2   8  416.63   28.20
   5   2   9   15.41    6.35
   5   2  10   11.06    3.40
   5   2  10   13.92    7.04
   5   2  11    5.53    2.72
   5   2  11    5.96    5.01
   5   2  12   36.56    6.96
   5   2  12   27.87    8.93
   5   2  13    8.93    3.71
   5   2  13   18.02    8.26
   5   2  14   24.90    4.29
   5   2  14   17.78    5.89
   5   2  15   83.42   10.41
   5   2  15   81.79    9.61
   5   2  15  102.06    8.45
   5   2  16    2.55    2.09
   5   2  16    3.96    2.40
   5   2  17    8.19    2.45
   5   2  17    4.11    2.42
   5   2  18   10.85    2.33
   5   2  18    5.23    2.17
   5   2  19   11.17    2.24
   5   3 -16   50.36    4.39
   5   3 -15    2.20    1.76
   5   3 -14   12.61    3.23
   5   3 -13   13.71    3.71
   5   3 -12   42.11    6.30
   5   3 -12   36.62    5.76
   5   3 -11   24.64    4.89
   5   3 -10   51.62   11.38
   5   3 -10   42.86    6.25
   5   3  -9   89.18   14.20
   5   3  -9   81.09    7.88
   5   3  -8   37.06    8.95
   5   3  -8   45.49    5.77
   5   3  -7   49.26    9.82
   5   3  -7   49.22    5.83
   5   3  -6  170.81   17.20
   5   3  -5   -0.29    2.21
   5   3  -4   71.55   10.32
   5   3  -3    4.14    2.30
   5   3  -2   82.30   10.17
   5   3  -1   39.83    6.65
   5   3   0  929.34   29.95
   5   3   1  879.86   27.39
   5   3   1  771.60   27.40
   5   3   2    0.75    1.46
   5   3   2   -0.17    0.93
   5   3   3  118.73   11.86
   5   3   3   97.73    7.93
   5   3   4   27.34    6.39
   5   3   4   24.23    3.46
   5   3   5   48.06    8.31
   5   3   6  190.82   17.07
   5   3   7  583.03   31.15
   5   3   8  309.69   24.13
   5   3   9  135.50   16.82
   5   3  10  214.89   12.93
   5   3  10  214.30   12.43
   5   3  10  213.87   22.29
   5   3  11   13.13    3.60
   5   3  11    2.84    3.55
   5   3  11   11.31    6.36
   5   3  12   25.09    5.33
   5   3  12   22.58    4.83
   5   3  12   20.59    6.57
   5   3  13   52.26    7.84
   5   3  13   41.75    7.64
   5   3  13   46.22   12.03
   5   3  14   75.26    9.63
   5   3  14   84.57    8.78
   5   3  15    3.17    2.66
   5   3  15   -0.95    1.95
   5   3  16   79.62    9.19
   5   3  16   76.43    8.31
   5   3  17   52.64    6.33
   5   3  18   -1.72    1.69
   5   3  19   25.42    3.18
   5   4 -16   23.75    2.70
   5   4 -15    1.49    1.31
   5   4 -14    1.36    1.69
   5   4 -13    6.02    2.82
   5   4 -12   15.31    4.20
   5   4 -11   21.20    4.69
   5   4 -10  110.20    9.75
   5   4 -10  103.63    9.27
   5   4  -9    6.32    2.89
   5   4  -9    7.55    2.98
   5   4  -9    4.95    4.54
   5   4  -8   17.06    6.75
   5   4  -8   17.71    3.95
   5   4  -7  153.23   17.98
   5   4  -7  175.14   11.03
   5   4  -6  181.86   10.72
   5   4  -6  153.24   17.02
   5   4  -5   38.62    8.69
   5   4  -4  362.65   23.60
   5   4  -3   11.23    3.90
   5   4  -2  576.04   27.01
   5   4  -1    0.62    1.52
   5   4   0  587.55   24.37
   5   4   1  202.72   13.56
   5   4   2 1313.15   40.49
   5   4   2 1788.05   37.52
   5   4   3 3021.20   46.04
   5   4   3 3553.44   67.16
   5   4   4   99.75   12.02
   5   4   4  114.82    7.91
   5   4   5  178.66   17.11
   5   4   6   -0.67    2.78
   5   4   7  832.18   39.56
   5   4   8  144.06   17.40
   5   4   9  834.23   42.88
   5   4  10  720.94   23.62
   5   4  10  713.13   22.48
   5   4  10  650.14   39.80
   5   4  11  465.17   19.76
   5   4  11  455.93   34.58
   5   4  11  462.03   18.79
   5   4  12   66.45    7.92
   5   4  12   56.07    6.73
   5   4  12   65.88   14.42
   5   4  13  180.97   13.37
   5   4  13  164.67   12.04
   5   4  13  175.87   23.07
   5   4  14    5.98    3.47
   5   4  14    3.14    2.39
   5   4  15   93.37    9.71
   5   4  15   68.69    7.79
   5   4  16  193.70   14.08
   5   4  16  170.80   11.53
   5   4  17   11.91    3.95
   5   4  17   13.52    3.41
   5   5 -15    9.05    2.00
   5   5 -14   12.37    2.81
   5   5 -14    0.64    1.00
   5   5 -13    4.85    2.21
   5   5 -12    1.66    2.36
   5   5 -11   21.75    4.99
   5   5 -10    1.58    2.01
   5   5  -9  157.77   11.64
   5   5  -9  153.28   11.09
   5   5  -8    3.58    2.81
   5   5  -8    3.64    3.25
   5   5  -8    2.48    2.38
   5   5  -7  108.88    9.40
   5   5  -7  116.81   16.07
   5   5  -7  113.06    9.04
   5   5  -6   11.06    3.18
   5   5  -6   13.21    5.48
   5   5  -6   11.77    2.89
   5   5  -5    4.16    2.35
   5   5  -5    0.05    3.15
   5   5  -5    5.16    1.75
   5   5  -4  360.14   25.29
   5   5  -3   26.36    6.87
   5   5  -2  189.90   16.89
   5   5  -1    3.01    3.01
   5   5   0  520.11   25.03
   5   5   1    6.23    3.20
   5   5   2  166.64   12.58
   5   5   3  553.81   28.18
   5   5   3  533.28   21.00
   5   5   4   66.75   10.81
   5   5   5 1732.73   53.71
   5   5   6    1.88    2.41
   5   5   7  591.29   35.09
   5   5   8   -0.68    4.03
   5   5   9 1630.02   34.49
   5   5   9 1802.17   66.82
   5   5  10  110.28    9.50
   5   5  10  105.88    8.72
   5   5  10  106.48   17.15
   5   5  11  330.02   16.87
   5   5  11  325.41   15.67
   5   5  11  357.45   31.67
   5   5  12   66.19    7.91
   5   5  12   66.99    7.34
   5   5  12   80.09   15.38
   5   5  13   64.61    7.82
   5   5  13   56.64    6.83
   5   5  13   62.08   14.09
   5   5  14    6.23    3.43
   5   5  14    2.60    2.12
   5   5  15    1.62    2.32
   5   5  15   -1.90    1.81
   5   5  16   11.98    3.94
   5   5  17    8.71    3.55
   5   5  18    8.76    2.81
   5   6 -13    3.61    1.97
   5   6 -13    0.84    1.29
   5   6 -12    0.86    1.87
   5   6 -11   27.68    5.01
   5   6 -10    0.68    2.29
   5   6  -9   -1.01    2.52
   5   6  -8   25.19    5.01
   5   6  -7  112.70    9.81
   5   6  -7  121.40   17.22
   5   6  -6   65.65    7.23
   5   6  -6   72.22   12.79
   5   6  -6   60.11    6.50
   5   6  -5   78.10    7.68
   5   6  -5   75.60   13.06
   5   6  -5   77.11    7.12
   5   6  -4   87.22    7.67
   5   6  -4   87.82   13.51
   5   6  -4   87.53    7.26
   5   6  -3  179.28   18.18
   5   6  -2  267.15   21.17
   5   6  -1   27.95    7.07
   5   6   0    2.37    2.01
   5   6   1  236.73   17.18
   5   6   2  573.77   25.77
   5   6   3  585.12   24.51
  -5  -6  -4  184.44   13.76
   5   6   4  174.43   17.47
   5   6   5  537.92   31.58
   5   6   6   19.39    6.55
   5   6   7  336.29   27.43
   5   6   8  195.66   21.16
   5   6   9  726.15   23.77
   5   6   9  699.91   41.49
   5   6   9  704.97   21.07
   5   6  10   67.12    7.69
   5   6  10   68.58    6.84
   5   6  10   74.70   14.29
   5   6  11  126.58   10.50
   5   6  11  119.27    9.07
   5   6  11  119.69   18.43
   5   6  12  205.10   13.96
   5   6  12  194.93   23.45
   5   6  13    4.22    3.13
   5   6  13   -0.98    4.61
   5   6  14   22.38    5.42
   5   6  15    0.38    2.55
   5   6  16    6.81    3.35
   5   6  17   31.80    5.32
   5   6  18    3.75    2.18
   5   6  19   14.24    2.92
   5   7 -13   14.22    2.14
   5   7 -12   -0.56    1.43
   5   7 -11   -0.01    2.00
   5   7 -11   -0.74    1.88
   5   7 -10    9.81    3.38
   5   7  -9    1.30    2.37
   5   7  -8    1.83    2.26
   5   7  -7   62.38    7.57
   5   7  -6    5.41    2.87
   5   7  -6    8.72    6.87
   5   7  -5  114.27    9.46
   5   7  -5  123.27   17.32
   5   7  -5  114.18    9.11
   5   7  -4   10.28    2.87
   5   7  -4   17.00    3.85
   5   7  -4   16.36    6.68
   5   7  -3   21.54    3.83
   5   7  -3   23.12    4.19
   5   7  -3   17.72    6.65
   5   7  -2  214.49   11.74
   5   7  -2  224.71   21.01
   5   7  -2  240.87   12.97
   5   7  -1  176.13   17.75
   5   7  -1  176.51   10.92
   5   7   0  214.03   11.80
   5   7   0  195.13   18.02
   5   7   1    1.35    2.72
   5   7   2  331.78   21.46
   5   7   3    5.79    3.56
  -5  -7  -3    4.05    2.16
  -5  -7  -4 1301.12   42.09
   5   7   6  241.75   12.65
   5   7   7    5.94    2.28
   5   7   7    2.66    4.24
   5   7   7    8.38    2.65
   5   7   8  111.60    9.20
   5   7   8  109.37   16.25
   5   7   8  127.61    9.34
   5   7   9    6.13    2.62
   5   7   9    4.97    5.32
   5   7   9    9.16    2.95
   5   7  10  143.62   11.21
   5   7  10  121.52   18.10
   5   7  10  149.25   10.53
   5   7  11  154.97   12.12
   5   7  11  149.29   20.64
   5   7  11  149.64   10.73
   5   7  12   -1.40    3.05
   5   7  12    2.95    3.18
   5   7  12   -0.66    2.49
   5   7  13    3.49    3.29
   5   7  14    2.20    2.72
   5   7  15   82.11    8.93
   5   7  16    7.26    3.18
   5   7  17   20.85    4.65
   5   7  18   13.67    3.34
   5   7  19   21.93    3.39
  -5  -8  12    1.78    1.40
   5   8 -12    2.91    1.21
   5   8 -11   32.83    4.23
   5   8 -10   -0.56    1.85
   5   8  -9   -1.84    2.51
   5   8  -8   18.37    4.24
   5   8  -8    1.41    2.68
   5   8  -7   36.98    5.83
   5   8  -7    2.07    3.63
   5   8  -6    1.58    2.12
   5   8  -5   17.25    4.29
   5   8  -4    9.82    2.73
   5   8  -4    3.00    2.09
   5   8  -4   13.79    7.07
   5   8  -3   50.14   11.22
   5   8  -3   47.97    5.98
   5   8  -2   22.46    7.04
   5   8  -2   36.85    5.24
   5   8  -1   53.32   11.00
   5   8  -1   52.67    6.25
   5   8   0  132.46   16.42
   5   8   0  135.61    9.86
   5   8   1   22.10    6.58
   5   8   1   19.55    4.08
   5   8   2   28.74    5.22
   5   8   2   30.73    4.86
   5   8   2   39.62    8.58
   5   8   2   34.11    5.17
  -5  -8  -2   37.77    9.27
   5   8   3  157.68   10.80
  -5  -8  -3  153.56   16.92
   5   8   3  134.03    9.16
   5   8   3  146.60   10.35
   5   8   4  344.21   15.67
   5   8   5   25.02    4.55
   5   8   6  382.90   16.43
   5   8   6  380.55   16.67
   5   8   7   36.48    5.32
   5   8   7   34.04    5.08
   5   8   8    5.49    2.88
   5   8   8    2.38    2.32
   5   8   9  209.14   13.47
   5   8   9  194.59   12.49
   5   8  10   41.16    6.48
   5   8  10   39.78    5.85
   5   8  11   26.49    5.77
   5   8  11   27.30    5.00
   5   8  12   24.09    5.58
   5   8  12   23.24    5.08
   5   8  13   10.41    4.10
   5   8  13   17.40    6.08
   5   8  14   27.65    5.81
   5   8  15   42.19    6.74
   5   8  16    2.79    2.55
   5   8  17   39.30    5.70
   5   8  18    9.57    2.63
   5   8  19    3.80    1.74
   5   9 -11   14.83    2.10
  -5  -9  11   18.48    2.85
  -5  -9  10   -0.37    1.52
   5   9 -10    3.84    1.93
   5   9  -9    2.59    2.11
   5   9  -8    5.14    2.84
   5   9  -7   27.51    5.09
   5   9  -6   -1.03    2.69
   5   9  -5    0.69    2.39
   5   9  -4    4.09    2.96
   5   9  -3    3.78    3.19
   5   9  -3  133.40    9.73
   5   9  -2    6.15    3.40
   5   9  -2   -1.22    2.15
  -5  -9   2    4.07    5.06
   5   9  -2    2.39    1.96
  -5  -9   1  114.33   17.48
   5   9  -1  157.73   19.54
   5   9  -1  161.10   11.20
  -5  -9   0   12.97    6.33
   5   9   0   14.24    6.42
   5   9   0    6.37    3.34
   5   9   0   10.61    3.14
  -5  -9  -1  102.72   15.98
   5   9   1  105.02    9.20
   5   9   1   96.42    8.74
  -5  -9  -2    7.59    5.36
   5   9   2    5.14    2.83
   5   9   2    2.90    2.30
  -5  -9  -3  230.01   22.04
   5   9   3  191.54   11.72
   5   9   3  213.82   12.94
   5   9   4   31.58    4.71
   5   9   4   31.21    5.26
   5   9   5  200.80   12.63
   5   9   6  183.54   11.70
   5   9   6  192.64   12.66
   5   9   7  327.92   16.23
   5   9   7  312.34   16.02
   5   9   8   25.15    4.85
   5   9   8   19.65    4.37
   5   9   9  247.75   15.12
   5   9   9  253.87   14.84
   5   9  10   36.72    6.24
   5   9  10   26.44    5.28
   5   9  11   18.18    4.76
   5   9  11   10.40    2.54
   5   9  12   27.12    5.72
   5   9  12   39.71    6.82
   5   9  13    7.78    4.16
   5   9  14   18.75    4.93
   5   9  15   24.15    5.03
   5   9  16    9.86    3.39
   5   9  17    1.52    2.06
   5   9  18   11.74    2.72
  -5 -10  10    2.49    1.20
  -5 -10   9    1.08    1.03
   5  10  -9    0.99    1.11
  -5 -10   8    8.15    2.34
   5  10  -8    5.20    2.05
   5  10  -7    2.86    2.38
   5  10  -6    0.50    2.42
   5  10  -5    0.68    2.63
   5  10  -4    8.69    3.83
   5  10  -3  106.10    9.98
   5  10  -2   80.28    8.56
   5  10  -2   81.57    7.51
   5  10  -1  479.87   20.67
   5  10  -1  489.13   18.87
   5  10   0  158.47   11.90
   5  10   0  163.89   11.31
   5  10   1  101.39    9.36
   5  10   1  115.59    9.52
   5  10   2   33.74    5.37
   5  10   2   34.65    5.59
   5  10   3  113.99    9.41
   5  10   3  119.04   10.00
   5  10   4    1.87    1.82
   5  10   4    1.23    2.29
   5  10   5  459.35   17.99
   5  10   5  497.66   20.63
   5  10   6  114.25    9.57
   5  10   6  105.84    9.74
   5  10   7   36.73    5.59
   5  10   7   39.29    6.28
   5  10   8  286.62   15.66
   5  10   8  305.52   16.56
   5  10   9  299.76   16.25
   5  10   9  301.23   16.47
   5  10  10   16.77    4.59
   5  10  10   12.01    3.65
   5  10  11   35.58    6.09
   5  10  11   32.33    5.54
   5  10  12    2.36    2.58
   5  10  12   21.34    6.00
   5  10  13   48.20    7.17
   5  10  14   23.69    4.83
   5  10  15   95.09    8.70
   5  10  16   -1.37    2.02
   5  10  17   23.77    3.75
   5  10  18    5.89    1.66
  -5 -11   8    0.43    0.81
   5  11  -8    1.80    1.08
  -5 -11   7   14.32    2.65
   5  11  -7   23.33    3.52
  -5 -11   6    7.63    2.32
   5  11  -6   10.30    2.97
  -5 -11   5    5.55    2.28
   5  11  -5    7.38    2.86
  -5 -11   4   12.88    3.12
   5  11  -4    9.95    3.19
  -5 -11   3   34.44    4.81
   5  11  -3   42.53    6.23
  -5 -11   2   14.87    3.14
   5  11  -2    8.18    3.11
   5  11  -1   52.22    6.89
   5  11   0    5.46    2.77
   5  11   0    9.55    3.19
   5  11   1  234.42   13.78
   5  11   1  229.26   13.28
   5  11   2   23.89    4.62
   5  11   2   21.67    4.42
   5  11   3   92.72    8.32
   5  11   3   90.67    8.74
   5  11   4   11.18    3.24
   5  11   4    9.10    3.29
   5  11   5  184.12   11.39
   5  11   5  191.98   12.89
   5  11   6   45.08    5.84
   5  11   6   41.37    6.25
   5  11   7  118.02    9.52
   5  11   7  107.43    9.87
   5  11   8  253.12   14.19
   5  11   8  254.52   15.02
   5  11   9    1.06    2.21
   5  11   9   -3.61    4.10
   5  11  10   88.55    8.78
   5  11  10   94.45    9.33
   5  11  11   -0.45    2.41
   5  11  11   19.36    5.76
   5  11  12   22.25    4.70
   5  11  13   22.81    4.52
   5  11  14   53.18    6.34
   5  11  15   43.30    5.23
   5  11  16   20.11    3.46
   5  11  17   18.26    2.87
   5  12  -6    1.43    0.98
   5  12  -5   31.90    3.98
  -5 -12   5   17.11    2.56
  -5 -12   4    3.34    1.48
   5  12  -4    6.09    2.29
   5  12  -3    2.57    2.13
   5  12  -2   33.98    4.95
   5  12  -1  155.13   10.34
   5  12   0    4.57    2.59
   5  12   1  163.53   10.81
   5  12   1  175.10   10.35
   5  12   2    3.16    2.11
   5  12   2    4.22    2.54
   5  12   3   35.09    5.10
   5  12   3   41.84    5.74
   5  12   4   16.08    3.59
   5  12   4   18.71    4.22
   5  12   5   60.32    6.40
   5  12   5   72.12    7.61
   5  12   6    4.78    2.58
   5  12   7  100.96    8.13
   5  12   7  102.51    9.07
   5  12   8   86.44    7.73
   5  12   8   97.74    8.92
   5  12   9    5.48    3.06
   5  12   9    3.87    3.35
   5  12  10   87.28    7.95
   5  12  10  127.91   10.58
   5  12  11    8.30    3.00
   5  12  12   59.77    6.41
   5  12  13    2.79    2.28
   5  12  14   82.58    6.85
   5  12  15   11.48    2.51
   5  13  -4    3.60    1.36
   5  13  -3    1.94    1.27
   5  13  -2   11.59    2.53
   5  13  -1   -1.21    1.61
   5  13   0  104.84    7.52
   5  13   1   71.97    6.41
   5  13   2    1.57    1.43
   5  13   3   44.04    4.98
   5  13   3   56.59    5.54
   5  13   4    2.93    2.02
   5  13   4    2.33    1.74
   5  13   5    6.59    1.94
   5  13   5    7.94    2.78
   5  13   6    2.57    2.21
   5  13   7   81.05    7.59
   5  13   8    3.85    1.61
   5  13   8   24.88    5.03
   5  13   9   55.12    5.34
   5  13  10   23.95    3.64
   5  13  11    7.97    2.28
   5  13  12    2.06    1.40
   5  13  13   26.84    3.43
   5  14   1    5.29    1.60
   5  14   2   45.74    4.06
   5  14   3    8.29    1.89
   5  14   4    0.76    0.71
   6 -10  -5    5.47    1.26
   6 -10  -4    4.20    1.22
   6 -10  -3   39.71    3.13
   6  -9 -10    8.09    1.53
   6  -9  -9    5.71    1.49
   6  -9  -8   11.49    2.17
   6  -9  -7    0.35    1.14
   6  -9  -6    7.27    2.02
   6  -9  -5    6.50    1.95
   6  -9  -4   16.04    2.82
   6  -9  -3   42.83    4.30
   6  -9   0    5.32    2.17
   6  -9   1   37.88    4.63
   6  -9   2    6.03    2.08
   6  -9   3   16.81    3.13
   6  -9   3   17.17    2.32
   6  -9   4    3.23    1.57
   6  -9   4    1.81    0.98
   6  -9   5    0.94    0.94
   6  -9   6   12.56    2.13
  -6   8  12    1.83    0.85
   6  -8 -11    0.50    0.99
   6  -8 -10   28.67    3.49
   6  -8  -9    1.40    1.26
   6  -8  -8   57.19    5.40
   6  -8  -7   30.65    4.16
   6  -8  -6   35.15    4.47
   6  -8  -5   17.70    3.48
  -6   8   4   18.55    4.37
  -6   8   3   12.41    3.37
  -6   8   2   50.48    6.15
   6  -8  -2   52.55    6.21
  -6   8   1  153.03   10.25
   6  -8  -1  156.94   10.57
   6  -8  -1  152.12    8.65
  -6   8   0    0.34    1.61
   6  -8   0   -1.63    2.52
   6  -8   0   -2.07    1.66
   6  -8   1   56.89    5.53
   6  -8   1   59.82    6.78
   6  -8   2   31.40    4.16
   6  -8   2   24.31    4.47
   6  -8   3   79.11    7.51
   6  -8   3   80.16    6.48
   6  -8   4   24.29    4.27
   6  -8   4   22.88    3.53
   6  -8   5   54.84    5.89
   6  -8   5   54.80    5.10
   6  -8   6   20.22    3.10
   6  -8   6   16.57    3.26
   6  -8   7    5.92    1.89
   6  -8   7    6.96    1.79
   6  -8   8   36.86    3.68
   6  -8   8   38.98    3.58
  -6   7  13    3.40    1.39
  -6   7  12   14.93    2.66
   6  -7 -12   15.42    2.64
   6  -7 -11    4.32    1.93
   6  -7 -10    2.83    1.90
   6  -7  -9    3.22    2.08
   6  -7  -8   55.81    5.92
   6  -7  -7   11.74    3.23
   6  -7  -6  133.24    9.22
   6  -7  -5   31.08    4.67
  -6   7   5   28.54    5.41
  -6   7   4   93.38    9.14
  -6   7   3   -3.06    2.21
   6  -7  -3    0.31    1.98
   6  -7  -3   -0.56    1.64
  -6   7   2  153.85   11.29
   6  -7  -2  155.66   11.31
   6  -7  -2  151.82    9.62
  -6   7   1   31.14    5.24
   6  -7  -1   29.65    5.34
   6  -7  -1   26.72    4.35
  -6   7   0  186.68   11.88
   6  -7   0  186.54   12.69
   6  -7   0  189.72   11.02
   6  -7   1   86.42    8.66
   6  -7   1   84.81    7.58
   6  -7   2    3.43    2.18
   6  -7   2    6.88    3.30
   6  -7   3    9.91    3.77
   6  -7   3   10.74    3.08
   6  -7   4   12.01    3.93
   6  -7   5   33.06    5.31
   6  -7   6    3.90    1.96
   6  -7   7   28.58    4.52
   6  -7   8   24.22    3.86
   6  -7   9    9.98    2.45
   6  -7  10    4.63    1.36
   6  -7  11   48.64    3.63
  -6   6  14    1.64    0.97
  -6   6  13   19.76    3.03
  -6   6  12    3.27    1.60
   6  -6 -12    3.76    1.91
   6  -6 -11    5.32    2.32
   6  -6 -10    0.05    1.72
   6  -6  -9   18.82    3.93
   6  -6  -8  141.00    9.77
   6  -6  -7   28.76    4.78
   6  -6  -6  138.55    9.80
   6  -6  -6  136.19    8.83
  -6   6   5   11.80    4.02
   6  -6  -5   10.39    3.08
  -6   6   4   62.40    7.86
   6  -6  -4   58.73    6.27
  -6   6   3   48.14    6.81
   6  -6  -3   36.20    5.96
   6  -6  -3   44.26    5.59
  -6   6   2   34.38    5.77
   6  -6  -2   32.89    5.70
   6  -6  -2   39.26    5.23
  -6   6   1   82.37    8.59
   6  -6  -1   69.89    7.94
   6  -6  -1   87.56    7.82
  -6   6   0  162.74   11.83
   6  -6   0  157.57   10.48
   6  -6   0  167.79   12.19
   6  -6   1    9.51    3.74
   6  -6   1    7.61    2.88
   6  -6   2    3.82    2.83
   6  -6   2    3.17    2.19
   6  -6   3    1.29    2.28
   6  -6   4    4.53    3.07
   6  -6   5    2.42    2.34
   6  -6   6    4.66    2.73
   6  -6   7   -0.22    2.03
   6  -6   8   16.05    3.60
   6  -6   9   12.79    3.20
   6  -6  10   28.02    3.94
   6  -6  11   43.35    4.05
  -6   5  15    0.17    0.73
  -6   5  14    3.31    1.67
  -6   5  13   34.40    4.34
  -6   5  12   15.58    3.35
   6  -5 -12   17.05    3.61
   6  -5 -11   16.12    3.63
   6  -5 -10    6.35    3.16
   6  -5  -9   56.65    6.52
   6  -5  -8    6.47    2.36
   6  -5  -8    4.98    2.71
   6  -5  -7  370.72   16.09
   6  -5  -7  358.03   14.83
   6  -5  -6  176.16   11.11
   6  -5  -6  170.41   10.46
  -6   5   5   89.93    9.50
   6  -5  -5   85.73    7.69
   6  -5  -5   80.47    7.29
   6  -5  -4   77.80   14.47
  -6   5   4   75.19    8.92
   6  -5  -4   73.37    7.15
   6  -5  -3   18.23    7.27
  -6   5   3   15.02    4.29
   6  -5  -3   12.75    3.88
   6  -5  -3   16.02    3.61
  -6   5   2   16.37    4.40
   6  -5  -2   21.00    6.69
   6  -5  -2   18.74    4.40
   6  -5  -2   20.03    4.03
   6  -5  -1   74.79   13.51
  -6   5   1   78.90    8.26
   6  -5  -1   86.40    8.81
   6  -5  -1   85.41    7.77
  -6   5   0   65.93    7.41
   6  -5   0   56.12    7.05
   6  -5   0   59.16    6.59
   6  -5   0   56.65   11.07
   6  -5   1   15.95    4.15
   6  -5   1   14.50    3.62
   6  -5   2  103.09    9.72
   6  -5   3   26.05    5.20
   6  -5   4   28.03    5.39
   6  -5   5   33.21    5.63
   6  -5   6  152.76   11.58
   6  -5   7   10.98    3.37
   6  -5   8   28.51    4.95
   6  -5   9    4.36    2.20
   6  -5  10   68.80    6.66
   6  -5  11   33.97    4.23
   6  -5  12    6.16    1.80
  -6   4  15    1.63    1.21
  -6   4  14   11.75    2.67
  -6   4  13   40.91    4.96
  -6   4  12   13.64    3.39
   6  -4 -12   12.49    3.60
   6  -4 -11   27.69    4.70
   6  -4 -10    5.52    2.82
   6  -4 -10    1.24    1.52
   6  -4  -9    2.22    1.49
   6  -4  -9    0.72    2.13
   6  -4  -8   31.79    5.06
   6  -4  -8   32.88    4.71
   6  -4  -7  104.07   16.94
   6  -4  -7  105.56    8.71
   6  -4  -7  106.31    8.32
   6  -4  -6   83.45   15.38
   6  -4  -6   86.66    7.75
   6  -4  -6   81.00    7.42
   6  -4  -5  539.20   36.77
   6  -4  -5  507.12   18.30
   6  -4  -5  545.62   18.97
   6  -4  -4  135.41   18.28
  -6   4   4  127.87   11.19
   6  -4  -4  132.10    9.30
  -6   4   3   43.13    6.22
   6  -4  -3   46.00    6.32
   6  -4  -3   53.07   11.22
   6  -4  -3   48.26    5.68
  -6   4   2    1.91    1.69
   6  -4  -2   -0.46    1.78
   6  -4  -2   -0.86    1.74
   6  -4  -1  107.63   14.96
  -6   4   1  114.55    9.54
   6  -4  -1  112.72    9.56
   6  -4  -1  121.48    8.99
  -6   4   0   12.76    3.67
   6  -4   0   11.93    4.20
   6  -4   0    9.32    3.01
   6  -4   0   11.80    2.97
   6  -4   1   86.74   13.23
   6  -4   1   98.35    8.97
   6  -4   2  383.22   17.59
   6  -4   3    3.00    2.25
   6  -4   4   71.17    7.73
   6  -4   5    1.76    2.11
   6  -4   6   40.17    6.18
   6  -4   7  189.23   12.62
   6  -4   8  224.73   12.48
   6  -4   8  235.04   13.83
   6  -4   9  148.23   10.42
   6  -4   9  179.82   11.79
   6  -4  10   13.22    3.56
   6  -4  10    4.99    2.16
   6  -4  11    3.45    2.17
   6  -4  12   16.44    3.52
   6  -4  13    8.48    2.38
   6  -4  14    1.42    1.41
   6  -4  15    0.36    0.93
  -6   3  16    4.20    1.10
  -6   3  15   12.46    2.34
  -6   3  14    9.04    2.37
  -6   3  13    5.30    2.31
   6  -3 -13    4.21    1.98
  -6   3  12   52.66    6.14
   6  -3 -12   52.26    5.37
   6  -3 -11   66.48    7.21
   6  -3 -11   62.02    6.19
   6  -3 -10   84.45    7.99
   6  -3 -10   92.37    7.71
   6  -3  -9    2.46    2.46
   6  -3  -9    1.90    1.55
   6  -3  -8   74.76   13.20
   6  -3  -8   80.68    7.61
   6  -3  -8   78.33    7.28
   6  -3  -7   52.19   12.03
   6  -3  -7   58.35    6.44
   6  -3  -7   57.23   11.62
   6  -3  -7   59.17    6.41
   6  -3  -6   30.31    4.64
   6  -3  -6   38.69    9.35
   6  -3  -6   25.06    4.30
   6  -3  -5  187.54   21.28
   6  -3  -5  169.29   10.25
   6  -3  -5  171.74   10.56
   6  -3  -4    9.88    2.82
   6  -3  -4   10.07    5.43
   6  -3  -4   16.80    3.54
   6  -3  -3  380.87   28.29
  -6   3   3  336.44   16.61
   6  -3  -3  346.48   14.80
  -6   3   2   31.08    4.99
   6  -3  -2   28.59    5.04
   6  -3  -2   29.65    8.01
   6  -3  -2   32.74    4.77
   6  -3  -1  210.66   20.29
  -6   3   1  182.39   11.60
   6  -3  -1  203.03   12.29
   6  -3  -1  206.14   11.23
   6  -3   0   48.60    6.10
   6  -3   0   43.02    8.99
   6  -3   0   45.12    5.37
   6  -3   1  253.64   21.15
   6  -3   1  261.76   14.00
   6  -3   2  144.06   15.55
   6  -3   2  166.52   11.16
   6  -3   3   43.22    5.74
   6  -3   4  248.09   21.34
   6  -3   4  239.66   13.45
   6  -3   5   96.35   14.15
   6  -3   5   96.71    8.61
   6  -3   6    7.57    3.40
   6  -3   6   12.85    3.38
   6  -3   7    6.37    2.77
   6  -3   7    5.21    3.09
   6  -3   7    4.72    2.28
   6  -3   8   24.56    4.65
   6  -3   8   34.77    9.92
   6  -3   8   25.43    4.63
   6  -3   9   97.95    8.78
   6  -3   9   99.42    9.02
   6  -3  10  112.87    9.72
   6  -3  11   57.60    6.89
   6  -3  12   11.19    3.32
   6  -3  13    5.43    2.34
   6  -3  13    4.98    2.77
   6  -3  14    4.73    2.12
   6  -3  15    3.56    1.79
   6  -3  16   -0.45    1.00
  -6   2  16   -0.65    0.74
  -6   2  15    0.35    1.10
  -6   2  14    0.22    1.47
   6  -2 -14   -0.54    1.05
  -6   2  13   12.82    3.16
   6  -2 -13   16.56    3.16
  -6   2  12  200.31   11.71
   6  -2 -12  196.94   10.87
  -6   2  11    5.81    2.67
   6  -2 -11    1.36    1.55
   6  -2 -10   27.72    4.89
   6  -2 -10   24.40    4.38
   6  -2  -9   28.26    8.00
   6  -2  -9   22.60    4.16
   6  -2  -9   20.74    3.95
   6  -2  -8   62.76    6.75
   6  -2  -8   68.54   12.76
   6  -2  -8   56.53    6.40
   6  -2  -7    7.45    4.10
   6  -2  -7    8.50    2.86
   6  -2  -7    7.18    2.60
   6  -2  -6   74.73   14.10
   6  -2  -6   75.16    6.96
   6  -2  -6   70.96   12.39
   6  -2  -6   70.14    6.85
   6  -2  -5  112.60   16.54
   6  -2  -5  109.61    8.10
   6  -2  -5  122.21   15.97
   6  -2  -5  116.11    8.59
   6  -2  -4   71.47   12.35
   6  -2  -4   69.41    6.24
   6  -2  -4   69.51    6.61
   6  -2  -3  437.80   29.46
   6  -2  -3  408.58   15.62
   6  -2  -2   81.93   12.40
   6  -2  -1   13.60    5.48
   6  -2   0   18.99    5.81
   6  -2   1  420.52   25.34
   6  -2   2  152.01   14.87
   6  -2   3  363.79   22.95
   6  -2   4  599.21   31.82
   6  -2   4  656.44   21.12
   6  -2   5    3.89    3.56
   6  -2   5    4.38    2.02
   6  -2   6  201.23   20.83
   6  -2   6  178.75   11.21
   6  -2   6  171.51   10.55
   6  -2   7    3.33    2.03
   6  -2   7    6.02    5.49
   6  -2   7    1.21    1.62
   6  -2   8    4.63    2.07
   6  -2   8    3.89    3.66
   6  -2   8    5.23    2.42
   6  -2   9    4.44    2.29
   6  -2   9   10.01    7.74
   6  -2  10   38.70    5.74
   6  -2  11   68.05    7.32
   6  -2  12    2.67    2.04
   6  -2  13   30.79    5.00
   6  -2  14   22.55    5.54
   6  -2  14   37.42    5.08
   6  -2  15    1.86    1.44
   6  -2  15    2.45    2.11
   6  -2  16    7.13    2.39
   6  -2  17   -0.06    0.90
   6  -1 -16   10.59    2.07
  -6   1  15    1.48    1.01
  -6   1  14    4.90    1.89
   6  -1 -14    5.54    1.73
   6  -1 -13   38.09    4.95
  -6   1  13   37.77    4.78
  -6   1  12   13.89    3.32
   6  -1 -12   11.52    3.10
  -6   1  11   36.26    5.21
   6  -1 -11   33.65    5.18
  -6   1  10   57.91    6.69
   6  -1 -10   61.38    6.63
   6  -1  -9   13.31    5.17
   6  -1  -9    7.95    3.02
   6  -1  -9    7.96    2.86
   6  -1  -8    3.91    4.21
   6  -1  -8    3.12    2.30
   6  -1  -8    6.07    2.48
   6  -1  -7   29.00    7.95
   6  -1  -7   26.13    4.30
   6  -1  -7   26.78    4.39
   6  -1  -6   35.62    4.90
   6  -1  -6   33.35    8.21
   6  -1  -6   31.07    4.56
   6  -1  -5   33.11    4.38
   6  -1  -5   34.14    8.57
   6  -1  -5   32.57    4.59
   6  -1  -4  131.58   16.59
   6  -1  -4  135.22   15.96
   6  -1  -3  478.19   29.63
   6  -1  -2   87.07   12.46
   6  -1  -1  400.09   25.27
   6  -1   0  197.90   16.92
   6  -1   1    8.54    3.14
   6  -1   2   11.54    3.65
   6  -1   2   15.21    4.61
   6  -1   3  416.31   23.87
   6  -1   4  333.89   22.77
   6  -1   5  203.35   18.81
   6  -1   6  260.32   22.58
   6  -1   7   67.26   12.34
   6  -1   8    6.32    2.15
   6  -1   8    7.09    5.77
   6  -1   9   20.05    3.77
   6  -1   9   20.17    8.23
   6  -1  10  101.53   17.55
   6  -1  10   84.46    7.99
   6  -1  11   63.44    7.07
   6  -1  12   19.07    4.13
   6  -1  13  130.77    9.79
   6  -1  14   39.55    8.45
   6  -1  14   89.11    7.81
   6  -1  15   22.60    3.99
   6  -1  15   21.95    4.95
   6  -1  16   48.87    5.74
   6  -1  16   61.46    5.50
   6  -1  17    0.34    0.76
   6  -1  17   -0.03    1.28
   6  -1  18   12.55    2.21
   6   0 -16    0.33    1.10
  -6   0  14   18.21    3.09
   6   0 -14   18.79    3.43
  -6   0  13    3.23    2.03
   6   0 -13    4.06    2.50
  -6   0  12   15.21    3.18
   6   0 -12   12.60    3.40
  -6   0  11   12.39    3.21
   6   0 -11   12.66    3.41
  -6   0  10    1.82    1.74
   6   0 -10    2.27    1.85
  -6   0   9    5.77    2.10
   6   0  -9    2.30    3.46
   6   0  -9    8.97    2.97
   6   0  -8    1.57    3.91
   6   0  -8    1.55    1.63
   6   0  -8    2.39    1.91
   6   0  -7   75.00    6.98
   6   0  -7   62.77   11.28
   6   0  -7   59.90    6.37
   6   0  -6    3.70    3.93
   6   0  -6    3.79    1.60
   6   0  -6    4.33    2.10
   6   0  -5    1.71    2.54
   6   0  -5    2.08    1.46
   6   0  -4    6.89    4.86
   6   0  -3  136.42   15.25
   6   0  -2    3.88    1.92
   6   0  -2    4.59    2.94
   6   0  -1  421.71   24.84
   6   0   0  114.01   12.61
   6   0   1   58.30    8.49
   6   0   2  124.91   11.89
   6   0   2  115.00   10.93
   6   0   3  188.21   15.28
   6   0   4    4.04    3.14
   6   0   5  250.53   20.38
   6   0   6   45.65    9.31
   6   0   7  205.57   21.00
   6   0   8   68.16   12.69
   6   0   9  171.41   20.95
   6   0  10    9.31    2.54
   6   0  10    5.29    3.64
   6   0  11   53.32   13.11
   6   0  11   57.07    6.28
   6   0  12   55.12    6.29
   6   0  13   28.15    4.63
   6   0  14   15.35    6.04
   6   0  14   30.09    4.90
   6   0  15   88.41    9.08
   6   0  15   85.57    7.44
   6   0  16  157.45   10.94
   6   0  16  175.18    9.72
   6   0  17   20.39    3.70
   6   0  17   27.11    3.40
   6   0  18   39.44    4.17
   6   1 -16    2.15    1.24
   6   1 -15    3.12    1.71
   6   1 -13    6.45    2.37
   6   1 -12   30.87    4.94
   6   1 -11   -0.66    2.41
   6   1 -10   21.45    4.39
   6   1  -9   -0.52    2.96
   6   1  -9    1.01    1.77
   6   1  -8   87.10   13.44
   6   1  -8   75.37    7.39
   6   1  -7    1.31    2.56
   6   1  -7    4.90    2.11
   6   1  -6    1.31    2.71
   6   1  -6    3.99    1.74
   6   1  -5   53.38    9.90
   6   1  -5   63.40    6.29
   6   1  -4  203.80   18.62
   6   1  -3   47.73    9.05
   6   1  -2  477.25   26.93
   6   1  -1  179.73   16.04
   6   1   0   25.72    5.99
   6   1   1  386.07   18.44
   6   1   1  332.87   20.40
   6   1   2  104.73   10.20
   6   1   2  103.97   10.92
   6   1   3  105.93   11.19
   6   1   3  100.46   10.44
   6   1   4  129.00   13.13
   6   1   4  100.10   10.14
   6   1   5  604.25   30.63
   6   1   6  174.30   17.80
   6   1   7    2.27    2.54
   6   1   8   35.81    7.80
   6   1   8   30.16    6.90
   6   1   8   48.95   10.78
   6   1   9  171.47   15.22
   6   1   9  181.18   21.29
   6   1  10    2.22    2.94
   6   1  10    3.21    3.48
   6   1  11    6.15    4.72
   6   1  11    7.08    5.63
   6   1  12    2.81    3.89
   6   1  12    0.28    3.62
   6   1  13   31.34    7.09
   6   1  14    0.84    3.10
   6   1  15   23.56    5.63
   6   1  15   30.37    4.50
   6   1  16   19.67    4.44
   6   1  17   43.58    5.47
   6   1  18   41.96    4.73
   6   1  19   11.86    2.12
   6   2 -16    2.08    1.11
   6   2 -15    0.18    1.34
   6   2 -14    2.18    2.01
   6   2 -13   -0.39    1.89
   6   2 -13    1.54    1.76
   6   2 -12    3.27    2.64
   6   2 -11   16.28    3.96
   6   2 -10    3.61    2.56
   6   2  -9   37.56    5.45
   6   2  -9   43.15    9.73
   6   2  -8   34.05    8.85
   6   2  -8   34.88    5.25
   6   2  -7   10.38    4.83
   6   2  -7   10.28    2.91
   6   2  -6  208.46   19.72
   6   2  -6  207.69   11.57
   6   2  -5   17.61    6.19
   6   2  -5   13.27    3.04
   6   2  -4  543.84   29.85
   6   2  -3   60.51   10.00
   6   2  -2 1962.97   53.92
   6   2  -1   31.90    6.65
   6   2   0  959.24   34.93
   6   2   1   49.61    6.93
   6   2   1   61.23    8.39
   6   2   2   89.07   10.05
   6   2   2   83.73    9.51
   6   2   3  116.89   12.13
   6   2   3  128.44   11.18
   6   2   4  527.70   26.36
   6   2   5    7.77    3.82
   6   2   6  198.97   18.27
   6   2   7  581.41   33.42
   6   2   8  147.04   12.08
   6   2   8  167.85   11.20
   6   2   8  153.30   18.00
   6   2   9   55.65    7.95
   6   2   9   66.77    7.16
   6   2   9   49.85   10.25
   6   2  10  162.88   13.71
   6   2  10  187.56   12.21
   6   2  10  166.40   20.66
   6   2  11    3.55    3.56
   6   2  11    5.49    2.96
   6   2  11   11.49    5.80
   6   2  12   10.62    5.24
   6   2  12   15.48    4.38
   6   2  12   20.62    8.25
   6   2  13    1.44    3.46
   6   2  13    6.11    3.37
   6   2  14   33.52    7.55
   6   2  14   52.66    7.65
   6   2  15   10.25    3.86
   6   2  16    0.95    2.06
   6   2  17   76.03    7.29
   6   2  18   11.09    2.82
   6   2  19    9.59    2.05
   6   3 -16    5.14    1.31
   6   3 -15    2.23    1.22
   6   3 -14    9.18    2.61
   6   3 -13    0.07    1.77
   6   3 -12    7.00    3.07
   6   3 -12    6.48    2.79
   6   3 -11   21.02    4.34
   6   3 -10    8.17    2.90
   6   3  -9    9.84    3.25
   6   3  -9    9.95    4.86
   6   3  -8  107.64   15.32
   6   3  -8  119.56    9.60
   6   3  -7  102.81   14.37
   6   3  -7   94.32    8.21
   6   3  -6  486.00   30.72
   6   3  -6  525.29   18.65
   6   3  -5  291.80   23.17
   6   3  -5  323.64   14.22
   6   3  -4   44.58    8.95
   6   3  -3  357.51   23.86
   6   3  -2  391.75   23.79
   6   3  -1  250.40   18.36
   6   3   0  999.73   34.98
   6   3   1  205.95   14.84
   6   3   1  166.39   13.49
   6   3   2  764.62   29.92
   6   3   2  669.37   25.58
   6   3   3  189.37   12.71
   6   3   3  219.85   17.87
   6   3   4  175.95   15.99
   6   3   5   47.94    9.04
   6   3   6  660.90   34.08
   6   3   7  113.48   14.75
   6   3   8    5.95    4.59
   6   3   9   15.27    4.07
   6   3   9   25.66    4.58
   6   3   9   22.34    7.64
   6   3  10   52.12    7.26
   6   3  10   45.83    6.34
   6   3  10   45.76   11.28
   6   3  11   13.58    4.36
   6   3  11   16.02    4.11
   6   3  11   12.87    6.46
   6   3  12   34.66    7.09
   6   3  12   42.08    6.29
   6   3  12   45.26   11.72
   6   3  13   37.60    6.40
   6   3  13   27.32    6.83
   6   3  14   43.67    6.65
   6   3  14   38.89    7.83
   6   3  15   34.59    7.42
   6   3  15   36.29    6.07
   6   3  16   67.10    8.65
   6   3  16   77.05    7.92
   6   3  17   59.23    6.52
   6   3  18   12.94    2.82
   6   3  19   21.07    2.81
   6   4 -15    1.81    1.15
   6   4 -14    1.27    1.49
   6   4 -13   14.51    3.49
   6   4 -12    1.98    2.01
   6   4 -11   17.71    4.31
   6   4 -11   20.87    4.13
   6   4 -10   54.77    7.12
   6   4 -10   48.69    6.32
   6   4  -9  273.52   15.11
   6   4  -9  271.86   14.59
   6   4  -8   29.81    9.01
   6   4  -8   26.16    4.94
   6   4  -7  318.54   26.96
   6   4  -7  309.04   15.03
   6   4  -6   49.95   10.33
   6   4  -6   51.72    6.01
   6   4  -5  388.01   27.21
   6   4  -5  395.60   15.91
   6   4  -4   42.22    8.64
   6   4  -4   51.82    5.49
   6   4  -3  397.73   25.66
   6   4  -2   24.95    6.45
   6   4  -1  452.13   24.95
   6   4   0  537.81   26.04
   6   4   1  177.34   14.06
   6   4   2  546.64   26.88
   6   4   2  461.40   21.40
   6   4   3   50.57    8.57
   6   4   3   39.52    6.00
   6   4   4 1017.07   40.53
   6   4   5   80.86   12.33
   6   4   6  235.18   21.23
   6   4   7   88.08   13.81
   6   4   8   93.99   15.05
   6   4   9  258.50   14.37
   6   4   9  242.31   13.50
   6   4  10  116.68    9.89
   6   4  10  109.65    9.43
   6   4  10  109.36   16.98
   6   4  11   31.47    5.61
   6   4  11   25.76    4.94
   6   4  11   19.07    8.00
   6   4  12  142.92   12.21
   6   4  12  151.42   11.46
   6   4  12  144.17   20.92
   6   4  13   50.03    6.95
   6   4  13   42.49    7.09
   6   4  14   91.71   10.44
   6   4  14   99.29    9.45
   6   4  15   83.18   10.06
   6   4  15   81.36    8.52
   6   4  16   20.00    5.04
   6   4  16   17.16    4.18
   6   4  17   14.92    3.59
   6   4  17   29.95    4.68
   6   4  18   83.39    6.43
   6   5 -14   22.65    3.15
   6   5 -14    0.62    0.98
   6   5 -13   11.02    2.78
   6   5 -12    2.39    2.09
   6   5 -11    1.90    1.99
   6   5 -10   44.57    6.20
   6   5  -9    9.55    3.44
   6   5  -9    4.90    2.75
   6   5  -8   90.41    8.74
   6   5  -8   83.86    8.19
   6   5  -7  226.66   13.53
   6   5  -7  249.28   13.70
   6   5  -7  242.93   24.17
   6   5  -6    9.84    3.34
   6   5  -6   10.50    5.88
   6   5  -6    7.49    2.71
   6   5  -5  452.78   18.20
   6   5  -5  512.10   33.21
   6   5  -5  482.05   17.90
   6   5  -4   35.45    4.89
   6   5  -4   28.61    7.84
   6   5  -4   35.28    4.72
   6   5  -3  221.67   20.47
   6   5  -2    5.94    2.99
   6   5  -1  184.20   17.16
   6   5   0  282.95   19.90
   6   5   1  192.63   15.62
   6   5   2  201.56   15.07
   6   5   3  108.75   13.17
   6   5   3  124.05   10.89
   6   5   4   45.69    9.08
   6   5   5    1.89    2.81
   6   5   6  233.46   21.40
   6   5   7   76.91   13.12
   6   5   8   81.36    7.60
   6   5   8   80.40    7.66
   6   5   8   76.98   13.82
   6   5   9  462.06   19.14
   6   5   9  436.06   18.43
   6   5   9  489.22   36.52
   6   5  10    1.39    1.73
   6   5  10   -0.49    1.59
   6   5  11  435.97   19.92
   6   5  11  404.90   18.30
   6   5  11  455.63   37.31
   6   5  12    3.94    2.61
   6   5  12    0.45    1.99
   6   5  13    8.33    3.74
   6   5  13    1.73    1.79
   6   5  14   72.93    8.90
   6   5  14   77.74    8.31
   6   5  15   22.44    5.35
   6   5  15   10.93    3.09
   6   5  16   87.55    9.25
   6   5  16   63.92    7.04
   6   5  17    6.24    3.04
   6   5  17    6.49    2.17
   6   5  18   10.34    3.00
   6   6 -13    3.29    1.53
   6   6 -13   -1.14    1.21
   6   6 -12    8.63    2.68
   6   6 -11    8.51    3.09
   6   6 -10    0.73    2.19
   6   6  -9    0.88    2.16
   6   6  -8   47.90    6.45
   6   6  -7    0.79    1.90
   6   6  -7   -0.35    1.98
   6   6  -6   23.14    4.44
   6   6  -6   17.86    7.53
   6   6  -6   21.79    4.27
   6   6  -5   11.73    3.30
   6   6  -5   11.05    5.48
   6   6  -5   15.23    3.44
   6   6  -4  157.90   10.64
   6   6  -4  160.33   18.88
   6   6  -4  137.28    9.37
   6   6  -3  321.03   14.41
   6   6  -3  341.44   26.50
   6   6  -2   23.87    7.02
   6   6  -1   34.41    5.62
   6   6  -1   29.18    7.01
   6   6   0   44.74    6.07
   6   6   0   46.75    8.58
   6   6   1  118.63   13.01
   6   6   2  182.23   15.23
   6   6   4   18.00    6.68
   6   6   5  486.25   31.00
   6   6   6    3.10    3.44
   6   6   7   16.56    3.80
   6   6   7   21.19    3.88
   6   6   7   10.79    5.75
   6   6   7   16.16    3.54
   6   6   8  197.10   12.06
   6   6   8  202.78   12.29
   6   6   8  183.12   21.52
   6   6   8  193.89   11.20
   6   6   9  109.98    9.48
   6   6   9   89.73    8.46
   6   6   9  104.33   16.67
   6   6   9   93.27    7.90
   6   6  10   83.77    8.41
   6   6  10   97.27    8.85
   6   6  10   94.87   16.68
   6   6  11   58.45    7.60
   6   6  11   62.33    7.24
   6   6  11   69.44   14.83
   6   6  12   32.20    5.46
   6   6  12   34.17    6.13
   6   6  12   35.66   10.34
   6   6  13   39.76    5.84
   6   6  13   32.05    6.18
   6   6  14   64.06    8.20
   6   6  14   59.01    6.93
   6   6  15    5.07    3.12
   6   6  16   55.46    7.47
   6   6  17    7.44    3.06
   6   6  18   71.12    7.19
   6   7 -12    1.82    1.39
   6   7 -11    0.61    1.70
   6   7 -11   -0.76    1.70
   6   7 -10    6.51    2.66
   6   7  -9    1.67    1.94
   6   7  -8   11.53    3.78
   6   7  -7   14.05    3.46
   6   7  -7   14.65    3.72
   6   7  -6  128.79   10.20
   6   7  -6  128.41   10.10
   6   7  -5    4.33    2.58
   6   7  -5    5.17    2.47
   6   7  -5    3.33    4.49
   6   7  -4   21.28    4.27
   6   7  -4   21.31    4.28
   6   7  -4   25.54    8.31
   6   7  -3   20.23    4.47
   6   7  -3   16.32    3.52
   6   7  -3   16.76    6.82
   6   7  -2    1.48    2.08
   6   7  -2    3.39    1.60
   6   7  -2    6.29    4.03
   6   7  -1   17.41    3.94
   6   7  -1   12.51    4.46
   6   7   0    4.10    2.02
   6   7   0    4.00    2.75
   6   7   0   -0.44    3.31
   6   7   1   38.40    5.80
   6   7   1   46.56    8.99
   6   7   1   43.99    5.88
   6   7   2   54.83    6.63
   6   7   2   59.72    9.37
   6   7   2   61.34    6.55
   6   7   3  593.22   21.09
   6   7   3  612.69   20.64
   6   7   4   14.06    3.48
   6   7   4    9.38    2.77
   6   7   5    3.60    1.98
   6   7   5   -1.80    1.68
   6   7   6   68.60    6.79
   6   7   6   69.09    7.45
   6   7   6   77.04    7.42
   6   7   7   17.81    3.95
   6   7   7   10.81    3.10
   6   7   7    9.78    5.84
   6   7   7   17.73    3.68
   6   7   8    5.61    2.64
   6   7   8    7.50    2.80
   6   7   8    2.32    4.05
   6   7   8   10.01    3.14
   6   7   9    5.20    2.30
   6   7   9    2.78    1.89
   6   7   9   10.54    6.12
   6   7   9    5.96    2.53
   6   7  10    2.75    1.91
   6   7  10    1.64    2.39
   6   7  10   -3.34    6.42
   6   7  10    2.39    2.06
   6   7  11   11.94    3.55
   6   7  11   15.43    4.61
   6   7  11   13.56    7.57
   6   7  11   11.17    3.21
   6   7  12    9.73    3.88
   6   7  13   22.10    5.32
   6   7  14   12.79    4.19
   6   7  15   33.27    6.08
   6   7  16   37.58    5.98
   6   7  17    2.89    2.28
   6   7  18   21.19    3.84
   6   7  19    0.65    1.24
  -6  -8  12    1.91    1.21
   6   8 -11    6.39    1.91
   6   8 -10   -2.66    2.01
   6   8  -9    1.27    2.05
   6   8  -8    2.49    2.35
   6   8  -8   -1.16    2.60
   6   8  -7   -0.62    2.35
   6   8  -6   27.35    5.08
   6   8  -6   32.37    4.98
   6   8  -5    2.31    1.94
   6   8  -5    1.90    2.50
   6   8  -4  265.71   14.47
   6   8  -4  273.71   14.68
   6   8  -3    1.09    2.12
   6   8  -3   -0.16    1.46
   6   8  -2   16.90    4.19
   6   8  -2   13.18    5.95
   6   8  -1   28.71    8.52
   6   8  -1   31.13    5.31
   6   8   0   24.85    4.55
   6   8   0   16.35    5.51
   6   8   1   13.31    3.55
   6   8   1    9.05    3.51
   6   8   1   14.89    5.68
   6   8   1   -0.31    1.95
   6   8   2   79.42    8.55
  -6  -8  -2   74.35   12.41
   6   8   2   75.78    7.74
   6   8   3  413.28   18.44
   6   8   3  396.98   17.49
   6   8   4    3.55    2.24
   6   8   4    4.56    2.23
   6   8   5  123.50    9.92
   6   8   5  112.41    9.57
   6   8   6   13.33    3.43
   6   8   6   12.38    3.05
   6   8   6    9.89    3.22
   6   8   7    7.11    3.34
   6   8   7    2.45    1.88
   6   8   7    6.85    2.83
   6   8   8   99.98    9.02
   6   8   8   85.99    8.55
   6   8   9   49.23    6.81
   6   8   9   44.42    6.37
   6   8  10   25.17    5.25
   6   8  10   27.29    5.06
   6   8  11    5.00    3.00
   6   8  11    1.31    1.86
   6   8  12    2.92    3.17
   6   8  12   -0.60    3.34
   6   8  13    3.61    3.12
   6   8  13   24.06    5.23
   6   8  14   26.49    5.81
   6   8  15    9.80    4.03
   6   8  16   57.60    7.08
   6   8  17    0.02    1.95
   6   8  18    8.71    2.58
   6   8  19    7.19    2.01
  -6  -9  11    4.43    1.34
   6   9 -10    0.54    1.07
   6   9  -9    3.82    2.02
   6   9  -8    3.31    2.07
   6   9  -7    0.09    2.39
   6   9  -6    0.03    3.00
   6   9  -5   -0.21    2.64
   6   9  -4    8.52    4.34
   6   9  -4  162.62   10.87
   6   9  -3   -1.24    2.65
   6   9  -3    1.82    1.98
   6   9  -2    8.96    4.27
   6   9  -2  129.40   10.22
   6   9  -1    7.11    4.01
   6   9  -1  136.44   10.65
  -6  -9   0    5.50    4.57
   6   9   0    4.61    5.50
   6   9   0   -0.97    1.95
   6   9   0   10.53    3.56
  -6  -9  -1   42.74   10.64
   6   9   1   40.62    5.84
   6   9   1   29.93    7.00
   6   9   1   45.34    6.26
   6   9   2   88.69    8.37
   6   9   2   95.38    8.96
   6   9   3  156.28   10.55
   6   9   3  175.28   12.30
   6   9   4   58.08    7.31
   6   9   4   66.89    7.74
   6   9   5  679.60   23.55
   6   9   5  707.20   24.28
   6   9   6    3.51    2.61
   6   9   7   12.17    3.67
   6   9   7   12.22    3.83
   6   9   8   27.38    5.15
   6   9   8   27.46    5.43
   6   9   9    2.13    1.93
   6   9   9    3.55    2.93
   6   9  10   62.61    7.98
   6   9  10   66.84    7.81
   6   9  11  249.68   15.58
   6   9  11  245.45   14.62
   6   9  12   42.80    6.92
   6   9  12   38.33    5.98
   6   9  13   -0.33    2.83
   6   9  13   17.78    5.86
   6   9  14    4.71    3.23
   6   9  15   16.71    4.15
   6   9  16   32.43    5.20
   6   9  17   10.07    2.96
   6   9  18    4.28    1.72
  -6 -10   9    5.78    1.74
   6  10  -9    9.11    1.88
   6  10  -8   28.80    3.97
  -6 -10   8   21.04    3.38
   6  10  -7    1.20    1.89
   6  10  -6   25.40    4.66
   6  10  -5    5.01    2.78
   6  10  -4   86.51    8.69
   6  10  -3    2.53    2.30
   6  10  -3    1.24    1.97
   6  10  -2  219.84   13.86
   6  10  -2  206.35   12.33
   6  10  -1   42.25    6.20
   6  10  -1   32.89    5.27
   6  10   0  236.30   14.02
   6  10   0  214.17   13.17
   6  10   1   64.60    7.61
   6  10   1   77.38    8.21
   6  10   2   53.13    6.68
   6  10   2   52.32    7.08
   6  10   3  166.78   11.15
   6  10   3  184.55   12.60
   6  10   4  377.10   18.11
   6  10   5  371.67   18.09
   6  10   6   87.19    8.94
   6  10   7  334.31   16.03
   6  10   7  363.08   17.89
   6  10   8    3.06    2.51
   6  10   8    4.33    2.83
   6  10   9    5.88    2.63
   6  10   9    8.43    3.61
   6  10  10    6.47    3.22
   6  10  10    5.21    3.09
   6  10  11   17.44    4.56
   6  10  11    8.62    2.87
   6  10  12   77.49    8.60
   6  10  12   78.46    8.74
   6  10  13   46.98    6.88
   6  10  14   26.03    4.93
   6  10  15   57.13    6.48
   6  10  16    3.06    1.97
   6  10  17   28.86    3.92
   6  10  18   -0.28    0.91
   6  11  -7   35.12    3.85
  -6 -11   7   24.72    3.05
   6  11  -6   35.64    4.41
  -6 -11   6   27.01    3.67
  -6 -11   5    1.77    1.48
   6  11  -5    0.03    1.74
   6  11  -4   75.09    7.43
  -6 -11   4   68.55    6.28
  -6 -11   3   17.73    3.32
   6  11  -3   19.68    3.96
   6  11  -2  298.95   15.16
   6  11  -1    4.80    2.70
   6  11  -1    7.89    2.85
   6  11   0  128.23   10.13
   6  11   0  112.22    9.03
   6  11   1   22.44    4.38
   6  11   1   28.39    4.96
   6  11   2   87.56    8.34
   6  11   2   86.71    8.42
   6  11   3   30.02    4.83
   6  11   3   30.77    5.43
   6  11   4  126.01    9.37
   6  11   4  128.93   10.45
   6  11   5  115.30   10.03
   6  11   6  112.96    9.99
   6  11   7  145.32   11.49
   6  11   8    0.88    1.87
   6  11   8    0.85    2.49
   6  11   9   46.06    6.08
   6  11   9   67.30    7.71
   6  11  10    1.01    1.97
   6  11  10   -5.93    3.93
   6  11  11    1.44    2.08
   6  11  11    2.65    3.39
   6  11  12   26.09    4.89
   6  11  12   51.32    7.07
   6  11  13    1.23    2.13
   6  11  14   63.52    6.60
   6  11  15   13.82    3.22
   6  11  16   38.07    4.41
   6  11  17   42.19    3.95
   6  12  -6   57.39    4.27
   6  12  -5   24.13    3.20
   6  12  -4   26.82    3.66
   6  12  -3   44.84    5.22
   6  12  -2   26.43    4.27
   6  12  -1   28.76    4.58
   6  12   0  209.88   11.78
   6  12   0  239.92   11.57
   6  12   1   81.54    7.39
   6  12   1   90.18    7.54
   6  12   2   52.31    5.99
   6  12   2   62.63    6.68
   6  12   3    6.83    2.52
   6  12   3    6.27    2.81
   6  12   4   21.02    3.89
   6  12   4   23.52    4.63
   6  12   5   15.70    3.91
   6  12   6   45.99    6.19
   6  12   7   33.48    5.45
   6  12   8    1.73    2.52
   6  12   9    2.62    1.73
   6  12   9    0.15    3.08
   6  12  10   15.26    3.52
   6  12  10   18.43    4.21
   6  12  11    1.15    1.62
   6  12  11   24.43    5.60
   6  12  12    4.04    2.26
   6  12  13   14.63    3.24
   6  12  14   36.02    4.40
   6  12  15    1.12    0.91
   6  13  -3    1.53    1.07
   6  13  -2    0.10    1.00
   6  13  -1   54.75    4.98
   6  13   0    1.62    1.32
   6  13   1   27.53    3.77
   6  13   2   33.65    4.28
   6  13   2   36.33    4.19
   6  13   3    4.81    1.85
   6  13   3    3.50    1.69
   6  13   4    0.12    1.30
   6  13   4    0.14    1.79
   6  13   5    6.40    2.28
   6  13   6    8.36    2.51
   6  13   7    0.01    2.61
   6  13   8    4.81    2.93
   6  13   9   18.42    4.63
   6  13  10    7.12    1.98
   6  13  11    6.75    1.99
   6  13  12    5.96    1.75
   7  -8  -9   57.32    3.89
   7  -8  -8   13.53    2.18
   7  -8  -7   11.57    2.09
   7  -8  -6    2.79    1.62
   7  -8  -5    4.35    1.73
   7  -8  -4    1.93    1.26
   7  -8  -3   18.92    2.75
   7  -8  -2   39.04    3.77
   7  -8  -1    6.51    1.62
   7  -8   0   12.34    2.28
   7  -8   1   44.82    4.17
   7  -8   2    4.80    2.19
   7  -8   2    5.58    1.63
   7  -8   3    9.99    2.49
   7  -8   3   16.01    2.58
   7  -8   4   15.64    2.89
   7  -8   4   15.15    2.34
   7  -8   5    1.36    1.18
   7  -8   5    0.74    0.92
   7  -8   6    9.75    2.15
   7  -8   6   10.79    1.75
  -7   7  11   21.00    2.57
   7  -7 -10   31.18    3.34
   7  -7  -9   74.22    5.41
   7  -7  -8    0.95    1.36
   7  -7  -7   21.56    3.32
   7  -7  -6    3.54    1.84
   7  -7  -5   13.02    2.71
   7  -7  -4    2.40    1.47
   7  -7  -4    0.34    1.40
   7  -7  -3   28.66    3.93
   7  -7  -3   23.36    3.41
   7  -7  -2    7.10    2.17
   7  -7  -2    5.67    2.02
   7  -7  -1    7.99    1.97
   7  -7  -1    8.81    2.64
   7  -7   0  100.08    8.69
   7  -7   0   96.93    7.33
   7  -7   1    4.17    2.64
   7  -7   1    5.97    2.43
   7  -7   2    3.40    2.30
   7  -7   2    3.49    1.95
   7  -7   3   -2.94    2.41
   7  -7   3   -0.64    1.51
   7  -7   4   17.20    3.77
   7  -7   4   15.45    3.14
   7  -7   5    3.60    2.17
   7  -7   5    4.01    1.91
   7  -7   6    1.46    1.66
   7  -7   6    1.40    1.41
   7  -7   7   12.45    2.70
   7  -7   7   12.50    2.54
   7  -7   8   16.37    2.57
   7  -7   8   21.01    2.83
   7  -7   9    3.38    1.13
  -7   6  12    1.60    1.05
  -7   6  11    5.88    1.80
   7  -6 -11    6.44    1.91
   7  -6 -10   15.50    2.97
   7  -6  -9    2.57    1.75
   7  -6  -8    0.91    1.73
   7  -6  -7   45.16    5.18
   7  -6  -6   13.05    2.80
   7  -6  -6   13.87    2.98
   7  -6  -5    2.69    1.83
   7  -6  -5    2.67    1.98
   7  -6  -4    4.70    2.07
   7  -6  -4    2.06    1.77
   7  -6  -3   20.38    3.52
   7  -6  -3   20.62    3.78
   7  -6  -2    1.43    1.76
   7  -6  -2    0.27    1.69
   7  -6  -1   53.85    7.00
   7  -6  -1   59.78    6.41
   7  -6   0   27.06    5.08
   7  -6   0   26.57    4.61
   7  -6   1    0.71    2.42
   7  -6   1    1.65    2.25
   7  -6   2    4.23    2.57
   7  -6   2   -0.07    1.75
   7  -6   3   -0.80    2.39
   7  -6   3   -1.77    2.10
   7  -6   4    6.60    2.76
   7  -6   4    7.74    2.83
   7  -6   5   17.09    4.24
   7  -6   5   18.84    3.74
   7  -6   6    2.34    2.08
   7  -6   6    0.87    1.84
   7  -6   7   10.28    3.08
   7  -6   8   17.44    3.25
   7  -6   9    7.61    2.11
   7  -6   9    3.56    1.68
   7  -6  10   57.45    4.76
   7  -6  11    0.98    0.91
  -7   5  13    0.21    0.77
  -7   5  12   10.31    2.39
  -7   5  11    3.42    1.77
   7  -5 -11    3.13    2.01
   7  -5 -10    3.49    2.22
   7  -5  -9    2.82    2.00
   7  -5  -9    4.12    1.59
   7  -5  -8   16.84    3.56
   7  -5  -8   19.47    3.33
   7  -5  -7   69.77    6.34
   7  -5  -7   71.32    6.78
   7  -5  -6   23.39    4.01
   7  -5  -6   17.96    3.75
   7  -5  -5  114.51    8.57
   7  -5  -5  119.92    8.78
   7  -5  -4   11.35    3.25
   7  -5  -4    7.62    2.59
   7  -5  -3   23.75    3.95
   7  -5  -3   28.19    4.57
   7  -5  -2   21.47    3.82
   7  -5  -2   22.11    4.20
   7  -5  -1  160.06   12.02
   7  -5  -1  170.04   11.06
   7  -5   0    3.72    2.69
   7  -5   0    2.03    2.02
   7  -5   1   49.52    6.83
   7  -5   1   48.59    6.13
   7  -5   2    1.83    2.25
   7  -5   2    5.81    2.89
   7  -5   3   -2.08    2.63
   7  -5   3   -1.33    2.38
   7  -5   4   30.96    5.57
   7  -5   5   20.91    4.79
   7  -5   6   16.50    4.25
   7  -5   7   52.39    6.48
   7  -5   8    0.06    1.75
   7  -5   9   25.55    4.04
   7  -5  10   50.61    4.88
  -7   4  14    3.75    1.11
  -7   4  13    0.44    0.94
  -7   4  12    1.38    1.45
  -7   4  11   10.83    2.79
   7  -4 -11   11.69    2.42
   7  -4 -10    5.86    2.58
   7  -4 -10    4.13    1.75
   7  -4  -9   25.17    4.40
   7  -4  -9   18.28    3.30
   7  -4  -8   83.66    7.52
   7  -4  -8   82.68    7.14
   7  -4  -7   36.87    5.14
   7  -4  -7   33.93    4.83
   7  -4  -6  259.24   13.05
   7  -4  -6  264.34   13.26
   7  -4  -5   37.67    5.17
   7  -4  -5   42.85    5.46
   7  -4  -4  157.63   10.02
   7  -4  -4  154.12   10.43
   7  -4  -3   34.19    9.12
   7  -4  -3   45.69    5.52
   7  -4  -3   46.03    5.86
   7  -4  -2   58.71   11.80
   7  -4  -2   71.78    6.57
   7  -4  -2   75.44    7.49
   7  -4  -1   57.79    7.41
   7  -4  -1   52.98   11.28
   7  -4  -1   56.61    6.58
   7  -4   0  100.27    9.52
   7  -4   0   99.91    8.53
   7  -4   1  301.72   16.33
   7  -4   1  312.29   15.25
   7  -4   2    2.18    2.08
   7  -4   2    0.04    2.38
   7  -4   3   11.33    3.74
   7  -4   4   13.87    4.15
   7  -4   5    7.08    3.13
   7  -4   6   57.31    7.05
   7  -4   7    0.37    1.94
   7  -4   8   20.27    4.24
   7  -4   9   -0.49    1.95
   7  -4  10   -2.07    1.68
   7  -4  11   45.13    4.76
   7  -4  12   50.16    4.66
   7  -4  13   20.18    2.67
  -7   3  14    1.72    0.94
  -7   3  13    2.93    1.42
  -7   3  12   31.88    4.14
   7  -3 -12   26.97    3.56
  -7   3  11   16.35    3.30
   7  -3 -11   12.41    2.76
   7  -3 -10   26.23    4.44
   7  -3 -10   26.61    3.94
   7  -3  -9    1.86    1.97
   7  -3  -9   -1.09    1.72
   7  -3  -8  110.25    8.80
   7  -3  -8  106.32    8.44
   7  -3  -7   72.96    7.11
   7  -3  -7   71.91    7.11
   7  -3  -6  169.11   10.72
   7  -3  -6  174.84   11.08
   7  -3  -5    1.25    4.30
   7  -3  -5   -4.14    5.20
   7  -3  -5   -0.20    1.81
   7  -3  -5    1.29    1.77
   7  -3  -4  186.81   21.59
   7  -3  -4  173.46   10.48
   7  -3  -4  169.66   10.86
   7  -3  -3   48.47   10.92
   7  -3  -3   38.32    4.79
   7  -3  -3   35.06    5.14
   7  -3  -2   98.89   15.12
   7  -3  -2   74.75    7.33
   7  -3  -1    4.52    2.99
   7  -3  -1    0.54    1.68
   7  -3  -1    3.29    2.20
   7  -3   0  204.43   20.55
   7  -3   0  252.85   14.56
   7  -3   0  237.76   12.98
   7  -3   1   70.24    7.77
   7  -3   1   61.70    6.85
   7  -3   2    0.09    1.99
   7  -3   2   -0.43    1.95
   7  -3   3   81.98    8.37
   7  -3   4   23.67    4.62
   7  -3   5   68.39    7.56
   7  -3   6   46.26    6.49
   7  -3   7  115.20    9.58
   7  -3   8   64.21    6.47
   7  -3   8   60.98    7.01
   7  -3   9   75.32    7.13
   7  -3   9   80.42    7.73
   7  -3  10   75.40    7.27
   7  -3  11   84.49    7.57
   7  -3  12    3.02    2.15
   7  -3  13   81.91    6.65
   7  -3  14    0.99    1.30
   7  -3  15   18.28    2.47
  -7   2  14    8.89    1.74
  -7   2  13   11.16    2.40
   7  -2 -13   10.46    2.45
  -7   2  12   57.85    5.54
   7  -2 -12   52.50    5.38
  -7   2  11    9.85    2.91
   7  -2 -11   11.70    2.84
  -7   2  10  129.55    9.13
   7  -2 -10  120.74    8.76
   7  -2  -9   44.64    5.83
   7  -2  -9   41.46    5.50
   7  -2  -8   96.26    8.33
   7  -2  -8   95.84    8.37
   7  -2  -7   60.73    6.64
   7  -2  -7   54.18    6.26
   7  -2  -6  144.20    9.80
   7  -2  -6  153.62   18.97
   7  -2  -6  147.60   10.18
   7  -2  -5   71.09    6.83
   7  -2  -5   69.23   12.92
   7  -2  -5   64.82    6.87
   7  -2  -4  286.13   26.61
   7  -2  -4  285.90   13.13
   7  -2  -4  272.62   24.87
   7  -2  -4  287.04   14.05
   7  -2  -3   13.70    5.78
   7  -2  -3   10.35    3.20
   7  -2  -3    9.50    2.52
   7  -2  -2   36.31    9.30
   7  -2  -2   33.82    5.01
   7  -2  -1    8.94    4.32
   7  -2  -1    8.82    2.89
   7  -2   0    9.71    4.56
   7  -2   0    3.80    2.42
   7  -2   0    6.65    2.61
   7  -2   1    6.28    2.77
   7  -2   1    6.19    2.53
   7  -2   2   32.03    5.41
   7  -2   2   35.59    5.16
   7  -2   3    6.56    2.26
   7  -2   4  288.59   15.05
   7  -2   5   21.73    4.51
   7  -2   6  536.32   18.76
   7  -2   6  508.85   20.03
   7  -2   7    2.92    1.89
   7  -2   7    0.96    4.28
   7  -2   7    4.33    2.76
   7  -2   8  160.43   11.57
   7  -2   8  192.84   12.01
   7  -2   9    6.79    2.71
   7  -2  10  208.74   13.14
   7  -2  11   50.94    6.57
   7  -2  12  130.39    9.71
   7  -2  13  135.78    9.68
   7  -2  14    0.99    1.96
   7  -2  15   53.58    5.30
   7  -2  16    2.38    1.11
   7  -1 -14    1.90    1.19
   7  -1 -13   46.71    4.85
  -7   1  12   15.95    3.01
   7  -1 -12   15.85    3.34
  -7   1  11   84.60    6.93
   7  -1 -11   82.12    7.33
  -7   1  10   20.94    3.82
   7  -1 -10   20.20    4.06
  -7   1   9   44.96    5.56
   7  -1  -9   44.32    5.77
   7  -1  -8   81.44    7.60
   7  -1  -8   84.53    7.94
   7  -1  -7  215.48   12.04
   7  -1  -7  221.13   22.43
   7  -1  -7  216.74   12.51
   7  -1  -6   57.79    6.23
   7  -1  -6   62.20   12.32
   7  -1  -6   52.99    6.24
   7  -1  -5  238.08   12.14
   7  -1  -5  243.19   23.17
   7  -1  -5  242.61   12.92
   7  -1  -4  120.03    8.31
   7  -1  -4  132.39   16.93
   7  -1  -4  128.92    9.33
   7  -1  -3   -0.84    3.56
   7  -1  -3   -1.48    1.64
   7  -1  -2   -1.08    3.14
   7  -1  -2    4.28    3.73
   7  -1  -2    3.27    1.83
   7  -1  -1   26.67    7.16
   7  -1  -1   29.16    4.39
   7  -1   0   13.76    4.83
   7  -1   0    8.80    2.56
   7  -1   1   18.84    4.08
   7  -1   1   18.79    3.74
   7  -1   2   14.89    3.39
   7  -1   2   14.37    3.29
   7  -1   3   25.37    4.40
   7  -1   4   30.67    4.94
   7  -1   5   52.18    5.80
   7  -1   5   51.89   10.30
   7  -1   5   49.36    6.06
   7  -1   6  230.50   12.41
   7  -1   6  203.60   21.03
   7  -1   6  218.82   12.47
   7  -1   7    4.65    2.28
   7  -1   7   -1.65    3.17
   7  -1   8   66.92    7.46
   7  -1   8   74.03   13.55
   7  -1   9    2.00    2.57
   7  -1  10  134.42   11.13
   7  -1  10  124.76    9.32
   7  -1  11    1.52    1.70
   7  -1  11   -0.34    2.60
   7  -1  12  130.24   10.55
   7  -1  12  119.48    8.80
   7  -1  13   46.10    6.39
   7  -1  13   44.15    5.30
   7  -1  14   73.01    7.55
   7  -1  15   85.71    7.28
   7  -1  16   -0.50    1.36
   7  -1  17    5.44    1.74
   7   0 -15    9.68    2.01
   7   0 -13   20.73    3.46
   7   0 -12    1.43    1.83
   7   0 -11  104.34    8.41
   7   0 -10    3.46    2.42
   7   0  -9   30.74    4.98
   7   0  -8   16.29    3.69
   7   0  -7   65.71   12.01
   7   0  -7   58.84    6.70
   7   0  -6    0.28    1.99
   7   0  -6    0.58    1.59
   7   0  -6    0.91    2.18
   7   0  -5  107.51    8.14
   7   0  -5  106.46   15.28
   7   0  -5  115.60    8.95
   7   0  -4    7.94    4.03
   7   0  -4    4.34    1.53
   7   0  -4    4.96    2.30
   7   0  -3    5.17    4.09
   7   0  -3    4.02    1.62
   7   0  -2  125.17   15.53
   7   0  -2  131.40    9.13
   7   0  -1   60.74   10.64
   7   0  -1   62.41    6.24
   7   0   0    2.62    3.19
   7   0   0    2.26    1.89
   7   0   1    4.04    2.52
   7   0   3  112.91    8.16
   7   0   4   -1.82    2.25
   7   0   5   95.66    7.78
   7   0   5   88.62   12.56
   7   0   6  227.45   12.31
   7   0   6  202.81   20.30
   7   0   7  230.44   12.86
   7   0   7  201.54   21.18
   7   0   8   31.80    5.41
   7   0   8   26.36    7.80
   7   0   9   14.64    4.42
   7   0   9   25.10    8.82
   7   0  10    3.94    2.68
   7   0  11    1.85    2.52
   7   0  12   42.69    6.84
   7   0  13   23.66    5.05
   7   0  14   16.42    4.38
   7   0  15   79.86    7.79
   7   0  16   23.26    4.04
   7   0  17   25.00    3.66
   7   0  18    0.16    0.67
   7   1 -15    8.72    1.88
   7   1 -14    1.82    1.53
   7   1 -13    2.88    1.75
   7   1 -12   23.37    4.13
   7   1 -11   63.35    6.70
   7   1 -10   12.70    3.57
   7   1  -9   90.54    8.23
   7   1  -8    0.74    2.03
   7   1  -7   84.81   13.56
   7   1  -7   90.20    8.04
   7   1  -6   26.20    7.56
   7   1  -6   26.63    4.53
   7   1  -5  135.41   16.61
   7   1  -5  133.00    9.52
   7   1  -4   51.14   10.26
   7   1  -4   54.15    6.08
   7   1  -3  114.36   14.81
   7   1  -3  113.67    8.42
   7   1  -2  169.54   17.53
   7   1  -2  149.57    9.45
   7   1  -1   66.35   10.93
   7   1   0  144.16   15.23
   7   1   1    5.55    3.81
   7   1   2  101.39   12.23
   7   1   3   12.24    4.36
   7   1   3   14.47    4.79
   7   1   4  530.51   27.81
   7   1   5    5.39    2.20
   7   1   5   -1.38    2.68
   7   1   6    1.75    1.52
   7   1   6   10.96    5.43
   7   1   7    7.16    2.66
   7   1   7    4.87    2.28
   7   1   8  257.45   14.14
   7   1   8  220.85   22.71
   7   1   9  109.87    9.65
   7   1   9   98.25   15.74
   7   1  10  149.22   11.74
   7   1  10  159.87   21.12
   7   1  11    6.70    3.20
   7   1  12   16.48    4.47
   7   1  13   17.63    4.87
   7   1  14   16.18    4.47
   7   1  15  105.28    9.35
   7   1  16   23.63    4.45
   7   1  17   49.19    5.59
   7   1  18    6.41    1.83
   7   2 -15    4.02    1.41
   7   2 -14   13.37    2.62
   7   2 -13    4.25    2.17
   7   2 -13    3.79    1.97
   7   2 -12   14.97    3.63
   7   2 -11   12.29    3.46
   7   2 -10  115.84    9.31
   7   2  -9   98.48    8.74
   7   2  -8  218.08   12.73
   7   2  -7   27.02    8.08
   7   2  -7   21.28    4.34
   7   2  -6   25.54    7.47
   7   2  -6   18.72    4.02
   7   2  -5    7.89    4.21
   7   2  -5    8.88    2.74
   7   2  -4  102.63   13.83
   7   2  -4  100.38    8.04
   7   2  -3  447.64   28.38
   7   2  -3  474.46   17.04
   7   2  -2   16.44    5.81
   7   2  -1  131.30   14.67
   7   2   0  357.92   23.55
   7   2   1    0.48    2.07
   7   2   2  278.28   19.14
   7   2   3  607.79   29.29
   7   2   3  587.83   26.63
   7   2   4   79.86   11.34
   7   2   5  133.99   14.99
   7   2   6  380.81   19.13
   7   2   6  393.02   16.42
   7   2   6  411.36   27.49
   7   2   7    7.21    3.19
   7   2   7   12.78    3.21
   7   2   7    6.84    4.60
   7   2   8   27.43    6.77
   7   2   8   45.90    6.10
   7   2   8   39.27    9.41
   7   2   9   15.12    5.41
   7   2   9   18.46    4.17
   7   2   9   19.97    6.06
   7   2  10   -0.98    2.59
   7   2  10    1.60    2.36
   7   2  10   -3.91    3.67
   7   2  11    2.01    3.34
   7   2  11    2.72    2.91
   7   2  11   11.21    5.79
   7   2  12   53.30    9.59
   7   2  12   68.67    8.36
   7   2  13    3.16    2.37
   7   2  14   55.89    7.53
   7   2  15    7.50    3.59
   7   2  16   98.93    8.72
   7   2  17   42.50    5.17
   7   2  18    8.83    2.26
   7   3 -15   19.68    2.39
   7   3 -14   19.73    2.99
   7   3 -13    2.24    1.83
   7   3 -12    7.40    2.60
   7   3 -12    7.81    2.74
   7   3 -11   24.47    4.53
   7   3 -11   15.82    3.84
   7   3 -10   50.80    6.38
   7   3  -9   19.92    4.29
   7   3  -8   52.21    6.47
   7   3  -7   41.43    9.59
   7   3  -7   65.14    7.10
   7   3  -6   13.02    5.87
   7   3  -6   11.81    3.10
   7   3  -5  151.97   17.86
   7   3  -5  138.02    9.74
   7   3  -4    3.82    3.29
   7   3  -4   11.13    3.16
   7   3  -3  107.25    8.66
   7   3  -3  104.81   13.97
   7   3  -3  108.20    8.09
   7   3  -2   21.36    6.21
   7   3  -1  889.67   37.22
   7   3   0  318.08   21.58
   7   3   1  173.32   15.36
   7   3   2  167.64   14.78
   7   3   2  156.20   13.88
   7   3   3  256.27   19.30
   7   3   4  142.01   15.62
   7   3   5  203.67   19.19
   7   3   6  377.22   16.10
   7   3   6  380.27   27.46
   7   3   7    4.88    2.63
   7   3   7    4.44    2.13
   7   3   7    0.83    2.56
   7   3   8   75.60    9.22
   7   3   8   97.19    8.79
   7   3   8   77.97   13.73
   7   3   9  120.73   11.37
   7   3   9  118.17    9.78
   7   3   9  123.51   17.63
   7   3  10  135.29   12.34
   7   3  10  125.06   10.60
   7   3  10  108.95   17.39
   7   3  11    7.86    4.19
   7   3  11    2.88    2.55
   7   3  11   -0.31    5.12
   7   3  12    3.69    3.79
   7   3  12   -1.92    2.25
   7   3  13   15.85    5.77
   7   3  13   12.40    4.08
   7   3  14   21.90    6.44
   7   3  14   15.72    4.38
   7   3  15   17.94    4.51
   7   3  16  135.26   10.19
   7   3  17    0.68    1.72
   7   3  18   84.56    6.22
   7   4 -14    2.25    1.28
   7   4 -13   -1.22    1.31
   7   4 -12    0.17    1.74
   7   4 -11   15.79    3.69
   7   4 -11   16.36    3.66
   7   4 -10    7.60    3.20
   7   4 -10    4.45    2.10
   7   4  -9    5.20    2.73
   7   4  -9    5.47    2.92
   7   4  -8   68.06    7.58
   7   4  -8   60.88    6.84
   7   4  -7  225.51   13.02
   7   4  -6   30.19    8.37
   7   4  -6   26.77    4.57
   7   4  -5  272.87   24.12
   7   4  -5  288.82   14.07
   7   4  -4    4.76    4.03
   7   4  -4    4.80    2.34
   7   4  -3  200.46   19.45
   7   4  -3  187.80   10.74
   7   4  -2   -1.80    1.83
   7   4  -2    1.21    2.09
   7   4  -2    0.66    1.24
   7   4  -1  626.46   20.65
   7   4  -1  531.44   29.43
   7   4   0    6.38    4.26
   7   4   1  327.93   21.53
   7   4   2  193.07   16.45
   7   4   2  209.71   15.93
   7   4   3   73.00   10.90
   7   4   4    6.40    2.58
   7   4   5  250.34   13.26
   7   4   5  258.88   22.24
   7   4   6   84.37    7.77
   7   4   6   92.35   14.09
   7   4   7   14.11    3.53
   7   4   7   18.02    4.14
   7   4   7   10.07    5.49
   7   4   8  114.91    9.70
   7   4   8  109.43    9.43
   7   4   8  109.54   16.72
   7   4   9  110.62    9.95
   7   4   9  112.70    9.66
   7   4   9  100.33   16.55
   7   4  10  101.51    9.97
   7   4  10  106.00    9.63
   7   4  10  114.56   18.09
   7   4  11  419.39   20.71
   7   4  11  379.87   18.53
   7   4  11  399.63   34.65
   7   4  12  148.95   12.86
   7   4  12  142.13   11.47
   7   4  13  142.45   13.00
   7   4  13  141.24   11.56
   7   4  14   -4.37    3.91
   7   4  14   -0.23    2.40
   7   4  15  106.28   11.43
   7   4  15   89.06    8.67
   7   4  16  104.06   10.35
   7   4  16  111.20    9.10
   7   4  17   94.33    7.51
   7   4  18   62.43    5.32
   7   5 -14   -1.09    0.82
   7   5 -13    1.29    1.16
   7   5 -12    1.78    1.62
   7   5 -11   30.63    4.60
   7   5 -10   15.83    3.64
   7   5  -9    3.53    2.42
   7   5  -9    3.01    2.35
   7   5  -8   82.73    8.07
   7   5  -8   76.84    7.73
   7   5  -7   34.13    5.40
   7   5  -7   30.89    5.19
   7   5  -6  180.37   11.60
   7   5  -6  180.00   21.14
   7   5  -6  185.16   11.67
   7   5  -5  121.08    9.16
   7   5  -5  113.79   16.46
   7   5  -5  105.92    8.68
   7   5  -4   22.50    3.95
   7   5  -4   22.54    7.36
   7   5  -4   14.48    3.26
   7   5  -3   99.86   14.60
   7   5  -3   88.42    7.58
   7   5  -2   37.90    6.63
   7   5  -2   47.40    9.82
   7   5  -2   45.33    5.17
   7   5  -1  306.07   15.32
   7   5  -1  249.94   21.15
   7   5   0  106.56    8.97
   7   5   0   87.35   12.00
   7   5   1  238.90   13.24
   7   5   1  257.38   19.60
   7   5   2   35.48    5.19
   7   5   2   29.66    6.49
   7   5   3   13.99    3.48
   7   5   3    9.88    4.83
   7   5   4    8.60    2.75
   7   5   4   10.58    4.82
   7   5   5   73.31    7.69
   7   5   5   63.78   11.41
   7   5   6  236.03   13.16
   7   5   6  229.05   22.11
   7   5   6  197.24   11.24
   7   5   7   11.27    3.02
   7   5   7    5.64    2.36
   7   5   7    7.26    4.75
   7   5   8    6.54    2.40
   7   5   8    9.09    3.27
   7   5   8    6.61    5.02
   7   5   9  253.77   14.50
   7   5   9  259.58   14.77
   7   5   9  233.87   25.91
   7   5  10   12.88    3.73
   7   5  10   13.59    3.85
   7   5  10    8.79    7.29
   7   5  11  552.09   22.95
   7   5  11  521.33   21.55
   7   5  11  537.41   41.51
   7   5  12   41.23    6.35
   7   5  12   39.02    6.44
   7   5  13  363.99   19.45
   7   5  13  321.41   16.88
   7   5  14   47.49    7.78
   7   5  14   49.12    6.73
   7   5  15  309.99   18.26
   7   5  15  282.58   14.81
   7   5  16    0.54    2.92
   7   5  16   -0.35    1.81
   7   5  17  177.20   12.18
   7   5  17  190.57   10.21
   7   5  18   83.07    5.61
   7   6 -13   -1.29    0.89
   7   6 -12   14.21    2.58
   7   6 -11   12.29    2.89
   7   6 -10   39.34    5.23
   7   6  -9   13.47    3.47
   7   6  -9   30.42    4.90
   7   6  -8    9.19    3.10
   7   6  -7   22.66    4.28
   7   6  -7   20.48    4.26
   7   6  -6  141.05   10.42
   7   6  -6  150.15   10.36
   7   6  -5   87.22    8.09
   7   6  -5  101.35   15.79
   7   6  -5   95.72    8.26
   7   6  -4  125.83    9.34
   7   6  -4  118.55   16.82
   7   6  -4  147.41   10.04
   7   6  -3  -12.20    5.71
   7   6  -2  114.24   15.47
   7   6  -1    2.20    2.06
   7   6  -1    2.77    3.63
   7   6   0  406.56   18.01
   7   6   0  347.21   24.78
   7   6   1   18.25    4.20
   7   6   1   21.26    4.29
   7   6   1   16.92    4.73
   7   6   2  144.41   10.69
   7   6   2  125.67    9.75
   7   6   3  111.15    9.25
   7   6   3  107.44    8.86
   7   6   4  277.30   14.60
   7   6   4  289.31   14.28
   7   6   5  170.17   11.52
   7   6   5  142.48   17.42
   7   6   5  171.09   10.90
   7   6   6   51.93    6.28
   7   6   6   45.96   10.85
   7   6   6   49.58    5.96
   7   6   7  302.99   14.73
   7   6   7  292.39   15.23
   7   6   7  267.85   13.74
   7   6   8   37.10    5.54
   7   6   8   34.54    5.49
   7   6   8   22.06    7.86
   7   6   8   33.21    4.84
   7   6   9  227.11   13.73
   7   6   9  230.34   13.96
   7   6   9  243.02   25.86
   7   6  10  146.89   11.58
   7   6  10  142.58   11.24
   7   6  10  141.78   20.42
   7   6  11  197.37   13.78
   7   6  11  194.73   13.25
   7   6  12    2.70    2.56
   7   6  12    4.95    2.59
   7   6  13  243.51   15.66
   7   6  13  232.79   14.04
   7   6  14    5.69    3.72
   7   6  14    2.79    2.48
   7   6  15  170.23   13.03
   7   6  15  148.36   10.40
   7   6  16   18.76    4.78
   7   6  16   14.72    2.99
   7   6  17  141.40   11.04
   7   7 -12   -0.01    0.77
   7   7 -11    0.56    1.36
   7   7 -10   44.51    4.92
   7   7  -9   26.59    4.31
   7   7  -8   25.01    3.88
   7   7  -8   39.85    5.43
   7   7  -7   50.48    6.23
   7   7  -7   42.42    5.92
   7   7  -6   22.67    4.62
   7   7  -6   25.45    4.71
   7   7  -5   78.69    7.74
   7   7  -5   68.24    6.89
   7   7  -5   64.88    7.82
   7   7  -4   40.72    5.52
   7   7  -4   42.12    6.24
   7   7  -3   76.05   13.82
   7   7  -3   76.79    8.46
   7   7  -2   67.97   12.87
   7   7  -2   70.33    8.14
   7   7  -1  256.84   23.37
   7   7  -1  273.83   15.28
   7   7   0  206.78   13.70
   7   7   0  226.53   21.26
   7   7   0  201.52   13.02
   7   7   1  111.09    9.78
   7   7   1  100.94   13.61
   7   7   1  112.86    9.62
   7   7   2  139.52   10.87
   7   7   2  143.99   10.77
   7   7   3   25.66    4.75
   7   7   3   26.42    4.91
   7   7   4    5.88    2.59
   7   7   4    6.48    2.89
   7   7   5   84.40    8.75
   7   7   5   82.81    8.15
   7   7   6  229.58   13.77
   7   7   6  222.25   13.05
   7   7   7    4.96    2.45
   7   7   7    7.81    2.62
   7   7   7   13.81    7.30
   7   7   7    7.05    2.88
   7   7   8   65.74    7.32
   7   7   8   67.60    7.40
   7   7   8   60.39   12.76
   7   7   8   62.33    7.03
   7   7   9   31.98    5.38
   7   7   9   33.16    5.32
   7   7   9   37.23   10.18
   7   7   9   31.26    5.17
   7   7  10  116.48   10.35
   7   7  10  112.97    9.81
   7   7  10  112.01   18.81
   7   7  10  113.84    9.26
   7   7  11  119.62   10.77
   7   7  11  111.34    9.86
   7   7  12   54.56    7.60
   7   7  12   53.58    6.70
   7   7  13  141.43   11.92
   7   7  13  123.07    9.91
   7   7  14   40.43    6.63
   7   7  14   29.68    4.65
   7   7  15   15.80    4.36
   7   7  16   15.53    4.37
   7   7  17    2.74    2.17
   7   7  18    8.03    2.58
   7   8 -11    7.46    1.72
   7   8 -10    0.58    1.31
   7   8  -9    0.82    1.84
   7   8  -7   64.46    6.63
   7   8  -7   49.93    5.51
   7   8  -6    7.14    2.46
   7   8  -6    7.86    2.93
   7   8  -5  254.22   13.42
   7   8  -5  241.02   13.75
   7   8  -4   36.00    5.64
   7   8  -4   29.01    4.91
   7   8  -3   53.31    7.07
   7   8  -2    5.62    2.76
   7   8  -1    3.20    2.06
   7   8  -1   -2.44    5.86
   7   8   0    4.01    2.96
   7   8   0   -0.51    4.01
   7   8   1   96.39    9.59
   7   8   1  103.28    9.40
   7   8   2  271.38   15.71
   7   8   2  255.63   14.87
   7   8   3    5.64    2.77
   7   8   3    4.33    2.71
   7   8   4    3.54    2.41
   7   8   4    0.14    2.16
   7   8   5   17.51    4.33
   7   8   5   17.87    4.51
   7   8   6   73.45    7.99
   7   8   6   76.51    8.27
   7   8   7   26.91    5.06
   7   8   7   31.89    5.35
   7   8   7   32.91    5.40
   7   8   8    4.47    2.98
   7   8   8    5.03    3.12
   7   8   8    3.53    2.39
   7   8   9   50.03    6.85
   7   8   9   38.48    5.95
   7   8   9   46.86    6.42
   7   8  10   18.26    3.73
   7   8  10   21.86    4.91
   7   8  10   19.63    4.40
   7   8  11   32.52    5.39
   7   8  11   25.55    5.19
   7   8  11   27.42    4.64
   7   8  12  166.16   12.68
   7   8  12  158.78   10.84
   7   8  13   11.65    4.15
   7   8  14   21.70    5.02
   7   8  15    6.74    3.25
   7   8  16    7.60    2.88
   7   8  17   11.92    3.18
   7   8  18   12.79    2.89
   7   9 -10   -0.40    0.80
   7   9  -9   48.51    4.78
   7   9  -8    2.79    1.87
   7   9  -7    1.37    2.22
   7   9  -6    3.75    2.96
   7   9  -5   12.57    4.17
   7   9  -5  138.94    9.68
   7   9  -4    2.91    2.95
   7   9  -4   29.39    4.85
   7   9  -3    2.56    3.30
   7   9  -3  148.54   10.92
   7   9  -2    4.84    3.35
   7   9  -2  156.14   11.57
   7   9  -1    4.15    2.89
   7   9  -1   -0.96    2.53
   7   9   0    2.80    2.38
   7   9   0  129.31   10.62
   7   9   1   23.02    4.35
   7   9   1   32.26    5.45
   7   9   2  124.04    9.59
   7   9   2  134.31   11.08
   7   9   3    4.20    2.88
   7   9   3    6.21    3.30
   7   9   4  169.84   12.36
   7   9   4  155.40   11.89
   7   9   5  170.33   12.32
   7   9   5  169.31   12.38
   7   9   6    2.16    2.23
   7   9   6    0.99    2.07
   7   9   7  193.78   12.86
   7   9   7  191.33   12.84
   7   9   8    8.30    3.33
   7   9   8    5.70    2.53
   7   9   8    4.48    2.89
   7   9   9  166.74   12.01
   7   9   9  189.78   12.79
   7   9  10  107.95    9.81
   7   9  10  109.35    9.71
   7   9  11  134.06   11.06
   7   9  11  134.93   10.49
   7   9  12    3.23    2.68
   7   9  12    1.34    2.86
   7   9  13   20.94    4.91
   7   9  13   33.65    5.53
   7   9  14   96.37    9.09
   7   9  15    5.36    2.53
   7   9  16    2.72    2.21
   7   9  17   -1.61    1.96
   7   9  18   15.58    2.83
  -7 -10   8    2.07    1.17
   7  10  -8    3.12    1.50
   7  10  -7   85.60    6.83
   7  10  -6    1.48    1.86
   7  10  -5   95.98    8.34
   7  10  -4    0.63    2.15
   7  10  -4   -2.22    1.96
   7  10  -3   74.32    7.98
   7  10  -3   78.23    7.30
   7  10  -2  106.02    9.42
   7  10  -2   94.70    8.40
   7  10  -1   16.93    4.17
   7  10  -1   14.25    3.81
   7  10   0  184.83   12.40
   7  10   0  172.14   12.01
   7  10   1    7.16    3.03
   7  10   1    7.07    3.42
   7  10   2  192.46   12.09
   7  10   2  219.38   13.90
   7  10   3   25.32    4.88
   7  10   4  183.48   12.90
   7  10   5    3.23    2.41
   7  10   6   84.50    8.22
   7  10   6   82.03    8.87
   7  10   7  132.17   10.93
   7  10   8   11.26    3.29
   7  10   8   12.26    3.89
   7  10   9   95.46    8.72
   7  10   9   95.76    9.28
   7  10  10   -0.11    2.19
   7  10  10   -2.78    2.63
   7  10  11  177.26   12.05
   7  10  11  162.67   11.56
   7  10  12   54.51    6.75
   7  10  12   52.75    6.57
   7  10  13   14.92    4.02
   7  10  13   32.68    6.15
   7  10  14   31.68    5.01
   7  10  15    8.28    2.80
   7  10  16   57.32    5.81
   7  10  17   22.94    3.43
   7  11  -7    6.65    1.67
  -7 -11   6   10.49    1.93
   7  11  -6   18.80    2.96
  -7 -11   5    9.13    2.28
   7  11  -5   10.39    2.51
  -7 -11   4    1.01    1.33
   7  11  -4   -0.49    1.66
   7  11  -3   32.34    4.91
   7  11  -2   18.58    3.69
   7  11  -2   21.56    3.76
   7  11  -1   23.10    4.40
   7  11  -1   27.90    4.43
   7  11   0   65.02    6.93
   7  11   0   67.76    7.15
   7  11   1   -1.38    2.10
   7  11   1    1.39    2.73
   7  11   2   24.54    4.39
   7  11   2   22.46    4.53
   7  11   3    1.02    1.72
   7  11   3    0.84    2.22
   7  11   4  159.34   11.83
   7  11   5    3.43    3.00
   7  11   6   10.16    3.96
   7  11   7   36.44    5.86
   7  11   8    4.60    2.79
   7  11   9   30.29    4.87
   7  11   9   35.89    5.68
   7  11  10    3.18    2.37
   7  11  10    0.25    2.42
   7  11  11    3.37    2.25
   7  11  11   -1.24    3.22
   7  11  12   25.25    4.40
   7  11  12   37.99    6.20
   7  11  13   27.48    4.55
   7  11  14   46.81    5.40
   7  11  15    4.54    1.92
   7  11  16  102.57    6.58
   7  12  -5    0.79    0.77
   7  12  -4   13.98    2.56
   7  12  -3   14.28    2.84
   7  12  -2    9.19    2.50
   7  12  -1   13.40    2.95
   7  12  -1   18.66    2.97
   7  12   0    7.09    2.40
   7  12   0    8.69    2.53
   7  12   1    5.69    2.07
   7  12   1   10.12    2.91
   7  12   2    8.67    2.62
   7  12   2    7.46    2.77
   7  12   3    3.49    1.95
   7  12   3   -0.15    2.00
   7  12   4   12.23    3.24
   7  12   5    3.37    2.19
   7  12   6   22.94    4.66
   7  12   7    6.97    3.29
   7  12   8    7.42    2.77
   7  12   9   -1.84    3.33
   7  12  10   12.31    2.85
   7  12  10   14.79    3.48
   7  12  11    2.01    1.63
   7  12  11   16.40    4.60
   7  12  12   31.01    4.20
   7  12  13    2.31    1.51
   7  12  14   20.35    3.03
   7  13  -1    2.34    1.19
   7  13   0   10.36    2.03
   7  13   1    9.76    2.03
   7  13   1   11.68    2.16
   7  13   2   16.31    2.62
   7  13   2   18.00    2.98
   7  13   3    4.41    1.82
   7  13   4   34.73    4.49
   7  13   5   16.69    3.27
   7  13   6   -0.28    1.86
   7  13   7   14.02    3.03
   7  13   8    6.41    2.21
   7  13   9   10.88    3.68
   7  13  10   43.07    5.31
   7  14   6   32.58    3.69
   8  -7  -8    8.50    1.47
   8  -7  -7    1.82    1.00
   8  -7  -6    2.34    1.09
   8  -7  -5    0.76    1.04
   8  -7  -3    2.69    1.11
   8  -7  -2    1.93    1.14
   8  -7  -1    8.26    2.14
   8  -7   0    5.17    1.55
   8  -7   1    3.95    1.55
   8  -7   2    2.43    1.65
   8  -7   3    1.21    1.16
   8  -7   4    2.22    1.27
   8  -7   5   14.80    2.36
   8  -7   6    2.24    1.06
  -8   6  10   13.42    1.93
   8  -6  -8   17.51    2.64
   8  -6  -7    1.09    1.19
   8  -6  -6    2.77    1.59
   8  -6  -6    4.44    1.95
   8  -6  -5    2.68    1.53
   8  -6  -5    1.66    1.13
   8  -6  -4   -1.11    1.48
   8  -6  -4    1.29    1.37
   8  -6  -3    8.39    2.40
   8  -6  -2    7.63    2.51
   8  -6  -1   38.44    4.67
   8  -6   0   33.24    4.52
   8  -6   1    1.78    1.75
   8  -6   2    4.61    2.23
   8  -6   3   22.65    4.36
   8  -6   3   28.60    4.21
   8  -6   4    3.00    2.33
   8  -6   4    2.53    1.70
   8  -6   5    0.29    1.48
   8  -6   5    0.92    1.63
   8  -6   6   16.73    3.25
   8  -6   6   16.75    3.01
   8  -6   7   20.86    3.25
   8  -6   7   26.59    3.47
   8  -6   8    4.93    1.64
   8  -6   9   31.14    3.11
  -8   5  11    0.65    0.74
  -8   5  10    5.93    1.55
   8  -5  -9   20.97    3.14
   8  -5  -8   18.95    2.93
   8  -5  -8   15.97    3.03
   8  -5  -7    0.79    1.58
   8  -5  -7   -1.18    1.46
   8  -5  -6    7.94    2.16
   8  -5  -6    7.43    2.38
   8  -5  -5   22.56    3.57
   8  -5  -5   23.62    3.78
   8  -5  -4    0.71    1.57
   8  -5  -4    1.12    1.41
   8  -5  -3    0.87    1.93
   8  -5  -2   48.90    5.82
   8  -5  -1    8.67    2.90
   8  -5   0    9.27    3.09
   8  -5   1   71.73    8.34
   8  -5   1   81.28    7.64
   8  -5   2   65.45    7.65
   8  -5   2   75.75    7.22
   8  -5   3   36.65    5.52
   8  -5   3   34.23    5.00
   8  -5   4    3.42    2.50
   8  -5   4    2.85    2.12
   8  -5   5   -0.07    1.79
   8  -5   5    1.69    2.08
   8  -5   6    9.21    2.87
   8  -5   6    9.17    2.84
   8  -5   7   -0.35    1.34
   8  -5   7    1.71    1.69
   8  -5   8   39.84    4.55
   8  -5   8   50.46    5.28
   8  -5   9   24.79    3.49
   8  -5  10   34.83    3.69
   8  -5  11    7.00    1.50
  -8   4  11    1.87    1.20
  -8   4  10    3.11    1.64
   8  -4 -10    1.28    1.06
   8  -4  -9   33.85    4.27
   8  -4  -9   29.84    3.72
   8  -4  -8   10.56    2.87
   8  -4  -8   12.51    2.80
   8  -4  -7    7.12    2.51
   8  -4  -7    6.68    2.37
   8  -4  -6   13.76    2.95
   8  -4  -6   14.12    3.25
   8  -4  -5    5.65    2.35
   8  -4  -5    7.15    2.73
   8  -4  -4    4.25    2.02
   8  -4  -4    3.16    1.89
   8  -4  -3    4.08    2.40
   8  -4  -2   14.02    3.51
   8  -4  -1   17.84    4.00
   8  -4   0   94.44    8.45
   8  -4   1   56.55    7.29
   8  -4   1   54.85    6.55
   8  -4   2    9.96    3.92
   8  -4   2   17.68    4.28
   8  -4   3   12.76    3.88
   8  -4   3   14.97    3.85
   8  -4   4   73.98    8.02
   8  -4   4   77.81    7.81
   8  -4   5    9.15    3.20
   8  -4   5    7.58    3.27
   8  -4   6    7.24    2.86
   8  -4   6    5.85    2.80
   8  -4   7   19.07    3.96
   8  -4   7   17.77    3.82
   8  -4   8   43.86    5.45
   8  -4   8   41.02    5.16
   8  -4   9    2.90    1.60
   8  -4   9    1.10    1.63
   8  -4  10   71.89    6.16
   8  -4  11   31.63    3.79
   8  -4  12   23.16    2.84
   8  -3 -12   -0.39    0.88
   8  -3 -11    3.31    1.51
  -8   3  10    1.94    1.08
   8  -3 -10    0.24    1.58
   8  -3  -9    6.22    2.24
   8  -3  -8   13.54    3.11
   8  -3  -8   12.75    2.91
   8  -3  -7  169.81   10.06
   8  -3  -7  166.58   10.30
   8  -3  -6  163.05    9.98
   8  -3  -6  175.50   10.76
   8  -3  -5   -0.77    1.55
   8  -3  -5   -0.03    1.80
   8  -3  -4    1.11    1.43
   8  -3  -4    4.87    2.76
   8  -3  -3   38.48    5.57
   8  -3  -2    3.37    2.37
   8  -3  -1   40.21    5.64
   8  -3   0   21.08    4.21
   8  -3   1   76.94    8.50
   8  -3   1   78.89    7.89
   8  -3   2   28.73    5.61
   8  -3   2   31.77    5.36
   8  -3   3  264.30   15.04
   8  -3   3  266.88   14.23
   8  -3   4    8.88    3.56
   8  -3   4    5.82    2.34
   8  -3   5    0.24    2.11
   8  -3   5    1.76    2.32
   8  -3   6    0.93    1.93
   8  -3   6    1.00    2.38
   8  -3   7   36.40    5.46
   8  -3   8   94.38    8.14
   8  -3  10  175.92    9.51
   8  -3  11   18.28    3.03
   8  -3  12   83.31    5.85
   8  -3  12   94.94    6.56
   8  -3  13   10.90    2.03
   8  -3  13   13.47    2.31
   8  -2 -13   13.70    2.06
   8  -2 -12    0.65    1.24
   8  -2 -11   35.40    4.14
   8  -2 -10   13.01    2.94
   8  -2  -9   25.87    4.10
   8  -2  -8    8.83    2.90
   8  -2  -7   44.31    5.46
   8  -2  -7   45.51    5.82
   8  -2  -6   65.88    6.52
   8  -2  -6   67.41    7.06
   8  -2  -5  230.15   11.86
   8  -2  -5  231.19   12.93
   8  -2  -4  415.87   15.60
   8  -2  -4  413.14   17.31
   8  -2  -3    6.83    2.71
   8  -2  -2   23.27    7.58
   8  -2  -2   30.66    5.05
   8  -2  -1    4.51    3.56
   8  -2  -1    8.43    3.13
   8  -2   0   17.13    4.13
   8  -2   1    6.46    2.85
   8  -2   2   31.01    5.63
   8  -2   2   28.58    4.83
   8  -2   3  156.71   11.48
   8  -2   3  161.02   11.08
   8  -2   4    7.76    3.23
   8  -2   4    9.08    3.28
   8  -2   5   54.97    6.71
   8  -2   5   52.16    6.51
   8  -2   6   63.12    7.29
   8  -2   7   -1.73    1.62
   8  -2   8    3.07    1.97
   8  -2   9  175.96   10.93
   8  -2  10  132.27    9.35
   8  -2  11   43.72    5.45
   8  -2  12  224.65   11.26
   8  -2  13    4.08    1.79
   8  -2  13    4.68    1.62
   8  -2  14   35.86    3.92
   8  -2  14   35.69    3.27
   8  -1 -14    1.35    0.90
   8  -1 -13   22.92    2.91
   8  -1 -12   15.41    2.84
   8  -1 -11   73.54    6.20
   8  -1 -10    0.39    1.74
   8  -1  -9   19.83    3.86
   8  -1  -8   28.57    4.76
   8  -1  -7   23.69    4.46
   8  -1  -6   11.25    2.90
   8  -1  -6   14.02    3.71
   8  -1  -5  140.14    9.29
   8  -1  -5  139.71   10.19
   8  -1  -4   13.01    5.98
   8  -1  -4   18.68    4.21
   8  -1  -3  186.83   20.65
   8  -1  -3  189.16   11.68
   8  -1  -2   18.83    6.60
   8  -1  -2   20.65    4.21
   8  -1  -1    7.75    4.86
   8  -1  -1    0.05    1.90
   8  -1   0   49.96   10.26
   8  -1   0   45.79    5.93
   8  -1   1   97.76   14.13
   8  -1   1   83.33    7.74
   8  -1   2    1.97    4.61
   8  -1   2    6.94    2.81
   8  -1   3   90.41    8.70
   8  -1   3   87.65    8.04
   8  -1   4   51.31    6.63
   8  -1   4   57.67    6.53
   8  -1   5  176.43   11.91
   8  -1   5  200.54   12.11
   8  -1   6   31.08    4.74
   8  -1   6   29.99    4.83
   8  -1   7   20.17    3.94
   8  -1   8  108.26    9.02
   8  -1   9   10.17    3.32
   8  -1  10   28.13    4.95
   8  -1  11  128.22    9.69
   8  -1  12  267.26   13.69
   8  -1  13    4.41    2.40
   8  -1  14  134.96    8.83
   8  -1  15   -0.36    1.18
   8  -1  16    9.96    1.93
   8   0 -14    3.62    1.20
   8   0 -13   -0.22    1.14
   8   0 -12   94.92    6.72
   8   0 -11   60.22    5.89
   8   0 -10   30.24    4.56
   8   0  -9   31.82    4.81
   8   0  -8   29.37    4.91
   8   0  -7    7.89    2.79
   8   0  -6  156.05   10.67
   8   0  -5   66.06   12.49
   8   0  -5   53.79    6.47
   8   0  -4   46.91    9.98
   8   0  -4   54.38    6.44
   8   0  -3   81.59   13.77
   8   0  -3   84.14    7.79
   8   0  -2   11.86    5.87
   8   0  -2    9.48    3.01
   8   0  -1    9.63    5.34
   8   0  -1    7.54    2.64
   8   0   0  185.55   19.18
   8   0   0  176.90   11.01
   8   0   1   47.65   10.03
   8   0   1   52.70    6.16
   8   0   2   17.62    5.46
   8   0   2   20.55    3.88
   8   0   3   28.47    4.65
   8   0   4    9.55    2.92
   8   0   4   12.30    3.40
   8   0   5  390.21   16.43
   8   0   5  368.14   15.89
   8   0   6    4.64    2.67
   8   0   6    1.71    1.74
   8   0   7   28.16    4.71
   8   0   8   53.45    6.78
   8   0   9    3.97    2.74
   8   0  10  217.78   13.44
   8   0  11   79.60    8.17
   8   0  12   81.54    8.19
   8   0  13   79.82    8.01
   8   0  14  138.22    9.71
   8   0  15   14.53    3.25
   8   0  16    2.51    1.53
   8   0  17    0.14    0.75
   8   1 -14    9.96    1.85
   8   1 -13    8.09    2.08
   8   1 -13    7.72    1.99
   8   1 -12   73.22    6.06
   8   1 -11   18.19    3.58
   8   1 -10  165.68   10.32
   8   1  -9   14.23    3.83
   8   1  -8   34.73    5.26
   8   1  -7    4.15    2.78
   8   1  -6  162.83   10.98
   8   1  -5   13.17    6.38
   8   1  -5   11.31    3.23
   8   1  -4  266.53   23.80
   8   1  -4  269.18   13.87
   8   1  -3  158.72   18.21
   8   1  -3  172.39   10.89
   8   1  -2   -1.52    2.69
   8   1  -2   -1.32    2.05
   8   1  -1   48.91    9.93
   8   1  -1   46.87    5.66
   8   1   0   67.56   11.54
   8   1   0   87.85    7.76
   8   1   1   20.89    3.74
   8   1   1   27.14    6.96
   8   1   1   26.19    4.24
   8   1   2  175.06   10.55
   8   1   2  170.99   16.99
   8   1   2  172.74   10.62
   8   1   3    6.77    2.45
   8   1   3    8.46    2.64
   8   1   4   99.45    8.57
   8   1   4  112.83    8.56
   8   1   5  131.59    9.71
   8   1   5  118.11    8.83
   8   1   6   56.61    6.61
   8   1   6   63.62    6.57
   8   1   7  370.41   17.07
   8   1   7  334.90   26.81
   8   1   7  340.39   15.02
   8   1   8   95.95    8.99
   8   1   8   84.15   13.74
   8   1   8   81.47    7.34
   8   1   9   19.08    4.75
   8   1  10   -0.62    2.34
   8   1  11   20.63    4.93
   8   1  12    0.50    2.19
   8   1  13  128.16   10.28
   8   1  14   14.53    3.89
   8   1  15    2.37    2.02
   8   1  16    6.13    2.66
   8   1  17    1.73    1.27
   8   2 -14    8.45    1.70
   8   2 -13    7.47    1.98
   8   2 -12    9.07    2.46
   8   2 -12    8.10    2.29
   8   2 -11   45.40    5.38
   8   2 -10   71.34    6.96
   8   2  -9   15.55    3.79
   8   2  -8   82.16    7.70
   8   2  -7    6.58    3.09
   8   2  -6   58.55    6.59
   8   2  -5   67.67   12.51
   8   2  -5   74.44    7.36
   8   2  -4   23.38    6.88
   8   2  -4   38.79    5.48
   8   2  -3    3.80    3.31
   8   2  -3   10.17    3.02
   8   2  -2   85.85    7.48
   8   2  -2   67.61   11.49
   8   2  -2   70.31    6.86
   8   2  -1   53.42    6.01
   8   2  -1   52.10   10.26
   8   2  -1   60.35    6.36
   8   2   0  157.91   10.38
   8   2   0  165.10   17.28
   8   2   0  165.88   10.22
   8   2   1    2.91    1.81
   8   2   1   -0.16    2.85
   8   2   1    2.44    1.48
   8   2   2    5.32    2.23
   8   2   2    3.04    2.01
   8   2   3    9.59    2.86
   8   2   3    8.20    2.37
   8   2   4    5.71    2.25
   8   2   4   11.42    2.71
   8   2   5   12.36    3.37
   8   2   6  111.82    9.35
   8   2   6  116.98   15.83
   8   2   7  120.62    9.79
   8   2   7  118.32   16.05
   8   2   8  150.39   11.24
   8   2   8  137.80   18.44
   8   2   9  155.57   11.81
   8   2   9  162.14   20.50
   8   2  10   48.02    6.84
   8   2  11   49.51    7.04
   8   2  12   57.64    7.73
   8   2  13   41.80    6.55
   8   2  14    4.24    3.00
   8   2  15   43.95    5.76
   8   2  16   20.84    3.95
   8   2  17    2.24    1.51
   8   2  18    1.22    0.94
   8   3 -13    6.06    1.78
   8   3 -12    0.97    1.37
   8   3 -11   23.41    3.83
   8   3 -11   25.28    3.96
   8   3 -10   85.23    7.35
   8   3 -10   90.85    7.74
   8   3  -9   88.22    7.95
   8   3  -8   32.79    5.19
   8   3  -7   19.16    4.48
   8   3  -6    2.04    2.17
   8   3  -5    3.78    3.39
   8   3  -5   -1.10    2.25
   8   3  -4   13.18    5.45
   8   3  -4   13.86    3.36
   8   3  -3   10.15    3.15
   8   3  -3    8.61    4.75
   8   3  -3    4.98    2.27
   8   3  -2    1.14    1.65
   8   3  -2    0.20    3.07
   8   3  -2    5.21    2.25
   8   3  -1   89.82    8.15
   8   3  -1   68.13   11.37
   8   3  -1   88.97    7.57
   8   3   0   41.76    5.35
   8   3   0   32.48    7.37
   8   3   0   41.03    5.02
   8   3   1   72.51    7.43
   8   3   1   59.64    9.76
   8   3   1   69.13    6.42
   8   3   2   37.75    5.32
   8   3   3   26.79    4.67
   8   3   4   22.35    4.10
   8   3   5   50.27    6.24
   8   3   5   24.86    5.44
   8   3   5   49.80   10.17
   8   3   6  214.40   12.85
   8   3   6  208.53   21.36
   8   3   7   16.80    4.44
   8   3   7   20.52    4.55
   8   3   7   14.67    6.40
   8   3   8  307.63   18.71
   8   3   8  349.25   17.09
   8   3   8  334.63   29.17
   8   3   9   48.20    8.16
   8   3   9   58.32    7.40
   8   3   9   53.53   11.94
   8   3  10   79.31   10.51
   8   3  10   91.92    9.27
   8   3  11   46.54    8.28
   8   3  11   46.93    6.90
   8   3  12    5.64    4.05
   8   3  12    4.01    2.88
   8   3  13   48.28    7.00
   8   3  14   76.57    8.29
   8   3  15  125.19    9.77
   8   3  16    0.60    1.91
   8   3  17   20.52    3.53
   8   3  18   13.96    2.34
   8   4 -13    5.46    1.53
   8   4 -12    3.40    1.56
   8   4 -11   25.99    3.88
   8   4 -10    1.86    1.81
   8   4 -10    2.31    1.98
   8   4  -9   67.29    6.80
   8   4  -9   58.23    6.44
   8   4  -8   30.16    4.94
   8   4  -8   32.80    5.05
   8   4  -7    1.53    1.92
   8   4  -7   -0.62    2.19
   8   4  -6   91.62    7.98
   8   4  -6   75.41    7.47
   8   4  -5    2.55    2.25
   8   4  -4   48.91   10.34
   8   4  -4   48.43    5.88
   8   4  -3    2.11    3.08
   8   4  -3    1.65    1.94
   8   4  -2   86.45    8.38
   8   4  -2   62.43   11.22
   8   4  -2   74.35    6.98
   8   4  -1  136.07   10.38
   8   4  -1  116.24   14.55
   8   4  -1  139.26    9.21
   8   4   0    6.88    2.70
   8   4   0    1.73    2.56
   8   4   0    4.47    1.75
   8   4   1  107.78    8.83
   8   4   1   88.24   11.84
   8   4   2  113.47    9.11
   8   4   3   12.28    3.37
   8   4   3   13.15    3.42
   8   4   4   69.03    7.37
   8   4   4   60.41   10.38
   8   4   4   60.07    6.51
   8   4   5   35.60    5.46
   8   4   5   38.74    9.36
   8   4   6   49.42    7.07
   8   4   6   57.26    6.86
   8   4   6   54.63   11.41
   8   4   7  115.69   10.51
   8   4   7  112.98    9.79
   8   4   7   99.67   15.85
   8   4   8  216.92   14.60
   8   4   8  204.52   13.21
   8   4   8  208.32   23.97
   8   4   9   16.65    4.82
   8   4   9   13.73    3.93
   8   4   9    9.87    4.66
   8   4  10  166.25   13.83
   8   4  10  174.48   12.54
   8   4  11   74.60    9.65
   8   4  11   72.56    8.31
   8   4  12   45.56    6.73
   8   4  12   39.51    7.61
   8   4  13   56.31    9.18
   8   4  13   53.87    7.25
   8   4  14   37.81    7.37
   8   4  14   39.85    5.92
   8   4  15  116.94    9.45
   8   4  16   15.58    3.77
   8   4  17  177.76    9.45
   8   4  18    9.77    1.96
   8   5 -12    1.49    1.11
   8   5 -11    4.67    1.71
   8   5 -11   19.58    3.17
   8   5 -10    3.32    1.78
   8   5  -9    2.05    1.93
   8   5  -9    0.53    1.64
   8   5  -8    1.39    1.95
   8   5  -8    1.50    1.85
   8   5  -7   23.23    4.26
   8   5  -7   33.14    5.11
   8   5  -6   13.09    3.28
   8   5  -6   15.98    3.69
   8   5  -5    3.15    2.18
   8   5  -5    3.69    2.13
   8   5  -4   17.91    6.70
   8   5  -4   11.59    3.23
   8   5  -3    1.76    2.49
   8   5  -3    2.79    2.39
   8   5  -2   20.38    4.93
   8   5  -2   21.33    7.02
   8   5  -2   16.62    3.50
   8   5  -1   -0.30    2.17
   8   5  -1    4.95    4.01
   8   5   0    6.89    2.96
   8   5   0    8.22    3.34
   8   5   1  162.37   11.54
   8   5   1  139.55   15.58
   8   5   2    6.10    2.92
   8   5   3  169.01   11.63
   8   5   3  173.16   11.54
   8   5   4  196.79   12.54
   8   5   4  167.22   17.80
   8   5   4  182.66   11.67
   8   5   5    6.23    2.38
   8   5   5    9.81    3.34
   8   5   5    7.39    5.17
   8   5   6  157.49   11.42
   8   5   6  124.95   17.27
   8   5   6  141.00    9.84
   8   5   7   10.80    3.10
   8   5   7   13.20    3.74
   8   5   7   10.45    4.91
   8   5   8   37.43    6.10
   8   5   8   52.67    6.93
   8   5   8   45.36   10.99
   8   5   9   16.38    4.39
   8   5   9   21.68    5.00
   8   5   9   17.43    7.60
   8   5  10  328.59   17.94
   8   5  10  287.65   16.29
   8   5  11  168.92   13.45
   8   5  11  172.11   12.54
   8   5  12  121.92   11.69
   8   5  12  119.55   10.43
   8   5  13   94.71   10.89
   8   5  13   71.71    8.06
   8   5  14   79.07    9.93
   8   5  14   78.93    8.13
   8   5  15   44.07    5.92
   8   5  15   46.07    7.54
   8   5  16  114.09    8.27
   8   5  17  185.58    9.28
   8   5  18    1.55    1.05
   8   6 -11    4.57    1.61
   8   6 -10   -0.88    1.73
   8   6 -10    3.16    1.64
   8   6  -9   16.90    3.41
   8   6  -9   33.22    4.40
   8   6  -8   18.51    3.60
   8   6  -7   -1.25    1.59
   8   6  -7   -0.87    1.80
   8   6  -6    4.30    2.45
   8   6  -6    7.05    2.65
   8   6  -5   14.88    3.22
   8   6  -5   12.57    3.12
   8   6  -4    3.42    1.82
   8   6  -3    5.62    2.26
   8   6  -2   36.86    9.79
   8   6  -1   -3.59    3.34
   8   6  -1   -1.19    2.99
   8   6   0   53.68    8.17
   8   6   0   60.53   11.14
   8   6   1   23.77    4.62
   8   6   1   22.38    4.90
   8   6   2    3.62    2.61
   8   6   2    2.24    2.70
   8   6   3   41.14    6.20
   8   6   3   42.06    6.04
   8   6   4   78.20    8.84
   8   6   4   91.92    8.52
   8   6   5   44.81    6.15
   8   6   5   42.09    5.91
   8   6   6   29.79    5.11
   8   6   6   29.14    8.42
   8   6   6   25.24    4.64
   8   6   7   80.65    7.85
   8   6   7   70.58    8.08
   8   6   7   82.28   15.31
   8   6   7   72.77    7.43
   8   6   8  154.67   11.51
   8   6   8  159.74   12.14
   8   6   8  154.47   20.74
   8   6   9    3.61    2.71
   8   6   9    0.74    2.28
   8   6   9   -2.99    5.08
   8   6  10  458.15   20.51
   8   6  10  402.74   19.02
   8   6  11    0.23    2.60
   8   6  11    2.60    2.52
   8   6  12  208.79   14.62
   8   6  12  208.34   13.47
   8   6  13   38.10    5.81
   8   6  13   41.59    7.05
   8   6  14   52.20    7.48
   8   6  14   42.29    5.84
   8   6  15   32.21    6.07
   8   6  15   30.05    4.67
   8   6  16   86.47    9.36
   8   6  16   84.83    6.85
   8   6  17    7.00    1.90
   8   7 -11    0.06    0.93
   8   7  -9    1.77    1.03
   8   7  -9    5.53    1.91
   8   7  -8   15.45    3.17
   8   7  -8   23.57    3.71
   8   7  -7  129.76    8.73
   8   7  -7  105.52    8.60
   8   7  -6   -1.47    2.12
   8   7  -6    1.02    1.74
   8   7  -5   23.06    4.96
   8   7  -5   20.62    3.96
   8   7  -5   21.54    3.89
   8   7  -4  102.71    9.52
   8   7  -3  121.64   10.65
   8   7  -2    4.10    2.41
   8   7  -1  251.02   23.96
   8   7  -1  305.87   16.78
   8   7   0   23.18    4.96
   8   7   0   16.52    5.37
   8   7   1   40.80    6.37
   8   7   1   44.54    6.70
   8   7   2   44.22    6.51
   8   7   2   47.37    6.83
   8   7   3    3.85    3.04
   8   7   3   11.44    3.71
   8   7   4   10.93    3.70
   8   7   4   17.19    4.25
   8   7   5   33.58    5.63
   8   7   5   36.32    5.90
   8   7   6  138.72   11.34
   8   7   6  140.70   10.82
   8   7   7    0.91    2.16
   8   7   7    3.29    2.83
   8   7   8   12.76    3.45
   8   7   8   10.40    3.54
   8   7   8    6.43    2.94
   8   7   9   18.09    4.60
   8   7   9   24.01    5.00
   8   7   9   25.99    4.64
   8   7  10   73.77    8.18
   8   7  10   70.98    8.13
   8   7  11   19.38    4.93
   8   7  11   10.44    3.82
   8   7  12  236.93   14.85
   8   7  12  203.82   13.10
   8   7  13    0.64    2.45
   8   7  13    0.97    2.28
   8   7  14   33.26    5.93
   8   7  14   27.23    4.47
   8   7  15    0.92    2.47
   8   7  15    1.51    1.62
   8   7  16   13.69    4.19
   8   7  17   -0.28    1.95
   8   8 -10   27.49    3.16
   8   8  -9   -0.01    1.32
   8   8  -7    6.31    2.20
   8   8  -6   32.48    4.90
   8   8  -5  168.10   11.01
   8   8  -4    2.10    2.27
   8   8  -3  170.97   12.22
   8   8  -2   43.79    6.48
   8   8  -1  249.85   15.25
   8   8   0   44.52    6.63
   8   8   1  167.12   12.86
   8   8   1  173.14   12.63
   8   8   2    7.90    3.72
   8   8   2    5.14    3.38
   8   8   3   -0.73    2.40
   8   8   3   -0.04    2.08
   8   8   4   49.58    6.80
   8   8   4   45.32    6.60
   8   8   5   34.22    5.94
   8   8   5   29.91    5.67
   8   8   6    1.28    2.63
   8   8   6    1.94    2.77
   8   8   7    9.28    3.49
   8   8   7    4.98    2.51
   8   8   8   19.06    4.25
   8   8   8   15.56    3.56
   8   8   8   20.61    4.41
   8   8   9   12.93    3.64
   8   8   9   11.69    3.59
   8   8   9   15.06    4.02
   8   8  10    1.83    2.23
   8   8  10    2.44    2.42
   8   8  10    2.76    2.35
   8   8  11   77.62    8.20
   8   8  11   72.59    7.63
   8   8  11   73.27    7.45
   8   8  12  169.50   12.34
   8   8  12  128.02    9.78
   8   8  13  105.25    9.61
   8   8  13   93.47    8.02
   8   8  14   57.61    7.15
   8   8  15   20.50    4.71
   8   8  16    2.07    1.95
   8   8  17   28.43    4.46
   8   9  -9    4.16    1.42
   8   9  -8   57.40    5.05
   8   9  -7    1.83    1.70
   8   9  -6   -1.13    2.07
   8   9  -6   23.15    3.51
   8   9  -5    0.22    2.13
   8   9  -5   61.74    6.15
   8   9  -4    2.88    2.49
   8   9  -4   46.38    5.82
   8   9  -3    1.28    2.37
   8   9  -3   98.06    8.68
   8   9  -2    1.22    2.30
   8   9  -2    1.18    2.47
   8   9  -1    2.52    2.27
   8   9  -1  114.69    9.98
   8   9   0    0.96    1.95
   8   9   0    0.10    2.43
   8   9   1   49.69    6.13
   8   9   1   54.19    7.40
   8   9   2    6.74    3.52
   8   9   3    3.37    2.71
   8   9   3    2.41    2.87
   8   9   4   45.62    7.15
   8   9   4   53.20    7.31
   8   9   5   82.21    8.75
   8   9   5   81.90    8.88
   8   9   6   67.24    7.89
   8   9   6   64.23    7.95
   8   9   7   58.30    7.29
   8   9   7   58.53    7.50
   8   9   8    2.04    2.42
   8   9   8   -1.01    2.76
   8   9   9   12.61    3.67
   8   9   9   13.88    3.34
   8   9   9   12.24    3.78
   8   9  10    7.13    2.92
   8   9  10    1.80    2.07
   8   9  10    0.25    2.30
   8   9  11  148.85   10.85
   8   9  11  128.79    9.56
   8   9  11  150.18   10.51
   8   9  12    0.67    1.94
   8   9  12    0.19    2.44
   8   9  13  391.44   17.48
   8   9  14    9.32    3.42
   8   9  15   80.61    7.57
   8   9  16    1.69    1.62
   8   9  17   36.40    4.39
   8  10  -7    3.50    1.37
   8  10  -6   52.60    5.18
   8  10  -5    5.11    2.35
   8  10  -5    4.12    1.56
   8  10  -4   42.02    5.53
   8  10  -4   46.70    5.13
   8  10  -3   21.72    4.18
   8  10  -3   22.52    4.09
   8  10  -2    2.11    1.98
   8  10  -2    0.83    1.79
   8  10  -1    4.18    2.36
   8  10  -1    4.64    2.82
   8  10   0   -1.98    2.11
   8  10   0    2.03    2.46
   8  10   1   13.15    3.65
   8  10   1   19.07    4.89
   8  10   2   10.03    3.67
   8  10   3    4.87    2.51
   8  10   4   23.55    4.98
   8  10   5   74.46    8.33
   8  10   6  119.54   10.04
   8  10   6  128.80   10.82
   8  10   7   37.00    5.55
   8  10   7   33.85    5.66
   8  10   8   12.21    3.70
   8  10   8   17.59    4.53
   8  10   9  115.08    9.77
   8  10  10   50.49    6.30
   8  10  10   63.10    7.27
   8  10  11   57.29    6.38
   8  10  11   49.74    6.04
   8  10  12   25.76    4.57
   8  10  12   22.10    4.30
   8  10  13  145.26    9.91
   8  10  14    5.47    2.43
   8  10  15  116.14    8.11
   8  10  16    1.69    1.52
   8  11  -6    1.20    1.00
   8  11  -5    6.29    1.81
   8  11  -4   18.19    3.15
   8  11  -3    2.25    1.77
   8  11  -3    1.17    1.41
   8  11  -2    0.01    1.38
   8  11  -2    0.43    1.63
   8  11  -1    7.76    2.56
   8  11  -1   10.10    2.81
   8  11   0   10.59    2.87
   8  11   0   14.07    3.55
   8  11   1   11.31    2.90
   8  11   1   12.25    3.31
   8  11   2   16.73    3.89
   8  11   3    5.49    2.99
   8  11   4   12.87    3.94
   8  11   5    7.73    3.43
   8  11   6   76.78    8.12
   8  11   7  103.43    9.27
   8  11   8   49.88    6.52
   8  11   9   76.95    7.70
   8  11  10   10.70    2.63
   8  11  11   88.60    7.36
   8  11  11   89.24    7.56
   8  11  12  101.80    7.63
   8  11  12  118.37    8.63
   8  11  13   26.36    3.96
   8  11  14   -1.99    1.72
   8  11  15   44.13    4.28
   8  12  -3   -0.75    0.85
   8  12  -2   12.62    2.29
   8  12  -1    0.53    0.95
   8  12  -1    0.28    0.95
   8  12   0    1.60    1.43
   8  12   0    1.22    1.22
   8  12   1    6.41    2.08
   8  12   1    6.87    2.53
   8  12   2    3.40    2.12
   8  12   3    4.96    2.59
   8  12   4    5.05    2.62
   8  12   5    1.69    2.43
   8  12   6   23.33    4.43
   8  12   7   11.12    3.16
   8  12   8   74.06    7.10
   8  12   9   19.77    3.68
   8  12  10   -1.57    2.74
   8  12  11   46.81    5.51
   8  13   2    3.57    1.34
   8  13   3   32.55    4.01
   8  13   4    2.60    1.83
   8  13   5   -3.00    2.04
   8  13   6   -0.41    1.67
   8  13   7   -4.05    2.50
   8  13   8    8.08    2.15
   8  13   9    3.19    2.14
   8  13  10   20.59    3.63
   9  -6  -5    2.05    0.93
   9  -6  -4   15.34    2.26
   9  -6  -3    4.12    1.41
   9  -6  -2    1.37    1.08
   9  -6  -1   33.67    3.71
   9  -6   0   12.34    2.40
   9  -6   1   30.47    3.56
   9  -6   2   60.23    4.93
   9  -6   3    2.00    1.20
   9  -6   4   10.98    2.13
   9  -6   5   14.43    2.34
   9  -6   6   43.40    3.58
   9  -5  -7    0.18    0.90
   9  -5  -6    3.15    1.42
   9  -5  -5    0.36    1.09
   9  -5  -4   14.01    2.78
   9  -5  -3    0.39    1.25
   9  -5  -2    2.00    1.75
   9  -5  -1   24.76    3.87
   9  -5   0   19.94    3.58
   9  -5   1   90.04    7.06
   9  -5   2    2.34    1.72
   9  -5   3   45.32    4.93
   9  -5   4   -0.19    1.54
   9  -5   5   42.79    4.69
   9  -5   6    1.41    1.58
   9  -5   7   64.48    5.10
   9  -5   8    4.43    1.52
   9  -5   9   39.08    3.27
   9  -4  -9    0.02    0.70
   9  -4  -8   14.38    2.39
   9  -4  -7    9.37    2.25
   9  -4  -6   32.18    4.13
   9  -4  -5   13.51    2.90
   9  -4  -4    0.04    1.57
   9  -4  -3   -0.98    1.86
   9  -4  -2   -0.60    1.80
   9  -4  -1    0.27    2.00
   9  -4   0   87.99    7.65
   9  -4   1   23.93    4.41
   9  -4   2   23.08    4.32
   9  -4   3   62.83    6.63
   9  -4   4    4.89    2.45
   9  -4   5   37.30    5.10
   9  -4   6   55.99    5.86
   9  -4   7  113.80    7.74
   9  -4   8    2.34    1.67
   9  -4   9   82.93    5.88
   9  -4  10    6.08    1.63
   9  -3 -10    3.40    1.42
   9  -3  -9    4.05    1.46
   9  -3  -8    6.44    1.94
   9  -3  -7    7.63    2.37
   9  -3  -6   -0.11    1.72
   9  -3  -5   10.07    2.75
   9  -3  -4  134.26    9.31
   9  -3  -3   14.70    3.56
   9  -3  -2   15.97    3.86
   9  -3  -1    2.23    2.38
   9  -3   0   76.52    7.65
   9  -3   1    0.60    2.03
   9  -3   2  124.09    9.60
   9  -3   3   51.91    6.28
   9  -3   4   11.80    3.54
   9  -3   5   50.61    6.14
   9  -3   6   12.62    3.13
   9  -3   7    1.93    1.85
   9  -3   8   40.26    4.96
   9  -3   9  175.26    9.48
   9  -3  10    9.02    2.21
   9  -3  11   48.07    4.23
   9  -2 -11    0.25    0.82
   9  -2 -10    0.74    1.22
   9  -2  -9    0.89    1.31
   9  -2  -8    5.04    2.04
   9  -2  -7   17.32    3.62
   9  -2  -6   24.14    4.27
   9  -2  -5   14.50    3.49
   9  -2  -4    7.34    2.83
   9  -2  -3   12.93    3.53
   9  -2  -2   83.67    7.99
   9  -2  -1    0.94    2.47
   9  -2   0   35.25    5.61
   9  -2   1    3.32    2.54
   9  -2   2  300.49   14.91
   9  -2   3    7.93    3.07
   9  -2   4   13.88    3.79
   9  -2   5    4.86    2.88
   9  -2   6   48.90    6.24
   9  -2   7   68.66    7.03
   9  -2   8   24.90    4.23
   9  -2   9   13.37    3.09
   9  -2  10   26.12    3.60
   9  -2  10   24.65    3.83
   9  -2  11  168.44    8.44
   9  -2  11  185.05    9.13
   9  -2  12   35.22    3.61
   9  -2  12   38.87    3.74
   9  -1 -12    7.87    1.63
   9  -1 -11    1.03    1.22
   9  -1 -10    1.76    1.57
   9  -1  -9    1.23    1.84
   9  -1  -8   -1.47    1.86
   9  -1  -7    1.13    1.80
   9  -1  -6    1.37    1.90
   9  -1  -5   44.84    5.73
   9  -1  -4    7.23    2.97
   9  -1  -3   13.25    3.78
   9  -1  -2    9.55    3.35
   9  -1  -1    2.78    2.48
   9  -1   0    0.96    2.02
   9  -1   1   25.16    4.57
   9  -1   2   21.15    4.49
   9  -1   3    6.28    2.84
   9  -1   4   10.57    3.32
   9  -1   5   80.28    7.80
   9  -1   6    4.98    3.00
   9  -1   7  155.24   10.03
   9  -1   7  143.06    9.97
   9  -1   8    5.06    2.26
   9  -1   8    3.31    1.80
   9  -1   9   96.98    7.93
   9  -1   9   78.24    7.12
   9  -1  10    1.59    1.81
   9  -1  10    1.57    1.65
   9  -1  11   63.98    6.07
   9  -1  11   52.78    5.26
   9  -1  12    2.71    1.65
   9  -1  12   -0.76    1.14
   9  -1  13   40.87    4.37
   9  -1  14   24.20    3.02
   9   0 -12    0.85    0.92
   9   0 -12    0.88    0.97
   9   0 -11    4.06    1.70
   9   0 -10    7.71    2.36
   9   0  -9   11.26    3.14
   9   0  -8    0.59    1.79
   9   0  -7    0.73    2.09
   9   0  -6   22.46    4.38
   9   0  -5   37.35    5.42
   9   0  -4   31.44    5.08
   9   0  -3   13.35    3.61
   9   0  -2    0.54    2.00
   9   0  -1    7.53    2.85
   9   0   0   -3.67    5.25
   9   0   0   -1.02    2.06
   9   0   1   14.88    3.73
   9   0   2    5.67    2.54
   9   0   3   20.47    4.30
   9   0   4   98.03    8.48
   9   0   5    8.40    2.91
   9   0   5    3.21    2.30
   9   0   6   20.43    4.04
   9   0   6   12.70    3.25
   9   0   7  140.85   10.04
   9   0   7  119.52    9.23
   9   0   8    3.46    2.35
   9   0   8    4.81    2.50
   9   0   9  170.47   11.15
   9   0   9  152.99   10.00
   9   0  10   61.44    6.83
   9   0  10   60.61    6.04
   9   0  11   48.61    6.15
   9   0  11   42.00    4.83
   9   0  12   10.76    2.78
   9   0  13   59.65    5.90
   9   0  14   15.23    2.98
   9   0  15    3.36    1.62
   9   1 -12    0.92    0.86
   9   1 -12    0.45    1.10
   9   1 -11   10.53    2.17
   9   1 -11    9.85    2.30
   9   1 -10    8.69    2.48
   9   1  -9    5.51    2.44
   9   1  -8   13.63    3.38
   9   1  -7    5.53    2.67
   9   1  -6   44.37    5.94
   9   1  -5   12.84    3.70
   9   1  -4  122.48    9.61
   9   1  -3    3.14    2.40
   9   1  -2   24.10    7.57
   9   1  -2   37.35    5.48
   9   1  -1    2.28    2.57
   9   1  -1    4.13    2.18
   9   1   0   -1.10    4.23
   9   1   0    1.14    1.75
   9   1   1   60.23    6.73
   9   1   2   22.29    4.03
   9   1   2   21.36    4.20
   9   1   3    2.21    1.93
   9   1   3    2.87    1.74
   9   1   4   30.58    4.92
   9   1   4   36.71    5.37
   9   1   5   17.31    3.75
   9   1   5   15.26    3.57
   9   1   6   99.14    8.76
   9   1   6   93.77    8.04
   9   1   7    7.03    2.66
   9   1   7    6.17    2.43
   9   1   8   15.74    3.89
   9   1   8   14.93    3.36
   9   1   9   54.07    6.70
   9   1  10   15.21    3.79
   9   1  11   25.29    4.80
   9   1  12  254.71   13.67
   9   1  13   13.65    3.60
   9   1  14   13.55    3.07
   9   1  15    8.64    2.42
   9   1  16   -0.68    0.88
   9   2 -12    3.89    1.27
   9   2 -12    2.21    1.12
   9   2 -11   29.48    3.49
   9   2 -11   25.00    3.58
   9   2 -10    6.34    2.09
   9   2 -10    3.92    2.16
   9   2  -9    6.02    2.70
   9   2  -8   37.38    5.22
   9   2  -7   33.26    5.11
   9   2  -6   20.25    4.25
   9   2  -5   92.94    8.30
   9   2  -4   42.52    5.74
   9   2  -3   17.97    3.96
   9   2  -2   28.06    8.29
   9   2  -2   40.17    5.51
   9   2  -1    3.81    2.81
   9   2  -1    3.76    2.17
   9   2   0   34.56    4.92
   9   2   0   31.69    7.81
   9   2   0   34.14    5.17
   9   2   1   22.21    4.08
   9   2   1   28.91    4.57
   9   2   2   43.34    5.60
   9   2   2   35.73    5.13
   9   2   3   20.50    4.13
   9   2   3   16.84    3.56
   9   2   4  230.69   12.95
   9   2   4  214.32   11.89
   9   2   5   97.04    8.76
   9   2   5   96.64    7.83
   9   2   6  141.20   10.53
   9   2   7    7.36    3.06
   9   2   8  286.71   15.45
   9   2   9    8.24    3.46
   9   2  10   75.20    8.20
   9   2  11   46.59    6.52
   9   2  12  166.89   11.49
   9   2  13    7.88    3.27
   9   2  14  119.61    8.85
   9   2  15    7.06    2.38
   9   2  16    6.18    2.15
   9   2  17    1.01    0.98
   9   3 -12    0.54    0.68
   9   3 -11   21.14    2.89
   9   3 -11   25.35    3.47
   9   3 -10   -0.97    1.43
   9   3 -10    1.05    1.78
   9   3  -9  125.39    8.02
   9   3  -9  126.82    8.60
   9   3  -8    8.78    2.55
   9   3  -8    5.81    2.39
   9   3  -7   26.80    4.10
   9   3  -7   27.09    4.51
   9   3  -6    4.82    2.60
   9   3  -5   22.29    4.41
   9   3  -4    5.21    2.90
   9   3  -3   17.91    4.02
   9   3  -2   17.59    3.79
   9   3  -2   11.60    5.49
   9   3  -2   17.57    3.79
   9   3  -1  122.60    9.55
   9   3  -1  106.49    8.55
   9   3   0   78.21    7.75
   9   3   0   66.45   11.09
   9   3   0   75.78    7.17
   9   3   1  271.04   14.42
   9   3   1  275.96   13.40
   9   3   2   49.43    6.28
   9   3   2   46.55    5.43
   9   3   3   73.24    7.64
   9   3   3   72.59    6.69
   9   3   4   16.95    3.80
   9   3   5  373.60   17.46
   9   3   6  184.42   12.40
   9   3   7  485.20   20.11
   9   3   8  342.92   17.33
   9   3   9  117.28   10.00
   9   3  10  217.04   13.81
   9   3  11  181.68   12.76
   9   3  12  152.89   11.29
   9   3  13  119.84    9.93
   9   3  14  206.96   12.18
   9   3  15    5.02    2.42
   9   3  16   20.16    3.47
   9   3  17    1.66    1.27
   9   4 -11   16.80    2.50
   9   4 -10   21.47    3.13
   9   4 -10   21.88    3.42
   9   4  -9   39.64    4.46
   9   4  -9   41.27    4.95
   9   4  -8   33.19    4.31
   9   4  -8   33.01    4.68
   9   4  -7   16.63    3.23
   9   4  -7   11.70    3.25
   9   4  -6   13.20    3.36
   9   4  -5    6.63    2.52
   9   4  -4   56.65    6.31
   9   4  -3    3.48    2.17
   9   4  -2   10.37    3.89
   9   4  -2    7.31    3.37
   9   4  -2   15.00    3.51
   9   4  -1   61.13    7.22
   9   4  -1   40.83    8.94
   9   4  -1   50.91    5.94
   9   4   0   29.57    4.92
   9   4   0   27.02    4.32
   9   4   1  339.97   16.39
   9   4   2    7.63    3.30
   9   4   3  300.93   15.74
   9   4   3  317.36   15.56
   9   4   4   28.52    5.07
   9   4   5  288.22   15.29
   9   4   6    2.51    2.48
   9   4   7  692.22   24.45
   9   4   8   56.16    7.57
   9   4   8   63.06    7.41
   9   4   9  325.29   19.44
   9   4   9  363.86   17.87
   9   4  10   67.59   10.33
   9   4  10  110.96    9.95
   9   4  11   14.86    4.22
   9   4  12    8.93    3.83
   9   4  13  101.12    9.10
   9   4  14  104.05    8.64
   9   4  15    0.91    1.72
   9   4  16   87.15    6.68
   9   4  17   37.05    3.78
   9   5 -11    3.15    1.10
   9   5 -10   46.78    4.09
   9   5 -10   20.50    2.98
   9   5  -9    6.53    1.88
   9   5  -9    5.50    2.00
   9   5  -8    0.45    1.36
   9   5  -8   -0.41    1.72
   9   5  -7    1.91    1.68
   9   5  -7    2.10    1.84
   9   5  -6    1.32    1.62
   9   5  -5   15.24    3.40
   9   5  -4   14.61    3.31
   9   5  -3   37.29    5.11
   9   5  -2    1.02    1.34
   9   5  -1    2.54    2.70
   9   5   0  130.57   10.59
   9   5   1  122.92   10.76
   9   5   2   39.19    6.07
   9   5   2   32.45    5.68
   9   5   3  122.73   10.36
   9   5   3  123.34    9.93
   9   5   4   41.92    6.36
   9   5   4   40.68    5.66
   9   5   5  330.27   16.83
   9   5   5  326.89   15.60
   9   5   6   -0.15    2.43
   9   5   7  196.86   14.84
   9   5   7  258.17   15.07
   9   5   8   12.58    4.02
   9   5   8   25.88    5.26
   9   5   9  224.79   15.29
   9   5   9  242.41   14.94
   9   5  10   36.99    6.65
   9   5  10   33.23    5.58
   9   5  11    2.24    2.88
   9   5  11    2.01    2.67
   9   5  12    8.60    4.37
   9   5  12    7.79    3.48
   9   5  13   -0.59    3.60
   9   5  13   -0.44    2.00
   9   5  14    4.53    2.58
   9   5  15   -1.84    2.02
   9   5  16   64.79    5.73
   9   5  17   46.19    4.13
   9   6 -11    1.24    1.10
   9   6 -10    5.17    1.33
   9   6 -10    8.91    1.64
   9   6  -9    0.97    1.23
   9   6  -9    3.11    1.29
   9   6  -8   25.13    3.86
   9   6  -8   42.31    4.28
   9   6  -7   53.35    5.41
   9   6  -7   34.81    5.49
   9   6  -6    5.08    2.16
   9   6  -5    1.57    2.00
   9   6  -4    0.51    1.54
   9   6  -3   44.97    5.37
   9   6  -1    6.49    3.40
   9   6   0  185.56   12.91
   9   6   0  185.02   13.00
   9   6   1   16.79    4.34
   9   6   1   11.74    4.22
   9   6   2  134.28   11.31
   9   6   2  140.43   11.13
   9   6   3    2.55    2.67
   9   6   3   -0.76    2.59
   9   6   4   20.34    4.64
   9   6   4   16.82    4.01
   9   6   5   32.22    5.34
   9   6   5   30.34    5.68
   9   6   6   75.62    8.67
   9   6   6   68.89    7.61
   9   6   7   48.81    6.97
   9   6   8   30.02    5.71
   9   6   8   44.11    6.39
   9   6   9   62.37    8.05
   9   6   9   53.77    7.30
   9   6  10   10.04    3.84
   9   6  10    6.02    3.14
   9   6  11   39.49    6.26
   9   6  11   21.77    5.58
   9   6  12   20.04    5.92
   9   6  12   26.21    5.04
   9   6  13   23.82    5.82
   9   6  13   25.92    4.73
   9   6  14   11.83    4.39
   9   6  14   14.15    3.36
   9   6  15    3.18    2.01
   9   6  16   23.63    3.43
   9   7 -10    0.84    0.88
   9   7  -9    2.65    1.10
   9   7  -8   25.79    3.43
   9   7  -7   -0.58    1.46
   9   7  -6   65.46    6.49
   9   7  -5   51.78    6.37
   9   7  -4   12.08    3.75
   9   7  -3    4.32    2.37
   9   7  -2   10.40    3.78
   9   7  -1    6.60    3.32
   9   7   0   80.08   10.17
   9   7   0  108.72   10.05
   9   7   1  154.86   12.85
   9   7   1  189.75   13.16
   9   7   2   67.83    8.42
   9   7   2   64.78    7.64
   9   7   3   17.77    4.35
   9   7   3   23.33    5.22
   9   7   4    7.43    3.50
   9   7   4    6.72    2.84
   9   7   5   48.58    6.93
   9   7   5   47.61    6.69
   9   7   6   64.33    7.89
   9   7   6   63.72    7.39
   9   7   7   84.49    9.07
   9   7   7   89.07    8.52
   9   7   8   -0.48    2.50
   9   7   8    5.01    2.73
   9   7   9  107.65   10.00
   9   7   9  122.79   10.60
   9   7  10   13.75    4.34
   9   7  10   22.21    4.91
   9   7  11   69.44    8.66
   9   7  11   71.60    7.89
   9   7  12   13.35    4.40
   9   7  12   13.36    3.73
   9   7  13    3.01    2.83
   9   7  13    3.50    2.27
   9   7  14   20.91    5.01
   9   7  14   19.12    3.61
   9   7  15    5.38    2.94
   9   7  15    4.98    1.91
   9   7  16    0.28    1.17
   9   8  -9    1.89    1.03
   9   8  -8   -1.14    1.33
   9   8  -7    5.61    1.89
   9   8  -6   45.35    4.98
   9   8  -5    1.83    2.10
   9   8  -4    4.77    2.43
   9   8  -3   37.39    5.66
   9   8  -2   58.83    7.20
   9   8  -1    5.15    2.91
   9   8   0   15.24    4.05
   9   8   1   24.81    4.99
   9   8   2   69.84    8.42
   9   8   2   60.81    7.82
   9   8   3   68.66    9.09
   9   8   3   82.46    8.90
   9   8   4   28.15    5.43
   9   8   4   23.58    5.13
   9   8   5   14.16    3.77
   9   8   5   12.22    3.95
   9   8   6    9.27    3.96
   9   8   6    4.57    2.60
   9   8   7   26.67    5.28
   9   8   7   28.21    5.08
   9   8   8   14.08    4.04
   9   8   8   16.85    4.01
   9   8   9    0.39    1.88
   9   8   9    0.49    2.21
   9   8   9    2.21    2.07
   9   8  10   46.02    6.45
   9   8  10   57.76    6.99
   9   8  10   49.90    5.83
   9   8  11   78.20    8.45
   9   8  11   59.44    7.10
   9   8  12   -0.06    1.99
   9   8  12    0.32    1.76
   9   8  13   37.50    5.89
   9   8  13   29.66    4.52
   9   8  14   -0.86    2.20
   9   8  14   -0.24    1.22
   9   8  15   13.18    3.48
   9   8  16    4.19    2.16
   9   9  -8    0.66    0.69
   9   9  -7   -1.26    1.18
   9   9  -6   -1.27    1.21
   9   9  -6   13.11    2.49
   9   9  -5   -0.05    1.49
   9   9  -5   -2.35    1.71
   9   9  -4    0.77    1.75
   9   9  -4   25.02    4.14
   9   9  -3   -2.00    2.12
   9   9  -3   41.06    5.39
   9   9  -2    2.09    2.53
   9   9  -2   -0.17    1.58
   9   9  -1   -0.66    1.95
   9   9  -1    1.70    2.50
   9   9   0   15.72    3.55
   9   9   0   16.59    4.08
   9   9   1   47.71    6.83
   9   9   2   -0.36    3.12
   9   9   3  124.51   10.59
   9   9   3  131.79   10.88
   9   9   4   31.37    5.76
   9   9   4   27.48    5.24
   9   9   5    1.31    2.35
   9   9   5    0.40    2.74
   9   9   6   93.07    9.64
   9   9   6  109.33    9.75
   9   9   7   31.32    5.44
   9   9   7   28.78    5.14
   9   9   8   56.89    7.04
   9   9   8   60.53    7.14
   9   9   9   -0.38    1.91
   9   9   9    3.20    2.67
   9   9  10  157.84   10.63
   9   9  10  138.73   10.20
   9   9  10  142.58   10.01
   9   9  11   64.26    6.89
   9   9  11   48.16    5.82
   9   9  11   55.48    5.91
   9   9  12  171.77   11.09
   9   9  12  144.69    9.20
   9   9  13   57.66    6.57
   9   9  14   19.14    3.73
   9   9  15   16.30    3.43
   9   9  16   17.26    2.96
   9  10  -6    6.28    1.73
   9  10  -5    1.40    1.17
   9  10  -5    1.99    0.80
   9  10  -4   19.07    3.35
   9  10  -4   20.17    3.14
   9  10  -3    0.66    1.28
   9  10  -3    1.37    1.51
   9  10  -2    2.83    1.96
   9  10  -2    1.54    1.79
   9  10  -1   11.68    2.98
   9  10  -1   13.74    3.40
   9  10   0   10.74    2.92
   9  10   0   18.73    4.25
   9  10   1    7.97    3.10
   9  10   2    1.54    2.45
   9  10   3   15.49    4.33
   9  10   4   52.40    6.87
   9  10   5   30.10    5.37
   9  10   6   71.41    8.34
   9  10   6   91.70    8.79
   9  10   7   14.48    4.14
   9  10   7   22.66    4.70
   9  10   8  107.32    8.75
   9  10   8  120.21    9.68
   9  10   9    8.56    2.63
   9  10   9    7.01    2.70
   9  10  10  119.72    8.77
   9  10  10  130.46    9.40
   9  10  11    0.88    1.57
   9  10  11   -3.26    2.44
   9  10  12  248.08   12.01
   9  10  12  210.57   10.37
   9  10  13  178.08    9.98
   9  10  14  108.24    7.58
   9  10  15    8.97    2.13
   9  11  -4   -0.07    0.76
   9  11  -3    8.04    1.76
   9  11  -3    8.15    1.79
   9  11  -2    6.74    1.89
   9  11  -2    7.42    2.09
   9  11  -1    2.99    1.45
   9  11  -1    3.57    1.72
   9  11   0    6.99    2.36
   9  11   1   -0.90    1.82
   9  11   2   58.32    6.33
   9  11   3    0.85    2.16
   9  11   4   51.08    6.28
   9  11   5   16.96    4.05
   9  11   6  145.22   10.39
   9  11   7   25.63    4.56
   9  11   8  169.44   10.91
   9  11   9   18.06    3.83
   9  11  10  157.40    9.64
   9  11  11    6.77    2.19
   9  11  12   87.98    6.37
   9  12   0   10.46    2.21
   9  12   1   -0.12    1.22
   9  12   2   10.50    2.54
   9  12   3    8.19    2.55
   9  12   4    9.47    2.71
   9  12   5   13.77    3.24
   9  12   6   26.78    4.31
   9  12   7   46.78    5.49
   9  12   8   69.15    6.45
   9  12   9   18.17    3.12
   9  12  10   50.38    5.07
   9  12  11   27.64    3.72
   9  13   3    0.18    0.90
   9  13   4    0.15    0.97
   9  13   5   18.83    2.86
   9  13   6   -1.27    1.35
   9  13   7   41.69    4.14
   9  13   8   -2.77    1.72
   9  13   9   41.72    4.08
  10  -5  -4    0.68    0.67
  10  -5  -3    7.73    1.63
  10  -5  -2    9.47    1.91
  10  -5  -1    2.44    1.25
  10  -5   0   28.47    3.30
  10  -5   1    1.54    1.25
  10  -5   2   10.50    2.15
  10  -5   3    1.77    1.17
  10  -5   4    7.60    1.76
  10  -5   5    2.90    1.24
  10  -4  -7    2.59    0.88
  10  -4  -6    0.67    0.84
  10  -4  -5    5.90    1.68
  10  -4  -4    0.49    1.08
  10  -4  -3    2.32    1.32
  10  -4  -2    0.89    1.28
  10  -4  -1   13.84    2.91
  10  -4   0   36.61    4.36
  10  -4   1    2.92    1.86
  10  -4   2   14.14    2.93
  10  -4   3    9.47    2.48
  10  -4   4    3.30    1.74
  10  -4   5    1.21    1.41
  10  -4   6   35.68    3.76
  10  -4   7    8.43    1.89
  10  -4   8   40.44    3.37
  10  -3  -8    9.16    1.72
  10  -3  -7    0.40    0.95
  10  -3  -6    4.30    1.66
  10  -3  -5    8.34    2.18
  10  -3  -4    9.52    2.33
  10  -3  -3    5.28    1.99
  10  -3  -2    2.85    2.26
  10  -3  -1   20.62    3.70
  10  -3   0   12.78    3.18
  10  -3   1   15.01    3.35
  10  -3   2  111.45    8.18
  10  -3   3   98.08    7.68
  10  -3   4   94.39    7.41
  10  -3   5    3.49    2.02
  10  -3   6   76.56    6.32
  10  -3   7    1.74    1.66
  10  -3   8   84.71    5.82
  10  -3   9   10.33    2.00
  10  -2  -9    3.90    1.33
  10  -2  -8    1.78    1.20
  10  -2  -7    0.32    1.16
  10  -2  -6    2.75    1.53
  10  -2  -5    1.22    1.73
  10  -2  -4   87.05    7.14
  10  -2  -3   21.44    4.05
  10  -2  -2    1.87    2.15
  10  -2  -1   39.79    5.36
  10  -2   0    3.89    2.51
  10  -2   1   61.07    6.59
  10  -2   2  119.36    8.89
  10  -2   3   19.65    3.95
  10  -2   4  186.81   10.96
  10  -2   5   10.03    3.10
  10  -2   6   58.25    5.91
  10  -2   7    5.61    2.09
  10  -2   8   51.52    5.09
  10  -2   9    0.88    1.27
  10  -2  10    9.21    1.92
  10  -1 -10   -0.90    0.91
  10  -1  -9    0.29    0.99
  10  -1  -8    7.22    2.09
  10  -1  -7    0.30    1.44
  10  -1  -6    9.03    2.66
  10  -1  -5   53.50    5.69
  10  -1  -4   78.40    7.12
  10  -1  -3   17.02    3.80
  10  -1  -2   97.14    8.14
  10  -1  -1   54.12    6.30
  10  -1   0    1.96    1.99
  10  -1   1  125.01    9.39
  10  -1   2    3.22    2.36
  10  -1   3   83.61    7.66
  10  -1   4   33.97    5.09
  10  -1   5    1.84    2.11
  10  -1   6   30.36    4.62
  10  -1   7    0.91    1.89
  10  -1   8   15.92    3.16
  10  -1   9    3.44    1.78
  10  -1  10   10.53    2.17
  10  -1  10   14.71    2.61
  10  -1  11   14.37    2.34
  10  -1  11   16.89    2.42
  10   0 -11   -0.02    0.56
  10   0 -10    0.71    1.02
  10   0  -9    5.83    1.78
  10   0  -8    3.41    1.67
  10   0  -7    2.71    2.06
  10   0  -6   16.37    3.46
  10   0  -5   18.03    3.71
  10   0  -4   90.78    7.77
  10   0  -3  148.60   10.04
  10   0  -2    5.74    2.55
  10   0  -1   54.83    6.35
  10   0   0   20.57    4.30
  10   0   1   41.60    5.52
  10   0   2   48.58    6.04
  10   0   3   27.74    4.62
  10   0   4   -2.45    2.52
  10   0   5   14.26    3.58
  10   0   6   33.74    4.89
  10   0   7   18.76    3.57
  10   0   7   21.25    3.88
  10   0   8    0.01    1.72
  10   0   8    2.70    1.90
  10   0   9   73.42    6.58
  10   0   9   73.67    6.25
  10   0  10    1.43    1.62
  10   0  10    3.76    1.70
  10   0  11    6.90    2.08
  10   0  12    3.77    1.68
  10   0  13   44.64    4.01
  10   1 -11    5.31    1.32
  10   1 -10    0.81    1.14
  10   1  -9    7.26    2.25
  10   1  -8    0.66    1.47
  10   1  -7    1.12    1.71
  10   1  -6    4.85    2.51
  10   1  -5    8.97    2.93
  10   1  -4   85.34    7.70
  10   1  -3    5.95    2.86
  10   1  -2   81.14    7.69
  10   1  -1   73.90    7.27
  10   1   0   20.96    4.25
  10   1   1   13.77    3.62
  10   1   2  155.90   10.49
  10   1   3   70.03    7.12
  10   1   4   10.91    3.38
  10   1   4   11.16    3.19
  10   1   5   32.28    4.72
  10   1   5   33.36    4.81
  10   1   6   10.30    2.96
  10   1   6    8.15    2.75
  10   1   7   19.37    3.92
  10   1   7   22.09    3.91
  10   1   8    0.56    2.14
  10   1   8    0.36    1.53
  10   1   9    6.74    2.81
  10   1  10    4.54    2.40
  10   1  11  144.78    9.49
  10   1  12   20.54    3.55
  10   1  13    0.49    1.22
  10   1  14    1.91    1.29
  10   2 -11    4.84    1.29
  10   2 -10    0.19    0.99
  10   2  -9    1.41    1.42
  10   2  -8   16.40    3.07
  10   2  -7    3.84    2.23
  10   2  -6   -1.55    1.93
  10   2  -5   11.87    3.22
  10   2  -4   38.51    5.39
  10   2  -3    0.73    1.88
  10   2  -2  120.15    9.15
  10   2  -1   11.03    3.49
  10   2   0   23.65    4.30
  10   2   1    1.18    1.49
  10   2   1    5.19    2.80
  10   2   2   18.80    3.77
  10   2   2   20.77    4.12
  10   2   3   81.15    7.58
  10   2   3   79.13    7.37
  10   2   4  188.18   11.81
  10   2   4  191.79   11.10
  10   2   5  169.74   11.22
  10   2   5  156.97    9.99
  10   2   6   -0.07    2.12
  10   2   7   78.44    7.94
  10   2   8    7.19    2.77
  10   2   9   28.64    4.89
  10   2  10   -0.15    1.89
  10   2  11   63.68    6.81
  10   2  12   78.13    7.16
  10   2  13  165.59    9.66
  10   2  14   53.20    5.03
  10   2  15    0.08    0.96
  10   3 -10    4.05    1.46
  10   3  -9   19.36    2.94
  10   3  -8   16.81    3.07
  10   3  -7   18.92    3.53
  10   3  -6    3.40    2.06
  10   3  -5   27.83    4.45
  10   3  -4   -0.41    2.11
  10   3  -3   85.49    7.62
  10   3  -2   75.11    7.19
  10   3  -1    1.15    2.09
  10   3  -1    0.05    1.99
  10   3   0   80.01    7.69
  10   3   0   68.57    6.95
  10   3   1   27.61    4.69
  10   3   1   27.77    4.38
  10   3   2   10.83    3.11
  10   3   2   14.33    3.35
  10   3   3    7.27    2.88
  10   3   3    7.58    2.39
  10   3   4  148.77   10.73
  10   3   5  106.91    9.52
  10   3   6  142.83   10.93
  10   3   7  252.04   14.08
  10   3   8   17.63    4.20
  10   3   9  175.61   11.96
  10   3  10    3.28    2.45
  10   3  11   78.91    7.88
  10   3  12    2.34    2.30
  10   3  13  159.45    9.99
  10   3  14  101.85    7.55
  10   3  15   23.27    3.46
  10   3  16    5.16    1.42
  10   4 -10    9.29    1.94
  10   4  -9   10.93    2.20
  10   4  -8   15.37    2.96
  10   4  -7    1.17    1.40
  10   4  -6    5.81    2.17
  10   4  -5   12.37    2.98
  10   4  -4    0.72    1.87
  10   4  -3   23.27    4.08
  10   4  -2    5.31    2.29
  10   4  -1   30.17    6.29
  10   4  -1   39.61    5.17
  10   4   0   86.28    8.36
  10   4   0   79.09    7.07
  10   4   1    6.24    2.75
  10   4   1    7.03    2.38
  10   4   2   40.65    5.96
  10   4   2   32.62    5.39
  10   4   3   18.98    4.05
  10   4   3   18.70    4.12
  10   4   4   23.69    4.68
  10   4   5   58.22    7.12
  10   4   6  154.92   11.27
  10   4   7  155.91   11.75
  10   4   8   20.89    4.75
  10   4   9  317.97   16.20
  10   4  10   13.53    3.96
  10   4  11   10.87    3.53
  10   4  12    7.50    3.16
  10   4  13   66.02    6.69
  10   4  14   16.74    3.28
  10   4  15   45.47    4.76
  10   4  16   22.06    2.89
  10   5  -9   -0.32    0.94
  10   5  -8   10.45    2.71
  10   5  -8   15.18    2.65
  10   5  -7    1.59    1.44
  10   5  -6    3.75    1.78
  10   5  -5    0.51    1.44
  10   5  -4    1.02    1.48
  10   5  -3    0.57    1.55
  10   5  -2    0.74    1.39
  10   5   0    3.61    2.33
  10   5   0    0.36    2.05
  10   5   1    6.18    2.82
  10   5   1    6.11    2.72
  10   5   2   58.13    7.16
  10   5   2   66.83    7.41
  10   5   3   74.49    8.28
  10   5   3   82.58    8.14
  10   5   4   30.66    5.44
  10   5   4   29.58    4.99
  10   5   5   60.29    7.46
  10   5   6  125.04   10.50
  10   5   7   65.50    7.67
  10   5   8   98.52    9.31
  10   5   9  187.26   12.65
  10   5  10   -3.10    2.93
  10   5  11   49.20    6.46
  10   5  12    4.59    2.36
  10   5  13    2.83    1.81
  10   5  14    3.92    2.28
  10   5  15    8.97    2.40
  10   5  16   39.40    3.80
  10   6  -9   12.50    1.95
  10   6  -8    6.75    1.88
  10   6  -7   10.59    2.75
  10   6  -6    3.92    2.28
  10   6  -6    0.93    1.15
  10   6  -5    1.80    2.09
  10   6  -5    0.48    1.50
  10   6  -4    7.85    3.52
  10   6  -4   11.24    2.62
  10   6  -3    4.48    3.29
  10   6  -2    7.14    3.26
  10   6  -1    5.50    3.01
  10   6   0    3.31    2.86
  10   6   0    4.45    3.46
  10   6   1   33.38    5.46
  10   6   1   18.53    5.44
  10   6   2   94.80   10.21
  10   6   2  109.91    9.61
  10   6   3   21.71    4.56
  10   6   3   20.46    4.75
  10   6   4   70.38    8.00
  10   6   4   69.57    7.44
  10   6   5   25.37    5.12
  10   6   5   25.49    4.63
  10   6   6  130.70   10.81
  10   6   6  130.09    9.70
  10   6   7   97.64    9.23
  10   6   8  151.24   11.40
  10   6   9   12.01    4.22
  10   6  10    4.34    2.97
  10   6  11   19.63    4.49
  10   6  12    2.24    2.29
  10   6  13   15.51    3.63
  10   6  14    5.93    2.47
  10   6  15   11.43    2.54
  10   6  16    5.88    1.58
  10   7  -8    3.15    1.12
  10   7  -7   29.36    3.51
  10   7  -6    1.19    1.63
  10   7  -5    1.27    1.79
  10   7  -4    6.74    3.07
  10   7  -3   -2.58    2.65
  10   7  -2   24.54    5.10
  10   7  -1  116.87    9.94
  10   7   0   16.73    4.36
  10   7   1   43.72    6.99
  10   7   1   55.02    7.02
  10   7   2   31.96    5.35
  10   7   2   32.23    5.81
  10   7   3   15.35    4.02
  10   7   3   15.93    4.46
  10   7   4  227.27   14.24
  10   7   4  220.96   13.44
  10   7   5   59.88    7.55
  10   7   5   55.43    6.82
  10   7   6   11.90    3.55
  10   7   6    6.76    3.17
  10   7   7   89.54    8.94
  10   7   7   74.21    7.49
  10   7   8   35.21    5.75
  10   7   9  149.12   11.44
  10   7  10   21.09    5.35
  10   7  10   28.19    4.90
  10   7  11    6.42    3.14
  10   7  11    7.99    3.27
  10   7  12    5.53    2.61
  10   7  13   14.94    3.24
  10   7  14    6.11    2.07
  10   7  15   11.92    2.42
  10   8  -7    0.50    0.90
  10   8  -6   -0.44    1.07
  10   8  -6    3.90    1.56
  10   8  -5    1.05    1.39
  10   8  -5    0.01    1.28
  10   8  -4    4.77    2.32
  10   8  -4    1.17    1.23
  10   8  -3   43.99    5.60
  10   8  -2    7.63    2.91
  10   8  -2    0.35    1.56
  10   8  -1   37.99    5.60
  10   8   0    4.63    3.09
  10   8   1  230.10   13.72
  10   8   2    8.79    4.05
  10   8   2    6.97    3.46
  10   8   3  208.54   14.57
  10   8   3  230.17   13.77
  10   8   4   18.32    4.41
  10   8   4   13.32    3.93
  10   8   5  209.50   13.26
  10   8   5  190.87   12.46
  10   8   6   36.20    6.01
  10   8   6   31.41    5.19
  10   8   7   73.19    7.99
  10   8   7   71.09    7.19
  10   8   8   18.60    4.20
  10   8   8   19.40    3.67
  10   8   9  156.09   11.08
  10   8  10   44.09    5.89
  10   8  11    7.78    3.00
  10   8  11   17.51    3.77
  10   8  12    0.96    1.94
  10   8  12    0.30    1.80
  10   8  13    1.93    1.57
  10   8  14    3.03    1.53
  10   9  -5    5.68    1.67
  10   9  -5    5.73    1.66
  10   9  -4    4.02    1.69
  10   9  -4    5.57    1.98
  10   9  -3   24.61    3.77
  10   9  -3   36.19    4.41
  10   9  -2   12.92    2.67
  10   9  -2   14.53    3.29
  10   9  -1   45.19    5.76
  10   9   0    2.85    2.37
  10   9   1   53.05    6.51
  10   9   2   73.11    7.82
  10   9   3  114.03    9.67
  10   9   4    2.85    2.51
  10   9   4    3.82    2.70
  10   9   5   99.34   10.20
  10   9   5  131.05   10.10
  10   9   6   11.04    3.58
  10   9   6    6.11    2.53
  10   9   7  132.57    9.98
  10   9   7  130.71    9.72
  10   9   8    3.78    2.37
  10   9   8    4.60    2.48
  10   9   9  109.53    8.72
  10   9   9  118.90    8.54
  10   9  10   22.70    3.95
  10   9  11   25.94    4.14
  10   9  12   38.93    4.67
  10   9  12   49.92    5.26
  10   9  13   11.10    2.45
  10  10  -4    8.35    1.66
  10  10  -3    1.55    0.85
  10  10  -3    1.69    1.22
  10  10  -2   17.61    3.09
  10  10  -1   33.61    4.43
  10  10   0    8.68    2.72
  10  10   1   46.58    5.73
  10  10   2   20.44    4.10
  10  10   3   34.40    5.22
  10  10   4   18.04    4.09
  10  10   5   81.82    7.64
  10  10   6   12.37    3.43
  10  10   7   29.62    4.67
  10  10   7   30.03    4.68
  10  10   8    4.81    2.33
  10  10   8    5.68    2.27
  10  10   9   11.42    3.26
  10  10   9   21.36    3.67
  10  10  10   12.71    2.74
  10  10  10   13.59    2.73
  10  10  11   13.95    3.24
  10  11  -2   12.40    2.03
  10  11  -1    4.11    1.49
  10  11   0   13.73    2.68
  10  11   1   27.16    3.78
  10  11   2   15.99    3.35
  10  11   3   38.36    4.82
  10  11   4   15.60    3.38
  10  11   5   90.08    7.40
  10  11   6   15.55    3.39
  10  11   7   50.39    5.48
  10  11   8    9.60    2.60
  10  11   9    2.03    1.29
  10  11  10   14.25    2.59
  10  12   1   -0.72    0.88
  10  12   2    3.37    1.40
  10  12   3   -0.01    1.19
  10  12   4   25.85    3.55
  10  12   5    2.86    1.69
  10  12   6    6.37    2.10
  10  12   7   19.72    3.19
  10  12   8    0.13    1.12
  10  12   9    1.64    0.99
  11  -4  -2    1.52    0.72
  11  -4  -1   14.40    2.03
  11  -4   0    5.73    1.37
  11  -4   1   27.69    2.78
  11  -4   2   37.09    3.25
  11  -4   3    0.18    0.74
  11  -3  -5    4.43    1.19
  11  -3  -4    1.85    1.12
  11  -3  -3   -0.71    1.05
  11  -3  -2   -0.39    1.13
  11  -3  -1   19.52    2.86
  11  -3   0   -0.02    1.08
  11  -3   1   70.52    5.29
  11  -3   2   14.17    2.48
  11  -3   3   50.36    4.43
  11  -3   4   33.60    3.54
  11  -3   5    4.44    1.37
  11  -3   6    0.04    0.77
  11  -2  -7    0.55    0.57
  11  -2  -6   20.09    2.52
  11  -2  -5   34.56    3.51
  11  -2  -4    6.75    1.93
  11  -2  -3    0.93    1.42
  11  -2  -2   11.36    2.52
  11  -2  -1    7.53    2.39
  11  -2   0    2.38    1.74
  11  -2   1   26.29    3.78
  11  -2   2    0.72    1.48
  11  -2   3   99.73    6.86
  11  -2   4   26.52    3.69
  11  -2   5   35.15    3.95
  11  -2   6    4.32    1.69
  11  -2   7   17.34    2.46
  11  -2   8   -1.03    0.82
  11  -1  -8   -0.05    0.57
  11  -1  -7    2.30    1.06
  11  -1  -6    5.53    1.79
  11  -1  -5   -0.77    1.11
  11  -1  -4   33.86    4.03
  11  -1  -3  104.80    7.08
  11  -1  -2    7.04    2.22
  11  -1  -1    3.98    1.87
  11  -1   0    1.27    1.59
  11  -1   1   27.52    4.05
  11  -1   2   18.76    3.46
  11  -1   3  127.97    8.27
  11  -1   4   12.17    2.80
  11  -1   5   19.89    3.21
  11  -1   6    1.56    1.34
  11  -1   7    0.92    1.14
  11  -1   8   40.80    3.80
  11  -1   9   22.06    2.52
  11   0  -8    3.24    1.26
  11   0  -7    0.17    0.94
  11   0  -6    2.79    1.51
  11   0  -5    0.12    1.42
  11   0  -4   26.83    3.81
  11   0  -3   -0.59    1.56
  11   0  -2  132.90    8.59
  11   0  -1   41.50    5.04
  11   0   0   64.76    6.24
  11   0   1    2.32    1.62
  11   0   2  121.69    8.39
  11   0   3   17.46    3.40
  11   0   4   77.95    6.69
  11   0   5   23.49    3.69
  11   0   6   20.77    3.39
  11   0   7    2.56    1.42
  11   0   8   34.85    3.69
  11   1  -9    1.59    0.88
  11   1  -8    4.02    1.41
  11   1  -7    1.45    1.14
  11   1  -6    4.17    1.76
  11   1  -5   13.85    2.84
  11   1  -4   35.31    4.39
  11   1  -3   12.14    3.00
  11   1  -2   56.13    5.84
  11   1  -1   26.88    4.30
  11   1   0  130.65    8.86
  11   1   1   80.60    6.95
  11   1   2   73.83    6.76
  11   1   3   24.71    3.98
  11   1   4  123.66    8.36
  11   1   5   15.56    2.96
  11   1   6   41.53    4.71
  11   1   6   38.39    4.47
  11   1   7    6.81    2.11
  11   1   7   10.96    2.47
  11   1   8   16.91    3.16
  11   1   9    2.42    1.59
  11   1  10   43.06    4.44
  11   1  11    2.85    1.32
  11   1  12   14.80    2.27
  11   2  -9   11.47    1.80
  11   2  -8   15.84    2.42
  11   2  -7    2.97    1.48
  11   2  -6    7.43    2.24
  11   2  -5   36.56    4.30
  11   2  -4   15.97    3.19
  11   2  -3   99.41    7.38
  11   2  -2   72.02    6.55
  11   2  -1   48.94    5.52
  11   2   0   42.43    5.12
  11   2   1   78.99    6.96
  11   2   2   20.22    3.65
  11   2   3  173.46   10.25
  11   2   3  194.14   10.51
  11   2   4  112.44    8.40
  11   2   4  114.67    7.94
  11   2   5    0.14    1.60
  11   2   5    2.04    1.68
  11   2   6   39.17    5.10
  11   2   7    5.52    2.28
  11   2   8   -0.94    1.81
  11   2   9    5.03    2.07
  11   2  10   -1.74    1.54
  11   2  11   72.06    6.09
  11   2  12    6.74    1.97
  11   2  13   10.70    2.03
  11   3  -8    0.59    1.00
  11   3  -7   47.00    4.29
  11   3  -6    3.59    1.56
  11   3  -5   21.12    3.39
  11   3  -4   -0.90    1.39
  11   3  -3  106.07    7.59
  11   3  -2    0.11    1.58
  11   3  -1  124.31    8.40
  11   3   0   18.59    3.93
  11   3   0   19.50    3.49
  11   3   1    7.78    3.21
  11   3   1   15.09    3.23
  11   3   2    1.59    1.96
  11   3   2    2.05    1.33
  11   3   3   16.20    3.82
  11   3   3   16.49    3.04
  11   3   4    9.36    3.09
  11   3   5   43.60    5.83
  11   3   6   41.19    5.93
  11   3   7   36.07    5.30
  11   3   8    1.89    2.18
  11   3   9   33.53    4.97
  11   3  10    7.88    2.65
  11   3  11   32.08    4.58
  11   3  12    3.90    1.76
  11   3  13  144.74    7.72
  11   3  14   18.94    2.60
  11   4  -8   -1.45    1.09
  11   4  -8    1.60    0.81
  11   4  -7    7.09    2.20
  11   4  -7   17.76    2.61
  11   4  -6   26.14    3.36
  11   4  -5    4.78    1.82
  11   4  -4   29.82    3.87
  11   4  -3    3.01    1.83
  11   4  -2    5.45    2.20
  11   4  -1   -1.38    1.84
  11   4  -1    6.30    2.06
  11   4   0    4.51    2.40
  11   4   0    1.59    2.02
  11   4   0    3.49    1.53
  11   4   1    4.65    2.15
  11   4   1    6.08    2.80
  11   4   2    8.96    2.81
  11   4   2    9.04    3.02
  11   4   3    1.06    1.83
  11   4   4    3.26    2.53
  11   4   5    1.20    2.07
  11   4   6   16.76    3.98
  11   4   7   54.15    6.74
  11   4   8   39.02    5.52
  11   4   9  117.61    9.06
  11   4  10   -0.87    1.94
  11   4  11   21.85    3.88
  11   4  12   -0.24    1.51
  11   4  13   50.11    4.85
  11   4  14    1.55    1.28
  11   5  -8    3.10    1.16
  11   5  -7    6.44    1.84
  11   5  -7   12.10    1.95
  11   5  -6    4.19    2.13
  11   5  -6    4.94    1.52
  11   5  -5    0.43    1.55
  11   5  -5    0.01    0.95
  11   5  -4   10.19    3.21
  11   5  -4   12.61    2.46
  11   5  -3   -0.66    1.97
  11   5  -3    0.11    1.03
  11   5  -2   -0.19    1.98
  11   5  -2    2.40    1.57
  11   5  -1   27.48    4.92
  11   5   0   17.20    3.84
  11   5   1   11.15    3.06
  11   5   1   14.25    3.73
  11   5   2   21.92    3.99
  11   5   2   18.94    4.00
  11   5   3    1.49    1.60
  11   5   3    6.12    2.88
  11   5   4    0.36    2.04
  11   5   5    3.18    2.50
  11   5   6   10.51    3.52
  11   5   7    5.90    2.62
  11   5   8  122.19    9.61
  11   5   9   33.09    5.20
  11   5  10   12.19    3.33
  11   5  11    4.23    2.39
  11   5  12   -1.04    1.92
  11   5  13    2.64    1.55
  11   5  14    3.27    1.55
  11   6  -7   -1.00    1.07
  11   6  -6    8.94    2.27
  11   6  -5    4.13    2.05
  11   6  -4   11.04    3.04
  11   6  -3    1.97    2.11
  11   6  -2   16.23    3.77
  11   6  -1    2.04    2.08
  11   6   0   -1.15    2.06
  11   6   1  104.03    9.39
  11   6   1  128.03    9.54
  11   6   2    4.42    2.45
  11   6   2    3.86    3.07
  11   6   3   36.29    5.53
  11   6   3   34.57    4.88
  11   6   4    2.53    2.38
  11   6   4    1.74    1.56
  11   6   5   10.31    3.60
  11   6   6    8.05    3.05
  11   6   7   46.91    6.38
  11   6   8    4.41    2.50
  11   6   9    2.42    2.40
  11   6  10   28.14    4.85
  11   6  11    9.78    3.07
  11   6  12    3.93    1.93
  11   6  13   42.30    4.70
  11   6  14    2.66    1.41
  11   7  -6    2.58    1.19
  11   7  -5   -1.47    1.41
  11   7  -5   -0.59    1.09
  11   7  -4    7.73    2.53
  11   7  -3    1.31    1.89
  11   7  -2   13.48    3.41
  11   7  -1   10.42    3.27
  11   7   0   22.73    4.29
  11   7   1   19.17    4.11
  11   7   2    2.94    1.94
  11   7   2    0.71    2.68
  11   7   3  155.97   10.99
  11   7   3  150.55   10.08
  11   7   4    5.51    3.54
  11   7   4   10.91    3.01
  11   7   5  115.01    9.76
  11   7   5  119.90    8.86
  11   7   6    8.30    3.21
  11   7   6    7.81    2.10
  11   7   7  115.06    9.52
  11   7   8   32.20    5.19
  11   7   9   35.71    5.31
  11   7  10    5.93    2.66
  11   7  11    4.84    2.07
  11   7  12    1.85    1.50
  11   7  13   17.58    3.05
  11   7  14    0.39    0.86
  11   8  -5    9.61    1.90
  11   8  -4   13.64    2.53
  11   8  -3    3.87    1.84
  11   8  -2   10.64    2.76
  11   8  -1    5.18    2.13
  11   8   0   77.56    7.11
  11   8   1    8.25    2.92
  11   8   2   94.71    7.94
  11   8   3   98.90    8.21
  11   8   4   32.63    5.98
  11   8   4   44.22    5.63
  11   8   5   44.42    6.98
  11   8   5   65.39    6.45
  11   8   6  153.13   10.45
  11   8   6  147.66    9.29
  11   8   7  145.17   10.13
  11   8   7  133.90    8.37
  11   8   8   11.36    3.23
  11   8   9  161.44   10.23
  11   8  10    1.94    1.88
  11   8  11   31.55    4.40
  11   8  12    0.35    1.21
  11   8  13    2.99    1.52
  11   9  -4   38.87    3.36
  11   9  -3    1.98    1.25
  11   9  -2   56.50    5.03
  11   9  -1    3.04    1.93
  11   9   0   60.17    5.81
  11   9   1    8.95    2.68
  11   9   2  210.37   11.28
  11   9   3   27.09    4.31
  11   9   4  143.48    9.35
  11   9   5   26.44    4.08
  11   9   6   15.93    3.62
  11   9   6   15.27    3.28
  11   9   7    9.19    2.90
  11   9   7    7.07    2.21
  11   9   8   59.94    6.76
  11   9   8   86.92    6.26
  11   9   9  102.75    8.34
  11   9  10    6.73    2.27
  11   9  11   33.92    4.35
  11   9  12    5.11    1.69
  11  10  -2   39.90    3.49
  11  10  -1    4.72    1.52
  11  10   0   59.70    5.06
  11  10   1   -0.38    1.33
  11  10   2   97.54    7.05
  11  10   3    3.43    2.09
  11  10   4   93.17    7.01
  11  10   5    9.63    2.42
  11  10   6   11.17    2.72
  11  10   7    7.60    2.19
  11  10   8    2.57    1.39
  11  11   1   35.46    3.43
  11  11   2    5.58    1.62
  11  11   3   19.30    2.96
  11  11   4   24.54    3.30
  11  11   5    2.39    1.39
  11  11   6    7.25    1.90
  11  11   7    0.59    1.04
  11  11   8   14.10    2.27
  12  -2  -2    1.41    0.78
  12  -2  -1   -0.85    0.84
  12  -2   0   24.03    2.58
  12  -2   1    4.40    1.24
  12  -2   2    4.09    1.19
  12  -2   3    0.61    0.66
  12  -1  -4    1.16    0.75
  12  -1  -3   24.42    2.67
  12  -1  -2   -0.36    0.88
  12  -1  -1    1.65    1.14
  12  -1   0    1.51    1.03
  12  -1   1   -1.04    1.22
  12  -1   2   18.35    2.60
  12  -1   3    8.07    1.80
  12  -1   4    1.46    0.97
  12  -1   5    1.63    0.95
  12   0  -5    9.77    1.68
  12   0  -4    0.66    0.89
  12   0  -3    1.77    1.14
  12   0  -2   10.52    2.13
  12   0  -1   19.29    2.82
  12   0   0    2.46    1.42
  12   0   1    8.62    2.12
  12   0   2   38.45    3.91
  12   0   3   17.10    2.69
  12   0   4   18.40    2.62
  12   0   5    1.05    1.05
  12   0   6    2.10    1.00
  12   1  -6    6.35    1.31
  12   1  -5    7.74    1.60
  12   1  -4    0.04    0.92
  12   1  -3    1.22    1.26
  12   1  -2    1.00    1.12
  12   1  -1    1.60    1.58
  12   1   0    3.83    1.65
  12   1   1   25.30    3.37
  12   1   2    3.57    1.63
  12   1   3   43.54    4.25
  12   1   4   48.44    4.33
  12   1   5   -1.01    1.06
  12   2  -6    3.41    1.10
  12   2  -5   -0.77    0.94
  12   2  -5    3.89    1.31
  12   2  -4    1.00    0.86
  12   2  -4    3.98    1.45
  12   2  -3   13.52    2.13
  12   2  -3   32.32    3.48
  12   2  -2   17.14    2.73
  12   2  -1   20.10    3.05
  12   2   0    0.36    1.13
  12   2   1   12.55    2.53
  12   2   2    0.28    1.05
  12   2   3   30.76    3.62
  12   2   7    1.45    1.09
  12   2   8    6.36    1.71
  12   2   9    2.62    1.43
  12   3  -5    3.01    1.22
  12   3  -5    9.11    1.71
  12   3  -4    7.30    1.84
  12   3  -4   12.78    2.16
  12   3  -3   58.95    4.56
  12   3  -3   33.81    3.64
  12   3  -2    5.87    1.77
  12   3  -2   15.29    2.59
  12   3  -1   89.72    5.96
  12   3   0   -0.48    1.14
  12   3   1   20.65    2.95
  12   3   4    2.24    1.54
  12   3   5   15.23    3.50
  12   3   6    6.66    2.23
  12   3   7    3.98    1.89
  12   3   8    0.06    1.23
  12   3   9    0.30    1.07
  12   3  10    1.89    1.29
  12   3  11    1.83    1.08
  12   4  -5    1.43    0.99
  12   4  -5    4.22    1.23
  12   4  -4    9.31    2.03
  12   4  -4   12.52    1.98
  12   4  -3   15.42    2.65
  12   4  -3   31.80    3.19
  12   4  -2   59.05    4.48
  12   4  -2   44.23    4.43
  12   4  -1   52.45    4.29
  12   4  -1   40.36    4.32
  12   4   0   19.39    2.94
  12   4   2    3.43    1.65
  12   4   3    0.23    1.34
  12   4   4   13.16    2.89
  12   4   5   21.79    4.19
  12   4   6   -1.20    1.52
  12   4   7    7.93    2.59
  12   4   8    1.99    1.54
  12   4   9   48.61    5.01
  12   4  10    4.01    1.72
  12   4  11   11.65    2.38
  12   4  12    2.21    1.06
  12   5  -5    1.08    0.99
  12   5  -4   10.93    2.14
  12   5  -3   -1.39    1.37
  12   5  -2   59.34    5.27
  12   5  -1    0.46    1.34
  12   5   0   76.94    6.05
  12   5   1    4.27    1.66
  12   5   3   11.76    3.53
  12   5   4   11.15    3.00
  12   5   5   11.57    2.94
  12   5   6    1.38    1.91
  12   5   7    0.82    1.62
  12   5   8   18.22    3.46
  12   5   9   32.17    4.35
  12   5  10    0.47    1.46
  12   5  11   35.47    3.99
  12   5  12    1.94    1.24
  12   6  -5    9.22    1.68
  12   6  -4    2.36    1.21
  12   6  -3   13.35    2.45
  12   6  -2   19.72    3.10
  12   6  -1   38.98    4.31
  12   6   0   90.14    6.64
  12   6   1   26.96    3.80
  12   6   2   31.47    3.93
  12   6   3   54.88    5.78
  12   6   3   39.26    4.36
  12   6   4    3.23    2.20
  12   6   5   13.09    4.08
  12   6   6    2.13    1.93
  12   6   7    1.98    1.83
  12   6   8    0.53    1.56
  12   6   9    4.00    2.00
  12   6  10    3.78    1.86
  12   6  11    4.46    1.84
  12   6  12    0.63    1.04
  12   7  -4    0.55    0.83
  12   7  -3   15.85    2.44
  12   7  -2    0.76    1.05
  12   7  -1   39.92    4.23
  12   7   0    4.33    1.85
  12   7   1   14.19    2.84
  12   7   2   38.14    4.40
  12   7   3   11.23    2.50
  12   7   4    2.04    2.03
  12   7   4    3.58    1.68
  12   7   5    5.92    2.55
  12   7   6   11.93    3.78
  12   7   7   35.83    5.27
  12   7   8    9.23    2.73
  12   7   9   28.02    3.94
  12   7  10    4.52    1.95
  12   7  11   17.05    2.88
  12   7  12    1.57    1.15
  12   8  -2    0.86    0.94
  12   8  -1   24.23    3.10
  12   8   0    4.05    1.70
  12   8   1   23.02    3.29
  12   8   2    5.37    1.98
  12   8   3   23.15    3.33
  12   8   4   37.57    4.00
  12   8   5    4.59    1.58
  12   8   6   29.52    4.26
  12   8   7    1.58    1.76
  12   8   8   61.83    5.85
  12   8   9   59.76    5.56
  12   8  10    4.61    1.76
  12   8  11   13.14    2.40
  12   9  -1    6.90    1.60
  12   9   0    0.99    0.88
  12   9   1   31.62    3.34
  12   9   2   14.70    2.51
  12   9   3   -1.03    1.02
  12   9   4   24.20    3.06
  12   9   5   11.44    2.06
  12   9   6    3.60    1.26
  12   9   9    4.64    1.70
  12   9  10    8.08    1.87
  12  10   2    4.74    1.37
  12  10   3   10.92    1.85
  12  10   4   17.22    2.36
  13   5   6    5.16    1.82
  13   5   7    0.51    0.94
  13   5   8    2.76    1.27
  13   6   6    3.09    1.47
  13   6   7    1.36    1.13
  13   6   8   -0.30    0.78
  13   7   8    0.86    0.96
   0   0   0    0.00    0.00


TITL MRC2455 in P-1
REM P-1 (#2 in standard setting)
CELL 1.54184  10.887113  11.752216  16.849384  75.0911  80.2708  71.6665
ZERR    2.00   0.000733   0.000713   0.000931   0.0051   0.0053   0.0057
LATT  1
SFAC C H N Al Si P Fe
UNIT 70.00 114.00 4.00 2.00 2.00 4.00 2.00
TREF
HKLF 4
END
_computing_structure_solution     'SHELXT 2018/2 (Sheldrick, 2018)'
;
_shelx_hkl_checksum              62865
_olex2_submission_special_instructions 'No special instructions were received'
_oxdiff_exptl_absorpt_empirical_details 
;
Empirical correction (ABSPACK) includes:
- Absorption correction using spherical harmonics
- Frame scaling
;
_oxdiff_exptl_absorpt_empirical_full_max 1.339
_oxdiff_exptl_absorpt_empirical_full_min 0.836
_chemical_properties_physical    
Air-sensitive,Moisture-sensitive,Oxygen-sensitive
####################################################################### 
# 
# This file contains crystal structure data downloaded from the 
# Cambridge Structural Database (CSD) hosted by the Cambridge 
# Crystallographic Data Centre (CCDC).
# 
# Full information about CCDC data access policies and citation 
# guidelines are available at http://www.ccdc.cam.ac.uk/access/V1 
# 
# Audit and citation data items may have been added by the CCDC. 
# Please retain this information to preserve the provenance of 
# this file and to allow appropriate attribution of the data. 
# 
#######################################################################

data_3c
_audit_block_doi                 10.5517/ccdc.csd.cc2p9zpp
_database_code_depnum_ccdc_archive 'CCDC 2482253'
loop_
_citation_id
_citation_doi
_citation_year
1 10.26434/chemrxiv-2025-zq0jf 2025
loop_
_audit_author_name
_audit_author_address
'Benedek Stadler'
;Imperial College London
United Kingdom
;
_audit_update_record             
;
2025-08-22 deposited with the CCDC.	2025-11-30 downloaded from the CCDC.
;
_audit_creation_date             2024-10-10
_audit_creation_method           
;
Olex2 1.5
(compiled 2024.02.16 svn.r378c4104 for OlexSys, GUI svn.r6928)
;
_shelx_SHELXL_version_number     2018/3
_chemical_name_common            ?
_chemical_name_systematic        ?
_chemical_formula_moiety         'C42 H71 Al Fe N4 P2 Si, 0.25(C5 H12)'
_chemical_formula_sum            'C43.25 H74 Al Fe N4 P2 Si'
_chemical_formula_weight         822.92
_chemical_melting_point          ?
_chemical_oxdiff_formula         'C43.25 H74 Al1 Fe1 N4 P2 Si1'
_chemical_oxdiff_usercomment     BS194-A
loop_
_atom_type_symbol
_atom_type_description
_atom_type_scat_dispersion_real
_atom_type_scat_dispersion_imag
_atom_type_scat_source
C C 0.0181 0.0091 'International Tables Vol C Tables 4.2.6.8 and 6.1.1.4'
H H 0.0000 0.0000 'International Tables Vol C Tables 4.2.6.8 and 6.1.1.4'
Al Al 0.2130 0.2455 'International Tables Vol C Tables 4.2.6.8 and 6.1.1.4'
Fe Fe -1.1336 3.1974 'International Tables Vol C Tables 4.2.6.8 and 6.1.1.4'
N N 0.0311 0.0180 'International Tables Vol C Tables 4.2.6.8 and 6.1.1.4'
P P 0.2955 0.4335 'International Tables Vol C Tables 4.2.6.8 and 6.1.1.4'
Si Si 0.2541 0.3302 'International Tables Vol C Tables 4.2.6.8 and 6.1.1.4'

_shelx_space_group_comment       
;
The symmetry employed for this shelxl refinement is uniquely defined
by the following loop, which should always be used as a source of
symmetry information in preference to the above space-group names.
They are only intended as comments.
;
_space_group_crystal_system      triclinic
_space_group_IT_number           2
_space_group_name_H-M_alt        'P -1'
_space_group_name_Hall           '-P 1'
loop_
_space_group_symop_operation_xyz
'x, y, z'
'-x, -y, -z'

_cell_length_a                   11.9256(5)
_cell_length_b                   12.2370(4)
_cell_length_c                   18.8626(8)
_cell_angle_alpha                85.197(3)
_cell_angle_beta                 81.930(4)
_cell_angle_gamma                61.139(4)
_cell_volume                     2386.51(18)
_cell_formula_units_Z            2
_cell_measurement_reflns_used    5500
_cell_measurement_temperature    173(3)
_cell_measurement_theta_max      72.0850
_cell_measurement_theta_min      4.0970
_shelx_estimated_absorpt_T_max   0.692
_shelx_estimated_absorpt_T_min   0.455
_exptl_absorpt_coefficient_mu    3.820
_exptl_absorpt_correction_T_max  0.751
_exptl_absorpt_correction_T_min  0.583
_exptl_absorpt_correction_type   analytical
_exptl_absorpt_process_details   
;
CrysAlisPro 1.171.39.46 (Rigaku Oxford Diffraction, 2018)
Analytical numeric absorption correction using a multifaceted crystal
			model based on expressions derived by R.C. Clark & J.S. Reid.
(Clark, R. C. & Reid, J. S. (1995). Acta Cryst. A51, 887-897)
Empirical absorption correction using spherical harmonics,
 implemented in SCALE3 ABSPACK scaling algorithm.
;
_exptl_absorpt_special_details   ?
_exptl_crystal_colour            orange
_exptl_crystal_colour_primary    orange
_exptl_crystal_density_diffrn    1.145
_exptl_crystal_density_meas      ?
_exptl_crystal_density_method    ?
_exptl_crystal_description       block
_exptl_crystal_F_000             889
loop_
_exptl_crystal_face_index_h
_exptl_crystal_face_index_k
_exptl_crystal_face_index_l
_exptl_crystal_face_perp_dist
1 -3 -5 0.0767
-1 3 5 0.0807
2 2 -5 0.0877
5 1 0 0.0346
-1 0 0 0.0640
-4 -5 1 0.0905
-5 -1 -1 0.0623
-4 -4 -5 0.0566
1 -1 5 0.1096
0 2 -5 0.0916
6 1 7 0.0773
-5 1 -8 0.0670
6 7 5 0.1068
-4 4 -1 0.0764
-6 -4 6 0.0924
6 4 9 0.0867
-3 -8 1 0.1122
-1 2 -11 0.0793
-2 -4 10 0.1146
3 8 -2 0.1180
0 3 10 0.0756
-7 -3 -5 0.0557

_exptl_crystal_size_max          0.245
_exptl_crystal_size_mid          0.179
_exptl_crystal_size_min          0.104
loop_
_exptl_oxdiff_crystal_face_indexfrac_h
_exptl_oxdiff_crystal_face_indexfrac_k
_exptl_oxdiff_crystal_face_indexfrac_l
_exptl_oxdiff_crystal_face_x
_exptl_oxdiff_crystal_face_y
_exptl_oxdiff_crystal_face_z
0.9976 -2.9929 -5.0023 0.1098 0.5916 0.2892
-0.9976 2.9929 5.0023 -0.1098 -0.5916 -0.2892
1.9921 1.9979 -5.0010 0.1212 0.3997 -0.3421
4.9969 1.0022 -0.0082 -0.4538 0.5067 -0.0810
-0.9996 -0.0008 0.0018 0.0950 -0.1136 -0.0094
-3.9923 -4.9934 1.0038 0.2199 -0.2077 0.6240
-4.9979 -1.0021 -0.9916 0.5076 -0.4478 0.0601
-3.9993 -3.9951 -4.9941 0.5636 0.0849 0.3702
1.0056 -0.9974 4.9964 -0.3850 -0.1201 0.2422
-0.0070 1.9963 -4.9975 0.3112 0.1725 -0.3610
6.0035 1.0026 6.9883 -0.9250 0.2076 0.0749
-5.0069 0.9943 -7.9886 0.9263 -0.1573 -0.3427
5.9955 6.9907 4.9924 -0.6898 -0.0411 -0.7358
-4.0033 3.9887 -0.9903 0.5190 -0.6398 -0.5712
-5.9874 -3.9973 6.0066 0.1626 -0.7907 0.5817
6.0025 3.9965 8.9896 -0.9686 -0.0936 -0.2676
-2.9897 -7.9865 1.0002 0.0611 0.0892 1.0178
-1.0126 1.9958 -10.9942 0.7287 0.4127 -0.4960
-1.9851 -3.9942 9.9985 -0.4324 -0.5722 0.7031
2.9887 7.9866 -2.0000 -0.0073 -0.0303 -1.0387
0.0070 2.9935 9.9992 -0.4735 -0.7728 -0.1751
-6.9990 -2.9996 -4.9882 0.8700 -0.3169 0.2138

_exptl_transmission_factor_max   ?
_exptl_transmission_factor_min   ?
_diffrn_reflns_av_R_equivalents  0.0393
_diffrn_reflns_av_unetI/netI     0.0726
_diffrn_reflns_Laue_measured_fraction_full 0.995
_diffrn_reflns_Laue_measured_fraction_max 0.966
_diffrn_reflns_limit_h_max       14
_diffrn_reflns_limit_h_min       -14
_diffrn_reflns_limit_k_max       9
_diffrn_reflns_limit_k_min       -14
_diffrn_reflns_limit_l_max       22
_diffrn_reflns_limit_l_min       -23
_diffrn_reflns_number            16046
_diffrn_reflns_point_group_measured_fraction_full 0.995
_diffrn_reflns_point_group_measured_fraction_max 0.966
_diffrn_reflns_theta_full        67.684
_diffrn_reflns_theta_max         73.368
_diffrn_reflns_theta_min         4.126
_diffrn_ambient_environment      N~2~
_diffrn_ambient_temperature      173(3)
_diffrn_detector                 'CCD plate'
_diffrn_detector_area_resol_mean 10.4115
_diffrn_detector_type            Atlas
_diffrn_measured_fraction_theta_full 0.995
_diffrn_measured_fraction_theta_max 0.966
_diffrn_measurement_details      
;
List of Runs (angles in degrees, time in seconds):

  # Type    Start    End  Width  t~exp~   \w     \q     \k     \f   Frames
#--------------------------------------------------------------------------
  1  \w     57.00  89.00   1.00    1.24    --   41.86-125.00 -30.00   32
  2  \w     18.00 109.00   1.00    1.24    --   41.86  57.00-180.00   91
  3  \w    -31.00  62.00   1.00    1.24    --   41.86 -38.00-120.00   93
  4  \w    -30.00  65.00   1.00    1.24    --   41.86 -57.00  30.00   95
  5  \w    129.00 174.00   1.00   27.79    --  105.13  30.00 -30.00   45
  6  \w     84.00 119.00   1.00   27.79    --  105.13-125.00 -60.00   35
  7  \w     79.00 177.00   1.00   27.79    --  105.13  30.00-120.00   98
  8  \w     33.00 130.00   1.00   27.79    --  105.13 -61.00 150.00   97
  9  \w     78.00 113.00   1.00   27.79    --  105.13  30.00 -30.00   35
 10  \w     29.00 133.00   1.00   27.79    --  105.13 -30.00 -90.00  104
 11  \w     30.00  91.00   1.00   27.79    --  105.13 -30.00  60.00   61
 12  \w     42.00  69.00   1.00   27.79    --  105.13-125.00 -60.00   27
 13  \w     39.00 116.00   1.00   27.79    --  105.13-125.00 120.00   77
 14  \w     41.00 107.00   1.00   27.79    --  105.13 -95.00 150.00   66
 15  \w     29.00 137.00   1.00   27.79    --  105.13 -77.00 -90.00  108
;
_diffrn_measurement_device       'four-circle diffractometer'
_diffrn_measurement_device_type  'Xcalibur, Atlas, Ultra'
_diffrn_measurement_method       '\w scans'
_diffrn_orient_matrix_type       
'CrysAlisPro convention (1999,Acta A55,543-557)'
_diffrn_orient_matrix_UB_11      -0.0951741000
_diffrn_orient_matrix_UB_12      0.0212640000
_diffrn_orient_matrix_UB_13      -0.0536504000
_diffrn_orient_matrix_UB_21      0.1135620000
_diffrn_orient_matrix_UB_22      -0.0610843000
_diffrn_orient_matrix_UB_23      -0.0590821000
_diffrn_orient_matrix_UB_31      0.0095684000
_diffrn_orient_matrix_UB_32      -0.1284019000
_diffrn_orient_matrix_UB_33      0.0209236000
_diffrn_radiation_monochromator  mirror
_diffrn_radiation_probe          x-ray
_diffrn_radiation_type           'Cu K\a'
_diffrn_radiation_wavelength     1.54184
_diffrn_source                   'fine-focus sealed X-ray tube'
_diffrn_source_type              'Enhance Ultra (Cu) X-ray Source'
_reflns_Friedel_coverage         0.000
_reflns_Friedel_fraction_full    .
_reflns_Friedel_fraction_max     .
_reflns_number_gt                7246
_reflns_number_total             9274
_reflns_special_details          
;
 Reflections were merged by SHELXL according to the crystal
 class for the calculation of statistics and refinement.
 
 _reflns_Friedel_fraction is defined as the number of unique
 Friedel pairs measured divided by the number that would be
 possible theoretically, ignoring centric projections and
 systematic absences.
;
_reflns_threshold_expression     'I > 2\s(I)'
_computing_cell_refinement       'CrysAlisPro 1.171.39.46 (Rigaku OD, 2018)'
_computing_data_collection       'CrysAlisPro 1.171.39.46 (Rigaku OD, 2018)'
_computing_data_reduction        'CrysAlisPro 1.171.39.46 (Rigaku OD, 2018)'
[truncated: 10,603,670 more chars]
